# Supplementary material for: Long-term perturbation of the peripheral immune system months after SARS-CoV-2 infection
Source: BMC Med. 2022 Jan 14;20:26. doi: 10.1186/s12916-021-02228-6 (PMC8758383; doi:10.1186/s12916-021-02228-6)
Supplement: Supplementary file 4 — Additional file 4: Table S1. Subject meta-data, and antibody titres for COVID-19 convalescents and healthy controls. [file 12916_2021_2228_MOESM4_ESM.xlsx]

## Sheet: Per Subject information
		Total RNA-Seq on blood				Flow Cytometry				Serology data
Study Number	Illness severity	Control	12 weeks post infection	16 weeks post infection	24 weeks post infection	Control	12 weeks post infection	16 weeks post infection	24 weeks post infection	Control	12 weeks post infection	16 weeks post infection	24 weeks post infection
CV27	Critical		Yes	Yes	Yes		Yes	Yes	Yes		Yes	Yes	Yes
CV68	Critical				Yes				Yes				Yes
CV35	Critical		Yes	Yes	Yes		Yes	Yes	Yes		Yes	Yes	Yes
CV41	Critical			Yes	Yes			Yes	Yes			Yes	Yes
CV07	Critical		Yes	Yes	Yes		Yes		Yes		Yes	Yes	Yes
CV22	Critical		Yes	Yes	Yes		Yes	Yes	Yes		Yes	Yes	Yes
CV46	Mild			Yes				Yes	Yes
CV57	Mild			Yes	Yes			Yes	Yes			Yes	Yes
CV45	Mild			Yes				Yes	Yes
CV62	Mild			Yes	Yes			Yes	Yes			Yes	Yes
CV38	Mild			Yes	Yes			Yes
CV33	Mild			Yes				Yes
CV31	Mild		Yes	Yes	Yes		Yes	Yes	Yes		Yes	Yes	Yes
CV66	Mild				Yes
CV52	Mild			Yes	Yes			Yes	Yes
CV34	Mild			Yes	Yes			Yes
CV63	Mild			Yes	Yes			Yes	Yes			Yes	Yes
CV24	Mild		Yes	Yes	Yes		Yes	Yes	Yes		Yes	Yes	Yes
CV32	Mild			Yes	Yes			Yes
CV47	Mild			Yes	Yes			Yes	Yes			Yes	Yes
CV70	Mild				Yes				Yes
CV39	Mild			Yes	Yes			Yes	Yes			Yes	Yes
CV53	Mild			Yes				Yes
CV71	Mild								Yes
CV44	Mild			Yes	Yes			Yes	Yes			Yes	Yes
CV64	Mild			Yes	Yes				Yes
CV19	Mild			Yes	Yes			Yes	Yes		Yes
CV29	Mild			Yes	Yes			Yes	Yes
CV20	Mild		Yes	Yes	Yes		Yes	Yes	Yes		Yes	Yes	Yes
CV11	Mild		Yes	Yes	Yes		Yes	Yes	Yes		Yes	Yes	Yes
CV12	Mild		Yes	Yes	Yes		Yes	Yes	Yes		Yes	Yes	Yes
CV43	Mild			Yes				Yes
CV28	Mild			Yes	Yes			Yes	Yes
CV65	Mild			Yes	Yes
CV14	Mild		Yes	Yes	Yes		Yes	Yes	Yes		Yes
CV13	Mild		Yes	Yes	Yes		Yes	Yes	Yes		Yes	Yes	Yes
CV51	Mild			Yes				Yes	Yes
CV30	Mild			Yes	Yes			Yes	Yes
CV16	Mild				Yes			Yes	Yes			Yes	Yes
CV54	Mild							Yes
CV10	Mild		Yes	Yes	Yes		Yes	Yes			Yes	Yes	Yes
CV42	Mild							Yes	Yes
CV02	Mild		Yes	Yes				Yes			Yes
CV09	Mild		Yes	Yes	Yes		Yes		Yes		Yes
CV58	Mild			Yes	Yes				Yes
CV25	Mild		Yes	Yes			Yes	Yes	Yes		Yes	Yes	Yes
CV56	Mild			Yes	Yes			Yes	Yes			Yes	Yes
CV08	Mild		Yes	Yes	Yes		Yes	Yes	Yes		Yes	Yes	Yes
CV59	Mild			Yes	Yes				Yes
CV06	Mild		Yes	Yes	Yes		Yes	Yes	Yes		Yes	Yes	Yes
CV15	Mild		Yes	Yes	Yes		Yes	Yes	Yes		Yes	Yes	Yes
CV04	Mild		Yes	Yes	Yes		Yes	Yes	Yes		Yes	Yes	Yes
CV21	Mild		Yes	Yes	Yes		Yes	Yes	Yes		Yes	Yes	Yes
CV26	Mild			Yes	Yes		Yes	Yes	Yes		Yes	Yes	Yes
CV55	Mild				Yes			Yes	Yes
CV50	Mild			Yes	Yes			Yes	Yes			Yes	Yes
CV37	Moderate			Yes	Yes			Yes	Yes			Yes	Yes
CV61	Moderate			Yes	Yes			Yes	Yes			Yes	Yes
CV23	Moderate		Yes	Yes	Yes		Yes	Yes	Yes		Yes	Yes	Yes
CV69	Moderate				Yes				Yes
CV40	Moderate			Yes	Yes				Yes			Yes	Yes
CV49	Moderate				Yes				Yes
CV60	Severe			Yes	Yes			Yes	Yes			Yes	Yes
CV36	Severe			Yes	Yes			Yes	Yes			Yes	Yes
CV48	Severe			Yes	Yes			Yes	Yes			Yes	Yes
CV18	Severe			Yes	Yes			Yes	Yes			Yes	Yes
CV05	Severe		Yes	Yes	Yes		Yes	Yes	Yes		Yes	Yes	Yes
CV17	Severe			Yes	Yes			Yes	Yes			Yes	Yes
CV01	Severe		Yes									Yes	Yes
HC8	Control	Yes				Yes				Yes
HC11	Control	Yes				Yes				Yes
HC12	Control	Yes				Yes				Yes
HC2	Control	Yes				Yes				Yes
HC7	Control	Yes				Yes				Yes
HC5	Control	Yes				Yes				Yes
HC9	Control	Yes				Yes				Yes
HC6	Control	Yes				Yes				Yes
HC17	Control	Yes				Yes				Yes
HC14	Control	Yes				Yes				Yes
HC16	Control	Yes				Yes				Yes
HC4	Control	Yes				Yes				Yes
HC1	Control	Yes				Yes				Yes
HC3	Control	Yes				Yes				Yes

## Sheet: COVID-19 Subject Summary
COVID-19 (n=69)
Age (years)	23 to 77 (median = 58)
Gender
	Male (%)	(35/71) – 51%
	Female (%)	(34/69) – 49%
Sample collection dates		June to November 2020
Peak disease severity (%) [Female (F), Male (M)]
	Asymptomatic (Score = 1)	0% (0M, 0F)
	Mild (Score = 2)	72% (23M, 27F)
	Moderate (Score = 3)	10% (2M, 4F)
	Severe (Score = 4)	10% (6M, 1F)
	Critical (Score = 5)	8% (4M, 2F)
Score	Category	Criteria
1	Critical	Have respiratory failure, septic shock, and/or multiple organ dysfunction.
2	Severe	Have respiratory frequency >30 breaths per minute, SpO2 <94%on room air at sea level, ratio of arterial partial pressure of oxygen to fraction of inspired oxygen (PaO2/FiO2) <300 mmHg, or lung infiltrates >50%.
3	Moderate	Evidence of lower respiratory disease by clinical assessment or imaging and a saturation of oxygen (SpO2) 2'.:94% on room air at sea level.
4	Mild	Have any of the various signs and symptoms of COVID 19 (e.g., fever, cough, sore throat, malaise, headache, muscle pain) without shortness of breath, dyspnea, or abnormal chest imaging.
5	Asymptomatic	Tested positive for SARS-CoV-2 via molecular diagnostic but no symptoms.

## Sheet: Antibody Titres
			Anti-Spike						Anti-RBD
SampleID	Study.Number	Timepoint	IgG	IgG1	IgG3	IgM	IgA		IgG	IgG1	IgG3	IgM	IgA
CV01 16_W.P.I.	CV01	16_W.P.I.	32.67	32.24	0.1536	52.57	0.687		120.6	0	59.14	87.94	146
CV04 16_W.P.I.	CV04	16_W.P.I.	23.56	167.7	193	0	570		29.31	93.81	71.12	0	34.67
CV05 16_W.P.I.	CV05	16_W.P.I.	291.2	3.59	8.39	32.43	0.465		912.1	273	35.5	441	21.69
CV06 16_W.P.I.	CV06	16_W.P.I.	432.5	2.951	1.648	0.1728	536.1		973.8	241	30.14	0.4263	30.87
CV07 16_W.P.I.	CV07	16_W.P.I.	592	144	34.9	6.957	1.128		1268	261.6	207.1	25.31	29.39
CV08 16_W.P.I.	CV08	16_W.P.I.	107.2	22.23	1.685	3.925	2.08		164.2	342.3	12.44	12.98	0.4138
CV10 16_W.P.I.	CV10	16_W.P.I.	11.38	43.01	0.6242	0.3333	0.1728		0.5279	3353	11.19	0.4655	139.1
CV11 16_W.P.I.	CV11	16_W.P.I.	7.85	38.37	0.1537	5.155	0.6821		7.151	1343	9.665	1.642	147.4
CV12 16_W.P.I.	CV12	16_W.P.I.	157.2	0.6299	0	0.2558	0.995		430.8	17.71	21.09	0.1027	3.244
CV13 16_W.P.I.	CV13	16_W.P.I.	75.48	0.0324	0.264	2.629	1.337		154.1	0.5152	6.31	0.4891	2.399
CV15 16_W.P.I.	CV15	16_W.P.I.	158.3	264.9	0.0864	0.7822	25.15		312	236.1	34.26	5.723	4.338
CV16 16_W.P.I.	CV16	16_W.P.I.	104.9	1.849	0.02777	0	41.62		441.9	10.19	266.1	416.9	57.61
CV17 16_W.P.I.	CV17	16_W.P.I.	1480	89.56	4.314	86.08	128.7		4172	482.1	26.67	10.08	21.08
CV18 16_W.P.I.	CV18	16_W.P.I.	270.2	10.9	2.481	0.8644	22.01		711.5	15.51	9.711	6.487	10.7
CV20 16_W.P.I.	CV20	16_W.P.I.	120.4	1.795	0.0576	0	7.923		795.8	35.9	67.93	28.53	2.029
CV21 16_W.P.I.	CV21	16_W.P.I.	206.2	468.7	2.934	0.06583	1.913		814.2	901.8	69.02	0.2116	6.649
CV22 16_W.P.I.	CV22	16_W.P.I.	5328	434.4	13.39	0.4395	33.04		20411	535	377.9	0.5438	676.7
CV23 16_W.P.I.	CV23	16_W.P.I.	116.5	0.4787	0.5894	1.423	0.8702		231.9	222.9	29.09	0.4107	0.7288
CV24 16_W.P.I.	CV24	16_W.P.I.	538.7	146	0.09	8.735	70.16		1395	9.959	437.7	54.01	29.32
CV25 16_W.P.I.	CV25	16_W.P.I.	10.1	209.6	0.09893	0.3402	14.82		16.25	610.4	27.42	0	1.065
CV26 16_W.P.I.	CV26	16_W.P.I.	200.4	50.93	1.172	0.4942	122.9		219.2	320.5	390.9	0.586	1.892
CV27 16_W.P.I.	CV27	16_W.P.I.	256.6	50.61	0.3309	2.477	511		593.8	505.5	0.1	0	0.2583
CV31 16_W.P.I.	CV31	16_W.P.I.	32.64	0.9742	0.0486	1.417	310.4		145	2677	57.13	35.73	8.115
CV35 16_W.P.I.	CV35	16_W.P.I.	1324	19.04	9.159	0.2081	864.2		49.56	38.67	113.1	11.9	121
CV36 16_W.P.I.	CV36	16_W.P.I.	402.3	8.541	80.75	11.47	207.8		1794	41.04	66.63	6.299	23.32
CV37 16_W.P.I.	CV37	16_W.P.I.	238.1	132.8	1.478	8.495	3.003		870.8	39.81	129.6	14.21	37.07
CV39 16_W.P.I.	CV39	16_W.P.I.	129.8	650.5	0.9276	0.4962	4.805		61.75	1.21	570	0.1446	60.1
CV40 16_W.P.I.	CV40	16_W.P.I.	111.2	843.1	0.0648	1.505	3.234		414.4	1106	70.23	0.09452	9.05
CV41 16_W.P.I.	CV41	16_W.P.I.	621.1	740.1	4.846	0.45	6.397		312.5	132	49.85	0	11.82
CV44 16_W.P.I.	CV44	16_W.P.I.	123.3	448.4	2.045	0.7822	0.7406		1247	0.8214	122.8	0.7046	1.007
CV47 16_W.P.I.	CV47	16_W.P.I.	76.26	0.1251	0.5424	9.545	2.162		196.8	469.3	76.8	0	21.77
CV48 16_W.P.I.	CV48	16_W.P.I.	329.3	1.494	117.3	0.1094	3.471		218.1	629.9	122.8	0	17.53
CV50 16_W.P.I.	CV50	16_W.P.I.	52.81	116.9	8.231	0	0		394.4	0	19.48	0	4.088
CV56 16_W.P.I.	CV56	16_W.P.I.	128.6	0.3672	0.4344	2.949	0.3333		366.4	5030	216.3	10.48	32.35
CV57 16_W.P.I.	CV57	16_W.P.I.	21.99	6.065	0.6399	0	29.67		436.9	231	395.1	6.007	42.27
CV60 16_W.P.I.	CV60	16_W.P.I.	220.2	3.478	169.3	7.137	49.56		0.7638	22.42	250	18.74	0.7142
CV61 16_W.P.I.	CV61	16_W.P.I.	348.1	3.542	79.91	0.3214	1.756		4587	31.15	17.08	5.939	94.76
CV62 16_W.P.I.	CV62	16_W.P.I.	60.31	0.175	126.2	1.085	5.538		1927	86.85	289.9	31.83	8.971
CV63 16_W.P.I.	CV63	16_W.P.I.	8.101	5.79	197.3	1.728	31.41		410.1	135.1	260.9	4.061	4.233
CV01 24_W.P.I.	CV01	24_W.P.I.	44.32	7.808	0.2695	33.5	15.18		87.12	0	755.1	65.59	113.8
CV04 24_W.P.I.	CV04	24_W.P.I.	61.86	0.1296	2.012	0	0.02991		22.01	0	174.4	0	0
CV05 24_W.P.I.	CV05	24_W.P.I.	464.9	2.222	8.595	34.17	2.677		825.5	1.577	34.82	6.549	472.6
CV06 24_W.P.I.	CV06	24_W.P.I.	564.3	2.996	332.1	0.6696	21.49		920.3	0.8962	144.4	6.853	0.3323
CV07 24_W.P.I.	CV07	24_W.P.I.	2363	8.785	367.7	12.49	5.356		1413	3.592	143.5	2.12	35.61
CV08 24_W.P.I.	CV08	24_W.P.I.	338.3	0	2.618	3.458	2.131		211.8	261.6	4.08	0.1666	24.77
CV10 24_W.P.I.	CV10	24_W.P.I.	6.918	0	0.7801	0	0		1.563	281.8	0.3558	0	1.424
CV11 24_W.P.I.	CV11	24_W.P.I.	8.663	0	0.1296	0.9899	1.062		10.12	311.3	0.6685	0	12.18
CV12 24_W.P.I.	CV12	24_W.P.I.	233.2	0.3493	4.07	0	0.6362		352.8	168.1	0.1558	0.2561	0
CV13 24_W.P.I.	CV13	24_W.P.I.	91.64	0	5.31	0.1784	0.8868		127.3	165.3	0	0.05603	1.687
CV15 24_W.P.I.	CV15	24_W.P.I.	207.2	0.1733	0.5219	3.458	2.131		348.5	0.03888	9.721	0.1794	9.508
CV16 24_W.P.I.	CV16	24_W.P.I.	61.41	0	0.4992	0	0		216.9	69.33	6.078	0.4658	0.4365
CV17 24_W.P.I.	CV17	24_W.P.I.	1424	25	14.59	0.9899	1.062		5529	56.86	18.98	29.91	86.05
CV18 24_W.P.I.	CV18	24_W.P.I.	436.4	5.923	8.333	0	0.6362		651.8	41.03	3.216	2.305	0
CV20 24_W.P.I.	CV20	24_W.P.I.	265.1	1.102	3.316	0.1784	0.8868		782.6	3.889	1.581	0	7.911
CV21 24_W.P.I.	CV21	24_W.P.I.	306.8	9.393	11.74	4.024	0.2692		100.2	419.7	0.8985	0.6437	2.158
CV22 24_W.P.I.	CV22	24_W.P.I.	3088	40.6	232.3	3.294	43.18		4441	633.1	0.9153	32.21	2.037
CV23 24_W.P.I.	CV23	24_W.P.I.	2022	13.26	1.708	2.528	0.1063		434.3	524.1	0	10.37	1.086
CV24 24_W.P.I.	CV24	24_W.P.I.	882.7	11.62	1.176	5.239	8.358		334.8	542.2	0	0.5027	22.46
CV25 24_W.P.I.	CV25	24_W.P.I.	13.18	5.207	0.9709	1.016	0.1924		0	518.6	0	0	0
CV26 24_W.P.I.	CV26	24_W.P.I.	383.3	0.1392	7.608	0.4545	0.3872		139.9	309	322.6	0	2.122
CV27 24_W.P.I.	CV27	24_W.P.I.	258.9	0.4868	4.675	0.4189	10.1		342.4	302.7	0.0432	5.011	0.9923
CV31 24_W.P.I.	CV31	24_W.P.I.	102.4	0	11.04	1.768	0.3528		86.34	313.5	0	0	32.31
CV35 24_W.P.I.	CV35	24_W.P.I.	1304	7.487	27.81	0.1867	33.39		997.3	439.6	0.382	57.5	0.2755
CV36 24_W.P.I.	CV36	24_W.P.I.	203.2	0.1034	9.972	0.6936	2.033		402.3	384.9	0.5719	2.119	6.305
CV37 24_W.P.I.	CV37	24_W.P.I.	343.5	1.339	4.321	4.26	5.291		433.9	0.1731	1.334	0.699	33.45
CV39 24_W.P.I.	CV39	24_W.P.I.	165.6	0.864	1.352	0.01389	10.41		293.2	0	0.2854	0	0
CV40 24_W.P.I.	CV40	24_W.P.I.	127	0.4147	1.417	0.1825	3.78		253	0	0	0	0
CV41 24_W.P.I.	CV41	24_W.P.I.	799.1	5.792	69.27	0.6845	7.771		1496	1.066	7.169	0	0
CV44 24_W.P.I.	CV44	24_W.P.I.	283.8	1.519	1.507	0.4395	7.252		379.4	0	0.0072	0	4.234
CV47 24_W.P.I.	CV47	24_W.P.I.	52.63	1007	0.2592	330.1	1.041		201.6	938.7	0.175	2.022	29.41
CV48 24_W.P.I.	CV48	24_W.P.I.	324.9	0.8467	0.4418	0.1512	1.565		727.7	554	0.3707	0.4225	0.8165
CV50 24_W.P.I.	CV50	24_W.P.I.	63.82	0	0.1	0	0.7582		101.4	428	0	0.4325	0
CV56 24_W.P.I.	CV56	24_W.P.I.	371.3	1.188	0.3122	4.888	3.821		517.2	360.4	0.108	1.544	4.912
CV57 24_W.P.I.	CV57	24_W.P.I.	13.95	0.1591	0.1	0.2193	0.1628		7.295	598.1	0.0432	4.073	0.5592
CV60 24_W.P.I.	CV60	24_W.P.I.	607	2.4	1.31	4.71	2.443		724	3.445	1.701	0.2127	34.47
CV61 24_W.P.I.	CV61	24_W.P.I.	568.1	5.587	4.887	0	3.28		756	15.22	28.35	0.7381	7.776
CV62 24_W.P.I.	CV62	24_W.P.I.	673.6	0.5463	0.1	0.3659	0.7728		238.5	0.1512	0.0648	3.167	26.02
CV63 24_W.P.I.	CV63	24_W.P.I.	19.03	0	0.1	0.6781	6.414		54.86	0.0432	0.5754	0.09874	7.799
CV68 24_W.P.I.	CV68	24_W.P.I.	390.5	3.546	0.1	0	29.82		883.6	115.7	7.643	22.95	0.1238
CV02 12_W.P.I.	CV02	12_W.P.I.	28.41	125.9	1.96	1.148	8.543		166	0	98.12	77.75	2.316
CV04 12_W.P.I.	CV04	12_W.P.I.	39.87	1.223	5.451	0.1	193.7		53.96	0	16.76	2924	59.4
CV05 12_W.P.I.	CV05	12_W.P.I.	517.9	19.33	491.3	81.87	0.3664		2635	113.2	21.04	11.67	93.57
CV06 12_W.P.I.	CV06	12_W.P.I.	391.3	63.78	220.4	4.092	806.2		1512	54.41	1106	273.3	52.23
CV07 12_W.P.I.	CV07	12_W.P.I.	879.3	52.68	82.36	8.839	84.69		4718	2644	6.242	133.3	0.2344
CV08 12_W.P.I.	CV08	12_W.P.I.	135.7	102.8	5.218	5.467	21.6		889.3	3.353	0	116.1	2.332
CV09 12_W.P.I.	CV09	12_W.P.I.	136.5	16.72	0.1634	11.69	68.03		308.3	7.287	0	1.839	0
CV10 12_W.P.I.	CV10	12_W.P.I.	9.509	0.0216	0	0	1.465		1	12.44	0	14.79	0
CV11 12_W.P.I.	CV11	12_W.P.I.	7.309	0.1296	0	0	1.87		1	0	0.2291	4.492	6.545
CV12 12_W.P.I.	CV12	12_W.P.I.	83.45	2.953	0.4776	0	6.214		350.9	40.44	0	5.753	5.32
CV13 12_W.P.I.	CV13	12_W.P.I.	24.45	0.1944	0.3957	0	4.251		78.51	0	4.023	22.12	4.064
CV14 12_W.P.I.	CV14	12_W.P.I.	170.2	2.735	2.834	0.2288	97.39		347.5	20.02	4.498	24.97	2.466
CV15 12_W.P.I.	CV15	12_W.P.I.	191.2	4.33	3.139	0.316	1.411		342.5	17.68	4.096	3.165	1.31
CV19 12_W.P.I.	CV19	12_W.P.I.	120.9	4.215	1.852	2.593	2.694		391.5	1.598	0.1356	10.43	10.03
CV20 12_W.P.I.	CV20	12_W.P.I.	69.05	1.232	0.03142	6.85	0		683.4	32.86	100.4	10.65	859.2
CV21 12_W.P.I.	CV21	12_W.P.I.	135.2	5.5	15.01	12.03	0		1875	45.47	94.59	20.88	0.1797
CV22 12_W.P.I.	CV22	12_W.P.I.	5176	76.11	147.9	16.27	17.75		59312	265.8	0	102.8	10.07
CV23 12_W.P.I.	CV23	12_W.P.I.	46.73	0.8861	2.279	21.91	0.05184		267.5	0.2279	0.2334	7.204	0
CV24 12_W.P.I.	CV24	12_W.P.I.	134.5	5.604	0.09	17.97	0.8509		2121	63.61	0	37.03	0
CV25 12_W.P.I.	CV25	12_W.P.I.	16.57	0.1296	0.1869	3.41	213		33.43	195.3	2.351	0.193	21.46
CV26 12_W.P.I.	CV26	12_W.P.I.	234.2	32.19	3.539	44.55	12.7		790.7	4.414	11.32	67.39	0.666
CV27 12_W.P.I.	CV27	12_W.P.I.	232.5	37.51	0.2692	39.47	2.709		1799	28.34	4.079	6.582	1.128
CV31 12_W.P.I.	CV31	12_W.P.I.	30.86	29.39	0	44.83	0		412.1	276.6	89.97	1.675	35.08
CV35 12_W.P.I.	CV35	12_W.P.I.	1148	110.7	4.895	31.99	6.218		331	86.09	137.8	35.73	2.629

## Sheet: Sampling Timeline
Each row is one convalesncent COVID patient		Values below in weeks post positive PCR test
Illness severity	Hopitalised	12 wpi sample	16 wpi sample	24 wpi sample	Symptom questionnaire & Referral to Clinic
Mild Illness	No	12	18	24	73.7143
Mild Illness	No	12	18	24	69
Mild Illness	No	13.7143	17.7143	24.8571	NA
Mild Illness	No	13.7143	17.7143	24.8571	NA
Mild Illness	No	13.4286	17.5714	24	69
Mild Illness	No	13.4286	19.4286	24.2857	NA
Mild Illness	No	13.7143	17	28.7143	70.1429
Mild Illness	No	12.8571	16.8571	23.8571	69.8571
Mild Illness	No	12	14.7143	22.7143	70.7143
Mild Illness	No	12	16.2857	24.4286	73.4286
Mild Illness	No	12	17	24	71
Mild Illness	No	12	17	24.8571	NA
Mild Illness	No	12	17.2857	24.2857	74.5714
Mild Illness	No	12	16.8571	24.8571	71.1429
Mild Illness	No	12	17.1429	25.4286	NA
Mild Illness	No	12	17.5714	25.5714	69.5714
Mild Illness	No	12	17.4286	32.4286	71.4286
Mild Illness	No	12	16.7143	23.8571	70.7143
Mild Illness	No	12	17.2857	23.2857	70.1429
Mild Illness	No	12	17.5714	23.5714	70.4286
Mild Illness	No	12	17.5714	25.2857	71
Mild Illness	No	12	17.8571	25.1429	68.8571
Mild Illness	No	12	17.8571	23.8571	68.8571
Mild Illness	No	12	17.7143	24.8571	69.8571
Mild Illness	No	12	17.7143	24.8571	69.8571
Mild Illness	No	12	17.1429	24.1429	70.1429
Mild Illness	No	12	15.2857	23.4286	68.4286
Mild Illness	No	12	18.4286	24.5714	70.5714
Mild Illness	No	12	16.2857	24.1429	68.1429
Mild Illness	No	12	16	22.1429	70.2857
Mild Illness	No	12	16	23.8571	61.1429
Mild Illness	Yes	12.1429	19	30.8571	NA
Mild Illness	Yes	12.4286	17.4286	25.4286	71.4286
Mild Illness	Yes	12.1429	17.4286	24.1429	70.1429
Mild Illness	Yes	13.8571	19.4286	27.7143	70.4286
Mild Illness	Yes	13.8571	19.4286	27.7143	70.4286
Mild Illness	Yes	14	16.4286	24.2857	71.2857
Mild Illness	Yes	14	16.4286	24.2857	71.2857
Mild Illness	Yes	13	17	23.5714	70.5714
Mild Illness	Yes	14	17.8571	24.1429	73.8571
Mild Illness	Yes	12	14.1429	22.4286	72.5714
Mild Illness	Yes	12	15.7143	23.7143	NA
Mild Illness	Yes	12	16	24	NA
Mild Illness	Yes	12	16.1429	23.8571	74.1429
Mild Illness	Yes	14	17.5714	24.8571	71.1429
Mild Illness	Yes	12	18	24	NA
Mild Illness	Yes	12	16.1429	24	73
Mild Illness	Yes	12	17.2857	23.2857	69.1429
Mild Illness	Yes	12	17.7143	24.7143	NA
Mild Illness	Yes	12	16	23.5714	NA
Moderate Illness	Yes	12.7143	16.8571	22.8571	69.8571
Moderate Illness	Yes	12	16.1429	24.2857	71.1429
Moderate Illness	Yes	12	16.8571	24.7143	70.7143
Moderate Illness	Yes	12	18.7143	24.7143	71.4286
Moderate Illness	Yes	12	17.4286	24.7143	72.2857
Moderate Illness	Yes	12	16	23.8571	69.7143
Severe Illness	Yes	12.5714	15.1429	22.8571	68.1429
Severe Illness	Yes	12.1429	17.4286	24.1429	70.1429
Severe Illness	Yes	12	15.1429	23.1429	72.1429
Severe Illness	Yes	12	14.5714	22.5714	71.5714
Severe Illness	Yes	12	16.1429	25	70
Severe Illness	Yes	12	18.7143	24.7143	71.4286
Severe Illness	Yes	12	17.4286	24.4286	70.7143
Critical Illness	Yes	10.8571	16.5714	23.5714	65.1429
Critical Illness	Yes	13.4286	17.5714	24	69
Critical Illness	Yes	13.5714	16.5714	23.5714	68.5714
Critical Illness	Yes	13.8571	17.7143	24.8571	NA
Critical Illness	Yes	12	17	24.8571	70.8571
Critical Illness	Yes	12	16	22.2857	69
