# Supplementary material for: Long-term perturbation of the peripheral immune system months after SARS-CoV-2 infection
Source: BMC Med. 2022 Jan 14;20:26. doi: 10.1186/s12916-021-02228-6 (PMC8758383; doi:10.1186/s12916-021-02228-6)
Supplement: Supplementary file 8 — Additional file 8: Table S5. Differentially expressed genes and pathways at 24 weeks post infection in convalescent individuals that were clinically referred to a dedicated long COVID clinic, compared to those convalescent individuals who were not. [file 12916_2021_2228_MOESM8_ESM.xlsx]

## Sheet: Genes
This table contains differential gene expression analysis by clinic referral status
	logFC	logCPM	F	PValue	FDR	external_gene_name	gene_biotype	description	Associated with Convalescence
ENSG00000234608	0.376926	3.37155	25.5984	4.80218e-06	0.0122872	MAPKAPK5-AS1	lncRNA	MAPKAPK5 antisense RNA 1 [Source:HGNC Symbol;Acc:HGNC:24091]	FALSE
ENSG00000124762	-0.644264	4.60119	25.3521	5.24271e-06	0.0122872	CDKN1A	protein_coding	cyclin dependent kinase inhibitor 1A [Source:HGNC Symbol;Acc:HGNC:1784]	FALSE
ENSG00000075240	-0.354606	5.34488	23.9007	8.84655e-06	0.0139704	GRAMD4	protein_coding	GRAM domain containing 4 [Source:HGNC Symbol;Acc:HGNC:29113]	FALSE
ENSG00000229754	-0.853569	4.95728	23.8714	8.94139e-06	0.0139704	CXCR2P1	transcribed_unprocessed_pseudogene	C-X-C motif chemokine receptor 2 pseudogene 1 [Source:HGNC Symbol;Acc:HGNC:6028]	TRUE
ENSG00000153071	-0.576473	4.46512	22.948	1.2544e-05	0.0165898	DAB2	protein_coding	DAB adaptor protein 2 [Source:HGNC Symbol;Acc:HGNC:2662]	TRUE
ENSG00000074416	-0.673428	4.11321	22.4476	1.50975e-05	0.0165898	MGLL	protein_coding	monoglyceride lipase [Source:HGNC Symbol;Acc:HGNC:17038]	FALSE
ENSG00000107438	-0.576815	5.02869	21.9038	1.84936e-05	0.0177334	PDLIM1	protein_coding	PDZ and LIM domain 1 [Source:HGNC Symbol;Acc:HGNC:2067]	FALSE
ENSG00000108846	-0.858055	4.44508	21.8435	1.89163e-05	0.0177334	ABCC3	protein_coding	ATP binding cassette subfamily C member 3 [Source:HGNC Symbol;Acc:HGNC:54]	FALSE
ENSG00000160789	-0.614561	4.48887	20.8956	2.70544e-05	0.0198821	LMNA	protein_coding	lamin A/C [Source:HGNC Symbol;Acc:HGNC:6636]	FALSE
ENSG00000128266	-0.91403	4.49254	20.8839	2.71751e-05	0.0198821	GNAZ	protein_coding	G protein subunit alpha z [Source:HGNC Symbol;Acc:HGNC:4395]	FALSE
ENSG00000124406	0.328394	6.70665	20.8348	2.76879e-05	0.0198821	ATP8A1	protein_coding	ATPase phospholipid transporting 8A1 [Source:HGNC Symbol;Acc:HGNC:13531]	FALSE
ENSG00000090776	-0.353818	3.39407	20.5686	3.06452e-05	0.0198821	EFNB1	protein_coding	ephrin B1 [Source:HGNC Symbol;Acc:HGNC:3226]	FALSE
ENSG00000266714	-0.43374	7.51581	20.372	3.30378e-05	0.0198821	MYO15B	protein_coding	myosin XVB [Source:HGNC Symbol;Acc:HGNC:14083]	TRUE
ENSG00000259330	-0.371991	4.84103	20.343	3.34079e-05	0.0198821	INAFM2	protein_coding	InaF motif containing 2 [Source:HGNC Symbol;Acc:HGNC:35165]	FALSE
ENSG00000095303	-0.765967	6.10263	20.3023	3.39332e-05	0.0198821	PTGS1	protein_coding	prostaglandin-endoperoxide synthase 1 [Source:HGNC Symbol;Acc:HGNC:9604]	TRUE
ENSG00000184371	-0.480333	4.49645	20.0424	3.74964e-05	0.0202798	CSF1	protein_coding	colony stimulating factor 1 [Source:HGNC Symbol;Acc:HGNC:2432]	FALSE
ENSG00000151693	-0.765965	3.03975	19.6487	4.36535e-05	0.0205387	ASAP2	protein_coding	ArfGAP with SH3 domain, ankyrin repeat and PH domain 2 [Source:HGNC Symbol;Acc:HGNC:2721]	FALSE
ENSG00000106665	-0.373992	4.69401	19.6276	4.40116e-05	0.0205387	CLIP2	protein_coding	CAP-Gly domain containing linker protein 2 [Source:HGNC Symbol;Acc:HGNC:2586]	TRUE
ENSG00000123384	-0.84588	8.06348	19.6252	4.40536e-05	0.0205387	LRP1	protein_coding	LDL receptor related protein 1 [Source:HGNC Symbol;Acc:HGNC:6692]	FALSE
ENSG00000154146	-0.877786	7.79496	19.3521	4.89804e-05	0.0205387	NRGN	protein_coding	neurogranin [Source:HGNC Symbol;Acc:HGNC:8000]	TRUE
ENSG00000011105	-0.868148	2.7312	19.266	5.06501e-05	0.0205387	TSPAN9	protein_coding	tetraspanin 9 [Source:HGNC Symbol;Acc:HGNC:21640]	FALSE
ENSG00000153162	-0.740312	3.57557	19.2488	5.09903e-05	0.0205387	BMP6	protein_coding	bone morphogenetic protein 6 [Source:HGNC Symbol;Acc:HGNC:1073]	FALSE
ENSG00000065534	-0.814793	4.09305	19.0208	5.5737e-05	0.0206037	MYLK	protein_coding	myosin light chain kinase [Source:HGNC Symbol;Acc:HGNC:7590]	FALSE
ENSG00000197933	0.489017	1.54239	18.8925	5.8608e-05	0.0206037	ZNF823	protein_coding	zinc finger protein 823 [Source:HGNC Symbol;Acc:HGNC:30936]	FALSE
ENSG00000204310	-0.339614	5.72552	18.7281	6.25141e-05	0.0207452	AGPAT1	protein_coding	1-acylglycerol-3-phosphate O-acyltransferase 1 [Source:HGNC Symbol;Acc:HGNC:324]	FALSE
ENSG00000198752	-0.345009	4.51562	18.5003	6.83775e-05	0.0218528	CDC42BPB	protein_coding	CDC42 binding protein kinase beta [Source:HGNC Symbol;Acc:HGNC:1738]	FALSE
ENSG00000254703	-0.484576	2.01904	18.4069	7.09427e-05	0.0221688	SENCR	lncRNA	smooth muscle and endothelial cell enriched migration/differentiation-associated lncRNA [Source:HGNC Symbol;Acc:HGNC:44177]	TRUE
ENSG00000136295	-0.418932	6.93434	18.2362	7.58958e-05	0.0222404	TTYH3	protein_coding	tweety family member 3 [Source:HGNC Symbol;Acc:HGNC:22222]	FALSE
ENSG00000064601	-0.39998	6.90754	18.1653	7.80566e-05	0.0222404	CTSA	protein_coding	cathepsin A [Source:HGNC Symbol;Acc:HGNC:9251]	FALSE
ENSG00000166963	-0.720792	3.3459	18.156	7.83469e-05	0.0222404	MAP1A	protein_coding	microtubule associated protein 1A [Source:HGNC Symbol;Acc:HGNC:6835]	FALSE
ENSG00000173210	-0.949088	3.14557	17.9567	8.47988e-05	0.0224028	ABLIM3	protein_coding	actin binding LIM protein family member 3 [Source:HGNC Symbol;Acc:HGNC:29132]	TRUE
ENSG00000134030	-0.370653	4.08206	17.9204	8.60298e-05	0.0224028	CTIF	protein_coding	cap binding complex dependent translation initiation factor [Source:HGNC Symbol;Acc:HGNC:23925]	TRUE
ENSG00000284976	-0.333257	3.68716	17.8081	8.99666e-05	0.0228019	BX255925.3	protein_coding	novel RING finger protein	FALSE
ENSG00000172673	0.447473	5.92597	17.7574	9.1802e-05	0.0228019	THEMIS	protein_coding	thymocyte selection associated [Source:HGNC Symbol;Acc:HGNC:21569]	FALSE
ENSG00000101335	-1.05029	4.58976	17.7398	9.245e-05	0.0228019	MYL9	protein_coding	myosin light chain 9 [Source:HGNC Symbol;Acc:HGNC:15754]	TRUE
ENSG00000160013	-0.421466	3.55484	17.5578	9.94241e-05	0.0235736	PTGIR	protein_coding	prostaglandin I2 receptor [Source:HGNC Symbol;Acc:HGNC:9602]	FALSE
ENSG00000178209	-0.33091	9.8066	17.1265	0.000118226	0.0235736	PLEC	protein_coding	plectin [Source:HGNC Symbol;Acc:HGNC:9069]	FALSE
ENSG00000102309	0.336638	2.51375	17.1014	0.000119428	0.0235736	PIN4	protein_coding	peptidylprolyl cis/trans isomerase, NIMA-interacting 4 [Source:HGNC Symbol;Acc:HGNC:8992]	FALSE
ENSG00000185245	-1.03099	3.57826	17.0359	0.000122625	0.0235736	GP1BA	protein_coding	glycoprotein Ib platelet subunit alpha [Source:HGNC Symbol;Acc:HGNC:4439]	FALSE
ENSG00000139970	-0.533149	5.06409	17.0324	0.000122799	0.0235736	RTN1	protein_coding	reticulon 1 [Source:HGNC Symbol;Acc:HGNC:10467]	FALSE
ENSG00000136231	-0.563029	2.50252	17.0188	0.000123476	0.0235736	IGF2BP3	protein_coding	insulin like growth factor 2 mRNA binding protein 3 [Source:HGNC Symbol;Acc:HGNC:28868]	FALSE
ENSG00000117400	-1.05458	2.34653	16.9972	0.000124555	0.0235736	MPL	protein_coding	MPL proto-oncogene, thrombopoietin receptor [Source:HGNC Symbol;Acc:HGNC:7217]	FALSE
ENSG00000106993	0.335815	3.85028	16.9478	0.000127065	0.0235736	CDC37L1	protein_coding	cell division cycle 37 like 1 [Source:HGNC Symbol;Acc:HGNC:17179]	TRUE
ENSG00000204103	-0.501122	5.83724	16.9354	0.000127703	0.0235736	MAFB	protein_coding	MAF bZIP transcription factor B [Source:HGNC Symbol;Acc:HGNC:6408]	FALSE
ENSG00000250334	-0.77545	3.34307	16.9305	0.000127959	0.0235736	LINC00989	lncRNA	long intergenic non-protein coding RNA 989 [Source:HGNC Symbol;Acc:HGNC:48918]	FALSE
ENSG00000168116	0.432959	3.9163	16.8517	0.000132105	0.0235736	KIAA1586	protein_coding	KIAA1586 [Source:HGNC Symbol;Acc:HGNC:21360]	TRUE
ENSG00000165929	0.351696	6.85741	16.8404	0.00013271	0.0235736	TC2N	protein_coding	tandem C2 domains, nuclear [Source:HGNC Symbol;Acc:HGNC:19859]	FALSE
ENSG00000252835	0.516489	7.16044	16.5715	0.000148012	0.0235736	SCARNA21	scaRNA	small Cajal body-specific RNA 21 [Source:HGNC Symbol;Acc:HGNC:32579]	TRUE
ENSG00000182578	-0.403384	7.10107	16.5545	0.000149034	0.0235736	CSF1R	protein_coding	colony stimulating factor 1 receptor [Source:HGNC Symbol;Acc:HGNC:2433]	FALSE
ENSG00000175040	-0.38795	5.69218	16.492	0.000152877	0.0235736	CHST2	protein_coding	carbohydrate sulfotransferase 2 [Source:HGNC Symbol;Acc:HGNC:1970]	FALSE
ENSG00000158457	-0.506397	4.20625	16.3219	0.000163855	0.0236305	TSPAN33	protein_coding	tetraspanin 33 [Source:HGNC Symbol;Acc:HGNC:28743]	FALSE
ENSG00000160307	1.69547	2.17276	16.2963	0.000165576	0.0236305	S100B	protein_coding	S100 calcium binding protein B [Source:HGNC Symbol;Acc:HGNC:10500]	FALSE
ENSG00000111906	0.34998	3.89538	16.116	0.000178258	0.0236305	HDDC2	protein_coding	HD domain containing 2 [Source:HGNC Symbol;Acc:HGNC:21078]	FALSE
ENSG00000283633	-0.922944	3.73657	16.0948	0.000179808	0.0236305	AP000547.3	lncRNA	novel transcript	TRUE
ENSG00000269352	-0.338361	4.50939	15.9507	0.000190769	0.0244127	PTOV1-AS2	lncRNA	PTOV1 antisense RNA 2 [Source:HGNC Symbol;Acc:HGNC:51284]	FALSE
ENSG00000149782	-0.33203	4.34266	15.9481	0.000190969	0.0244127	PLCB3	protein_coding	phospholipase C beta 3 [Source:HGNC Symbol;Acc:HGNC:9056]	FALSE
ENSG00000198888	-0.506962	11.1389	15.9174	0.000193394	0.0244188	MT-ND1	protein_coding	mitochondrially encoded NADH:ubiquinone oxidoreductase core subunit 1 [Source:HGNC Symbol;Acc:HGNC:7455]	TRUE
ENSG00000149527	-0.453977	4.53681	15.8949	0.000195195	0.0244188	PLCH2	protein_coding	phospholipase C eta 2 [Source:HGNC Symbol;Acc:HGNC:29037]	FALSE
ENSG00000128604	-0.343804	5.73363	15.8049	0.000202556	0.0247181	IRF5	protein_coding	interferon regulatory factor 5 [Source:HGNC Symbol;Acc:HGNC:6120]	FALSE
ENSG00000231246	-0.977605	1.4731	15.7787	0.00020476	0.0247181	LINC02884	lncRNA	long intergenic non-protein coding RNA 2884 [Source:HGNC Symbol;Acc:HGNC:54808]	FALSE
ENSG00000274210	0.424552	2.23447	15.7741	0.000205149	0.0247181	RNVU1-27	snRNA	RNA, variant U1 small nuclear 27 [Source:HGNC Symbol;Acc:HGNC:54431]	FALSE
ENSG00000166145	-0.434247	3.87035	15.6648	0.000214606	0.0247876	SPINT1	protein_coding	serine peptidase inhibitor, Kunitz type 1 [Source:HGNC Symbol;Acc:HGNC:11246]	FALSE
ENSG00000076356	-0.559559	4.5099	15.6422	0.000216623	0.0247876	PLXNA2	protein_coding	plexin A2 [Source:HGNC Symbol;Acc:HGNC:9100]	FALSE
ENSG00000047648	-0.737098	2.88023	15.6089	0.000219618	0.0247876	ARHGAP6	protein_coding	Rho GTPase activating protein 6 [Source:HGNC Symbol;Acc:HGNC:676]	FALSE
ENSG00000235576	0.687065	1.97619	15.5362	0.00022632	0.0247876	LINC01871	lncRNA	long intergenic non-protein coding RNA 1871 [Source:HGNC Symbol;Acc:HGNC:52690]	FALSE
ENSG00000140682	-0.836581	1.46669	15.5204	0.000227806	0.0247876	TGFB1I1	protein_coding	transforming growth factor beta 1 induced transcript 1 [Source:HGNC Symbol;Acc:HGNC:11767]	FALSE
ENSG00000277406	0.57846	1.73715	15.4643	0.000233161	0.0247876	SEC22B4P	transcribed_unprocessed_pseudogene	SEC22 homolog B4, pseudogene [Source:HGNC Symbol;Acc:HGNC:53892]	FALSE
ENSG00000137841	-0.366401	8.4598	15.4639	0.0002332	0.0247876	PLCB2	protein_coding	phospholipase C beta 2 [Source:HGNC Symbol;Acc:HGNC:9055]	FALSE
ENSG00000221866	-0.600255	3.52194	15.446	0.000234934	0.0247876	PLXNA4	protein_coding	plexin A4 [Source:HGNC Symbol;Acc:HGNC:9102]	FALSE
ENSG00000254911	0.47852	3.12153	15.3717	0.000242293	0.0250524	SCARNA9	lncRNA	small Cajal body-specific RNA 9 [Source:HGNC Symbol;Acc:HGNC:32566]	TRUE
ENSG00000185340	-0.575532	4.50936	15.329	0.000246625	0.0253141	GAS2L1	protein_coding	growth arrest specific 2 like 1 [Source:HGNC Symbol;Acc:HGNC:16955]	FALSE
ENSG00000196653	0.536375	1.94388	15.3004	0.000249569	0.0254307	ZNF502	protein_coding	zinc finger protein 502 [Source:HGNC Symbol;Acc:HGNC:23718]	FALSE
ENSG00000236304	-1.03398	3.79332	15.237	0.000256236	0.0257371	AP001189.1	lncRNA	novel transcript	FALSE
ENSG00000165424	-0.362031	3.33308	15.1956	0.000260687	0.0259984	ZCCHC24	protein_coding	zinc finger CCHC-type containing 24 [Source:HGNC Symbol;Acc:HGNC:26911]	FALSE
ENSG00000088053	-0.799452	2.4854	15.1607	0.000264501	0.0261752	GP6	protein_coding	glycoprotein VI platelet [Source:HGNC Symbol;Acc:HGNC:14388]	FALSE
ENSG00000188549	-0.387908	2.9942	15.1337	0.000267492	0.0261752	CCDC9B	protein_coding	coiled-coil domain containing 9B [Source:HGNC Symbol;Acc:HGNC:33488]	FALSE
ENSG00000163737	-0.73549	6.05947	15.1217	0.000268838	0.0261752	PF4	protein_coding	platelet factor 4 [Source:HGNC Symbol;Acc:HGNC:8861]	FALSE
ENSG00000196284	0.370111	3.46888	15.058	0.000276076	0.0261752	SUPT3H	protein_coding	SPT3 homolog, SAGA and STAGA complex component [Source:HGNC Symbol;Acc:HGNC:11466]	FALSE
ENSG00000082781	-0.866299	3.7797	15.0469	0.000277351	0.0261752	ITGB5	protein_coding	integrin subunit beta 5 [Source:HGNC Symbol;Acc:HGNC:6160]	FALSE
ENSG00000197061	0.508402	5.31837	14.965	0.000287004	0.0264848	H4C3	protein_coding	H4 clustered histone 3 [Source:HGNC Symbol;Acc:HGNC:4787]	TRUE
ENSG00000217527	-0.326302	3.10344	14.8016	0.000307319	0.0266894	RPS16P5	transcribed_processed_pseudogene	ribosomal protein S16 pseudogene 5 [Source:HGNC Symbol;Acc:HGNC:36183]	FALSE
ENSG00000197461	-0.790211	2.63787	14.7857	0.000309371	0.0266894	PDGFA	protein_coding	platelet derived growth factor subunit A [Source:HGNC Symbol;Acc:HGNC:8799]	TRUE
ENSG00000137801	-0.978078	5.79394	14.7244	0.000317432	0.0268899	THBS1	protein_coding	thrombospondin 1 [Source:HGNC Symbol;Acc:HGNC:11785]	FALSE
ENSG00000206341	-0.556192	3.50254	14.5365	0.000343521	0.0274845	HLA-H	unprocessed_pseudogene	major histocompatibility complex, class I, H (pseudogene) [Source:HGNC Symbol;Acc:HGNC:4965]	FALSE
ENSG00000172572	-0.794774	1.31168	14.4593	0.000354885	0.027813	PDE3A	protein_coding	phosphodiesterase 3A [Source:HGNC Symbol;Acc:HGNC:8778]	FALSE
ENSG00000136897	0.413702	3.25106	14.4254	0.000359989	0.027813	MRPL50	protein_coding	mitochondrial ribosomal protein L50 [Source:HGNC Symbol;Acc:HGNC:16654]	TRUE
ENSG00000120885	-0.857704	6.1574	14.3996	0.000363931	0.027813	CLU	protein_coding	clusterin [Source:HGNC Symbol;Acc:HGNC:2095]	FALSE
ENSG00000110057	-0.377472	6.81867	14.3862	0.000366	0.0278199	UNC93B1	protein_coding	unc-93 homolog B1, TLR signaling regulator [Source:HGNC Symbol;Acc:HGNC:13481]	FALSE
ENSG00000198538	0.325208	4.22744	14.3238	0.000375778	0.0278428	ZNF28	protein_coding	zinc finger protein 28 [Source:HGNC Symbol;Acc:HGNC:13073]	TRUE
ENSG00000274272	-0.465226	4.23064	14.3055	0.000378696	0.0278428	AC069281.2	lncRNA	novel transcript	FALSE
ENSG00000196576	-0.501831	7.2759	14.2365	0.000389909	0.0278428	PLXNB2	protein_coding	plexin B2 [Source:HGNC Symbol;Acc:HGNC:9104]	FALSE
ENSG00000143977	0.443294	3.47824	14.2121	0.000393961	0.0278428	SNRPG	protein_coding	small nuclear ribonucleoprotein polypeptide G [Source:HGNC Symbol;Acc:HGNC:11163]	TRUE
ENSG00000173041	0.380222	3.546	14.1955	0.000396742	0.0278428	ZNF680	protein_coding	zinc finger protein 680 [Source:HGNC Symbol;Acc:HGNC:26897]	TRUE
ENSG00000075618	-0.433705	2.64365	14.083	0.000416113	0.0283483	FSCN1	protein_coding	fascin actin-bundling protein 1 [Source:HGNC Symbol;Acc:HGNC:11148]	FALSE
ENSG00000247287	0.361483	3.29694	14.0575	0.000420648	0.0283483	AL359220.1	lncRNA	novel transcript, antisense to PRKCH	FALSE
ENSG00000164919	0.535401	3.93478	14.0392	0.00042393	0.0283483	COX6C	protein_coding	cytochrome c oxidase subunit 6C [Source:HGNC Symbol;Acc:HGNC:2285]	TRUE
ENSG00000177324	-0.754255	3.0189	14.0338	0.000424907	0.0283483	BEND2	protein_coding	BEN domain containing 2 [Source:HGNC Symbol;Acc:HGNC:28509]	FALSE
ENSG00000108175	-0.41566	7.78567	14.0234	0.00042678	0.0283483	ZMIZ1	protein_coding	zinc finger MIZ-type containing 1 [Source:HGNC Symbol;Acc:HGNC:16493]	FALSE
ENSG00000161642	-0.377109	6.3711	14.0201	0.000427396	0.0283483	ZNF385A	protein_coding	zinc finger protein 385A [Source:HGNC Symbol;Acc:HGNC:17521]	FALSE
ENSG00000259719	-0.423663	2.75307	14.0091	0.000429397	0.0283483	LINC02284	lncRNA	long intergenic non-protein coding RNA 2284 [Source:HGNC Symbol;Acc:HGNC:53201]	FALSE
ENSG00000067064	0.396125	4.87907	13.8838	0.000452914	0.0289706	IDI1	protein_coding	isopentenyl-diphosphate delta isomerase 1 [Source:HGNC Symbol;Acc:HGNC:5387]	TRUE
ENSG00000152133	0.393538	4.02659	13.8609	0.000457345	0.0289706	GPATCH11	protein_coding	G-patch domain containing 11 [Source:HGNC Symbol;Acc:HGNC:26768]	TRUE
ENSG00000232388	0.348477	2.97897	13.7895	0.000471486	0.0289706	SMIM26	protein_coding	small integral membrane protein 26 [Source:HGNC Symbol;Acc:HGNC:43430]	FALSE
ENSG00000155893	0.337854	4.58506	13.7443	0.000480668	0.0289706	PXYLP1	protein_coding	2-phosphoxylose phosphatase 1 [Source:HGNC Symbol;Acc:HGNC:26303]	FALSE
ENSG00000237422	0.975631	2.16282	13.7425	0.000481035	0.0289706	AL158071.3	lncRNA	novel transcript	FALSE
ENSG00000166037	0.327456	5.25565	13.7412	0.000481319	0.0289706	CEP57	protein_coding	centrosomal protein 57 [Source:HGNC Symbol;Acc:HGNC:30794]	TRUE
ENSG00000205038	-0.576373	2.60024	13.7258	0.000484494	0.0289706	PKHD1L1	protein_coding	PKHD1 like 1 [Source:HGNC Symbol;Acc:HGNC:20313]	FALSE
ENSG00000198948	-0.677249	4.36149	13.704	0.000489026	0.0289706	MFAP3L	protein_coding	microfibril associated protein 3 like [Source:HGNC Symbol;Acc:HGNC:29083]	FALSE
ENSG00000160654	0.361872	6.28092	13.6584	0.000498651	0.0289706	CD3G	protein_coding	CD3g molecule [Source:HGNC Symbol;Acc:HGNC:1675]	FALSE
ENSG00000187796	-0.377378	4.76983	13.6437	0.000501795	0.0289706	CARD9	protein_coding	caspase recruitment domain family member 9 [Source:HGNC Symbol;Acc:HGNC:16391]	FALSE
ENSG00000169247	-0.809911	1.94851	13.6299	0.000504759	0.0289706	SH3TC2	protein_coding	SH3 domain and tetratricopeptide repeats 2 [Source:HGNC Symbol;Acc:HGNC:29427]	FALSE
ENSG00000186818	-0.340054	4.26009	13.5995	0.000511379	0.0289706	LILRB4	protein_coding	leukocyte immunoglobulin like receptor B4 [Source:HGNC Symbol;Acc:HGNC:6608]	FALSE
ENSG00000198618	0.729662	1.88104	13.5907	0.000513319	0.0289706	PPIAP22	processed_pseudogene	peptidylprolyl isomerase A pseudogene 22 [Source:HGNC Symbol;Acc:HGNC:17236]	TRUE
ENSG00000248527	-0.42066	7.52741	13.5786	0.000515981	0.0289706	MTATP6P1	unprocessed_pseudogene	MT-ATP6 pseudogene 1 [Source:HGNC Symbol;Acc:HGNC:44575]	TRUE
ENSG00000135540	-0.464654	2.13673	13.5677	0.000518385	0.0289706	NHSL1	protein_coding	NHS like 1 [Source:HGNC Symbol;Acc:HGNC:21021]	FALSE
ENSG00000187800	-0.928767	3.05993	13.5562	0.000520962	0.0289706	PEAR1	protein_coding	platelet endothelial aggregation receptor 1 [Source:HGNC Symbol;Acc:HGNC:33631]	FALSE
ENSG00000272807	0.431542	2.38674	13.5311	0.000526582	0.0289706	AC007038.1	lncRNA	novel transcript, antisense to KANSL1L	FALSE
ENSG00000180626	0.428314	4.30521	13.5228	0.000528462	0.0289706	ZNF594	protein_coding	zinc finger protein 594 [Source:HGNC Symbol;Acc:HGNC:29392]	TRUE
ENSG00000136999	-0.664884	3.78155	13.4445	0.000546532	0.0289706	CCN3	protein_coding	cellular communication network factor 3 [Source:HGNC Symbol;Acc:HGNC:7885]	FALSE
ENSG00000088827	-1.12416	3.74766	13.4415	0.000547242	0.0289706	SIGLEC1	protein_coding	sialic acid binding Ig like lectin 1 [Source:HGNC Symbol;Acc:HGNC:11127]	FALSE
ENSG00000261366	0.434579	2.24899	13.4344	0.000548903	0.0289706	MANEA-DT	lncRNA	MANEA divergent transcript [Source:HGNC Symbol;Acc:HGNC:43732]	FALSE
ENSG00000243566	-0.564337	1.91502	13.3628	0.000566062	0.0295909	UPK3B	protein_coding	uroplakin 3B [Source:HGNC Symbol;Acc:HGNC:21444]	FALSE
ENSG00000167286	0.454363	5.43846	13.3293	0.000574283	0.0299095	CD3D	protein_coding	CD3d molecule [Source:HGNC Symbol;Acc:HGNC:1673]	TRUE
ENSG00000185088	0.325809	3.486	13.2944	0.000582967	0.0301492	RPS27L	protein_coding	ribosomal protein S27 like [Source:HGNC Symbol;Acc:HGNC:18476]	TRUE
ENSG00000152422	0.397432	2.73393	13.2569	0.000592474	0.0304065	XRCC4	protein_coding	X-ray repair cross complementing 4 [Source:HGNC Symbol;Acc:HGNC:12831]	TRUE
ENSG00000153130	0.458067	2.89563	13.1996	0.000607277	0.030502	SCOC	protein_coding	short coiled-coil protein [Source:HGNC Symbol;Acc:HGNC:20335]	TRUE
ENSG00000164039	0.41307	2.10052	13.1906	0.000609647	0.030502	BDH2	protein_coding	3-hydroxybutyrate dehydrogenase 2 [Source:HGNC Symbol;Acc:HGNC:32389]	TRUE
ENSG00000115514	0.344579	3.49478	13.1785	0.000612844	0.030502	TXNDC9	protein_coding	thioredoxin domain containing 9 [Source:HGNC Symbol;Acc:HGNC:24110]	TRUE
ENSG00000169313	-0.573681	2.43464	13.1262	0.000626823	0.030502	P2RY12	protein_coding	purinergic receptor P2Y12 [Source:HGNC Symbol;Acc:HGNC:18124]	FALSE
ENSG00000225447	0.375978	2.19327	13.1026	0.000633258	0.030502	RPS15AP10	processed_pseudogene	ribosomal protein S15a pseudogene 10 [Source:HGNC Symbol;Acc:HGNC:37001]	FALSE
ENSG00000144677	-0.737819	3.13503	13.0729	0.00064143	0.030502	CTDSPL	protein_coding	CTD small phosphatase like [Source:HGNC Symbol;Acc:HGNC:16890]	FALSE
ENSG00000258111	-0.495689	3.19638	13.0652	0.000643565	0.030502	AC079316.1	processed_pseudogene	ATP synthase, H+ transporting, mitochondrial Fo complex, subunit C1 (subunit 9) (ATP5G1) pseudogene	FALSE
ENSG00000188677	-0.338213	4.80607	13.0478	0.000648447	0.030502	PARVB	protein_coding	parvin beta [Source:HGNC Symbol;Acc:HGNC:14653]	FALSE
ENSG00000070081	0.361938	4.50451	12.9763	0.000668839	0.030502	NUCB2	protein_coding	nucleobindin 2 [Source:HGNC Symbol;Acc:HGNC:8044]	FALSE
ENSG00000142599	-0.36864	8.22313	12.9189	0.000685662	0.030502	RERE	protein_coding	arginine-glutamic acid dipeptide repeats [Source:HGNC Symbol;Acc:HGNC:9965]	FALSE
ENSG00000179241	-0.4413	2.34558	12.9144	0.000687017	0.030502	LDLRAD3	protein_coding	low density lipoprotein receptor class A domain containing 3 [Source:HGNC Symbol;Acc:HGNC:27046]	FALSE
ENSG00000101439	-0.336722	7.97209	12.9004	0.000691204	0.030502	CST3	protein_coding	cystatin C [Source:HGNC Symbol;Acc:HGNC:2475]	FALSE
ENSG00000165702	-0.682886	4.62418	12.8989	0.000691645	0.030502	GFI1B	protein_coding	growth factor independent 1B transcriptional repressor [Source:HGNC Symbol;Acc:HGNC:4238]	TRUE
ENSG00000274618	0.434123	4.25068	12.862	0.000702826	0.030502	H4C6	protein_coding	H4 clustered histone 6 [Source:HGNC Symbol;Acc:HGNC:4783]	FALSE
ENSG00000102265	-0.332029	5.34833	12.8469	0.000707426	0.030502	TIMP1	protein_coding	TIMP metallopeptidase inhibitor 1 [Source:HGNC Symbol;Acc:HGNC:11820]	FALSE
ENSG00000197841	0.450122	3.41985	12.8005	0.000721834	0.030502	ZNF181	protein_coding	zinc finger protein 181 [Source:HGNC Symbol;Acc:HGNC:12971]	TRUE
ENSG00000198786	-0.486798	10.8993	12.7842	0.000726975	0.030502	MT-ND5	protein_coding	mitochondrially encoded NADH:ubiquinone oxidoreductase core subunit 5 [Source:HGNC Symbol;Acc:HGNC:7461]	TRUE
ENSG00000111845	0.343352	2.52413	12.7819	0.00072769	0.030502	PAK1IP1	protein_coding	PAK1 interacting protein 1 [Source:HGNC Symbol;Acc:HGNC:20882]	TRUE
ENSG00000168071	-0.374957	8.33623	12.7754	0.000729763	0.030502	CCDC88B	protein_coding	coiled-coil domain containing 88B [Source:HGNC Symbol;Acc:HGNC:26757]	FALSE
ENSG00000130881	-0.456609	2.92359	12.7642	0.000733316	0.030502	LRP3	protein_coding	LDL receptor related protein 3 [Source:HGNC Symbol;Acc:HGNC:6695]	FALSE
ENSG00000108839	-0.846062	3.29291	12.7587	0.000735086	0.030502	ALOX12	protein_coding	arachidonate 12-lipoxygenase, 12S type [Source:HGNC Symbol;Acc:HGNC:429]	FALSE
ENSG00000127831	-0.825508	1.5066	12.7503	0.000737782	0.030502	VIL1	protein_coding	villin 1 [Source:HGNC Symbol;Acc:HGNC:12690]	TRUE
ENSG00000181222	-0.365077	8.11099	12.6868	0.000758452	0.030502	POLR2A	protein_coding	RNA polymerase II subunit A [Source:HGNC Symbol;Acc:HGNC:9187]	FALSE
ENSG00000072422	-0.656388	2.19248	12.6773	0.000761602	0.030502	RHOBTB1	protein_coding	Rho related BTB domain containing 1 [Source:HGNC Symbol;Acc:HGNC:18738]	FALSE
ENSG00000100292	-0.3581	5.45708	12.6732	0.000762955	0.030502	HMOX1	protein_coding	heme oxygenase 1 [Source:HGNC Symbol;Acc:HGNC:5013]	FALSE
ENSG00000254614	-0.557124	3.816	12.6613	0.000766933	0.030502	AP003068.2	lncRNA	novel transcript, antisense to CAPN1	TRUE
ENSG00000085733	-0.817557	4.41824	12.6609	0.000767046	0.030502	CTTN	protein_coding	cortactin [Source:HGNC Symbol;Acc:HGNC:3338]	TRUE
ENSG00000099331	-0.36011	9.07811	12.6133	0.000783142	0.0305132	MYO9B	protein_coding	myosin IXB [Source:HGNC Symbol;Acc:HGNC:7609]	FALSE
ENSG00000168497	-0.612838	6.37833	12.6127	0.000783335	0.0305132	CAVIN2	protein_coding	caveolae associated protein 2 [Source:HGNC Symbol;Acc:HGNC:10690]	FALSE
ENSG00000227165	-0.498835	2.22879	12.5908	0.000790866	0.0306368	WDR11-AS1	lncRNA	WDR11 antisense RNA 1 [Source:HGNC Symbol;Acc:HGNC:27437]	FALSE
ENSG00000196911	0.350949	4.7073	12.5646	0.000799961	0.0308298	KPNA5	protein_coding	karyopherin subunit alpha 5 [Source:HGNC Symbol;Acc:HGNC:6398]	TRUE
ENSG00000089048	0.473138	3.4602	12.5359	0.000810072	0.0308804	ESF1	protein_coding	ESF1 nucleolar pre-rRNA processing protein homolog [Source:HGNC Symbol;Acc:HGNC:15898]	TRUE
ENSG00000134955	-0.406603	4.94538	12.5344	0.000810585	0.0308804	SLC37A2	protein_coding	solute carrier family 37 member 2 [Source:HGNC Symbol;Acc:HGNC:20644]	FALSE
ENSG00000132970	-0.903416	1.53077	12.4962	0.000824239	0.0309343	WASF3	protein_coding	WASP family member 3 [Source:HGNC Symbol;Acc:HGNC:12734]	FALSE
ENSG00000213976	0.558409	1.54236	12.4883	0.000827094	0.0309343	AC010615.1	unprocessed_pseudogene	zinc finger protein pseudogene	TRUE
ENSG00000210195	-0.507462	1.68459	12.4651	0.000835535	0.0309343	MT-TT	Mt_tRNA	mitochondrially encoded tRNA-Thr (ACN) [Source:HGNC Symbol;Acc:HGNC:7499]	FALSE
ENSG00000182903	0.416776	5.19384	12.464	0.000835909	0.0309343	ZNF721	protein_coding	zinc finger protein 721 [Source:HGNC Symbol;Acc:HGNC:29425]	TRUE
ENSG00000266019	0.711014	3.14032	12.3945	0.000861743	0.0313214	MIR3609	miRNA	microRNA 3609 [Source:HGNC Symbol;Acc:HGNC:38956]	TRUE
ENSG00000153140	0.460248	1.57221	12.3859	0.00086498	0.0313214	CETN3	protein_coding	centrin 3 [Source:HGNC Symbol;Acc:HGNC:1868]	TRUE
ENSG00000070614	-0.583946	6.91651	12.3534	0.000877416	0.0313214	NDST1	protein_coding	N-deacetylase and N-sulfotransferase 1 [Source:HGNC Symbol;Acc:HGNC:7680]	FALSE
ENSG00000210151	-0.613695	1.54627	12.3278	0.000887304	0.0313214	MT-TS1	Mt_tRNA	mitochondrially encoded tRNA-Ser (UCN) 1 [Source:HGNC Symbol;Acc:HGNC:7497]	FALSE
ENSG00000140479	-0.728211	3.25404	12.2636	0.000912673	0.0315536	PCSK6	protein_coding	proprotein convertase subtilisin/kexin type 6 [Source:HGNC Symbol;Acc:HGNC:8569]	FALSE
ENSG00000267312	0.481064	1.84272	12.2431	0.000920934	0.0315536	AC015911.4	processed_pseudogene	adenylosuccinate synthase (ADSS) pseudogene	TRUE
ENSG00000213096	0.358395	4.20417	12.2407	0.000921874	0.0315536	ZNF254	protein_coding	zinc finger protein 254 [Source:HGNC Symbol;Acc:HGNC:13047]	TRUE
ENSG00000176731	0.423823	3.25905	12.2385	0.000922766	0.0315536	RBIS	protein_coding	ribosomal biogenesis factor [Source:HGNC Symbol;Acc:HGNC:32235]	TRUE
ENSG00000158286	-0.495202	2.10068	12.2364	0.000923633	0.0315536	RNF207	protein_coding	ring finger protein 207 [Source:HGNC Symbol;Acc:HGNC:32947]	FALSE
ENSG00000115816	0.378806	4.67549	12.2306	0.000926004	0.0315536	CEBPZ	protein_coding	CCAAT enhancer binding protein zeta [Source:HGNC Symbol;Acc:HGNC:24218]	TRUE
ENSG00000035403	-0.379712	7.81398	12.2227	0.000929213	0.0315536	VCL	protein_coding	vinculin [Source:HGNC Symbol;Acc:HGNC:12665]	FALSE
ENSG00000196684	-0.451	7.48212	12.2117	0.00093371	0.0315536	HSH2D	protein_coding	hematopoietic SH2 domain containing [Source:HGNC Symbol;Acc:HGNC:24920]	FALSE
ENSG00000117543	0.391216	3.35087	12.175	0.000948921	0.0315536	DPH5	protein_coding	diphthamide biosynthesis 5 [Source:HGNC Symbol;Acc:HGNC:24270]	TRUE
ENSG00000146587	0.354888	4.65361	12.1626	0.000954083	0.0315536	RBAK	protein_coding	RB associated KRAB zinc finger [Source:HGNC Symbol;Acc:HGNC:17680]	TRUE
ENSG00000188282	-0.450995	1.57382	12.1614	0.000954585	0.0315536	RUFY4	protein_coding	RUN and FYVE domain containing 4 [Source:HGNC Symbol;Acc:HGNC:24804]	FALSE
ENSG00000138640	-0.391906	5.11564	12.1542	0.00095763	0.0315536	FAM13A	protein_coding	family with sequence similarity 13 member A [Source:HGNC Symbol;Acc:HGNC:19367]	FALSE
ENSG00000105426	-0.505464	3.88647	12.1128	0.000975253	0.0315536	PTPRS	protein_coding	protein tyrosine phosphatase receptor type S [Source:HGNC Symbol;Acc:HGNC:9681]	FALSE
ENSG00000164284	0.32428	4.05349	12.1053	0.000978451	0.0315536	GRPEL2	protein_coding	GrpE like 2, mitochondrial [Source:HGNC Symbol;Acc:HGNC:21060]	FALSE
ENSG00000259207	-0.980369	5.58697	12.0989	0.000981251	0.0315536	ITGB3	protein_coding	integrin subunit beta 3 [Source:HGNC Symbol;Acc:HGNC:6156]	FALSE
ENSG00000236017	-0.395995	2.61409	12.0381	0.00100791	0.0317194	ASMTL-AS1	lncRNA	ASMTL antisense RNA 1 [Source:HGNC Symbol;Acc:HGNC:25811]	FALSE
ENSG00000176845	-0.334704	6.06049	12.0056	0.00102245	0.0317194	METRNL	protein_coding	meteorin like, glial cell differentiation regulator [Source:HGNC Symbol;Acc:HGNC:27584]	FALSE
ENSG00000183298	0.493359	2.05597	11.9552	0.00104547	0.0317194	RPSAP19	processed_pseudogene	ribosomal protein SA pseudogene 19 [Source:HGNC Symbol;Acc:HGNC:36508]	FALSE
ENSG00000104974	-0.329091	7.07817	11.9331	0.0010557	0.0317194	LILRA1	protein_coding	leukocyte immunoglobulin like receptor A1 [Source:HGNC Symbol;Acc:HGNC:6602]	FALSE
ENSG00000157570	-0.355902	5.18018	11.9278	0.00105816	0.0317194	TSPAN18	protein_coding	tetraspanin 18 [Source:HGNC Symbol;Acc:HGNC:20660]	FALSE
ENSG00000128609	0.366615	3.92459	11.9253	0.00105938	0.0317194	NDUFA5	protein_coding	NADH:ubiquinone oxidoreductase subunit A5 [Source:HGNC Symbol;Acc:HGNC:7688]	TRUE
ENSG00000197008	0.372239	3.63692	11.9202	0.00106175	0.0317194	ZNF138	protein_coding	zinc finger protein 138 [Source:HGNC Symbol;Acc:HGNC:12922]	TRUE
ENSG00000266074	-0.425361	3.29869	11.9079	0.00106752	0.0317194	BAHCC1	protein_coding	BAH domain and coiled-coil containing 1 [Source:HGNC Symbol;Acc:HGNC:29279]	FALSE
ENSG00000148411	-0.364248	7.05192	11.8676	0.00108675	0.0317194	NACC2	protein_coding	NACC family member 2 [Source:HGNC Symbol;Acc:HGNC:23846]	FALSE
ENSG00000231500	0.579089	8.06771	11.8609	0.00108995	0.0317194	RPS18	protein_coding	ribosomal protein S18 [Source:HGNC Symbol;Acc:HGNC:10401]	TRUE
ENSG00000111832	0.367206	3.95953	11.841	0.00109961	0.0317194	RWDD1	protein_coding	RWD domain containing 1 [Source:HGNC Symbol;Acc:HGNC:20993]	TRUE
ENSG00000198853	-0.398311	3.46125	11.8106	0.00111452	0.0317194	RUSC2	protein_coding	RUN and SH3 domain containing 2 [Source:HGNC Symbol;Acc:HGNC:23625]	FALSE
ENSG00000134419	0.650561	6.66396	11.803	0.00111828	0.0317194	RPS15A	protein_coding	ribosomal protein S15a [Source:HGNC Symbol;Acc:HGNC:10389]	TRUE
ENSG00000167232	0.353862	6.37164	11.772	0.00113374	0.0317194	ZNF91	protein_coding	zinc finger protein 91 [Source:HGNC Symbol;Acc:HGNC:13166]	TRUE
ENSG00000143995	-0.580787	2.67764	11.7715	0.00113402	0.0317194	MEIS1	protein_coding	Meis homeobox 1 [Source:HGNC Symbol;Acc:HGNC:7000]	FALSE
ENSG00000119862	-0.556941	4.20025	11.7664	0.00113655	0.0317194	LGALSL	protein_coding	galectin like [Source:HGNC Symbol;Acc:HGNC:25012]	FALSE
ENSG00000167100	-0.806637	1.6085	11.7353	0.00115233	0.0317194	SAMD14	protein_coding	sterile alpha motif domain containing 14 [Source:HGNC Symbol;Acc:HGNC:27312]	FALSE
ENSG00000137076	-0.477439	10.1143	11.7325	0.0011538	0.0317194	TLN1	protein_coding	talin 1 [Source:HGNC Symbol;Acc:HGNC:11845]	FALSE
ENSG00000162694	0.39742	1.45723	11.7285	0.00115586	0.0317194	EXTL2	protein_coding	exostosin like glycosyltransferase 2 [Source:HGNC Symbol;Acc:HGNC:3516]	FALSE
ENSG00000198298	0.362536	1.93978	11.7176	0.00116147	0.0317194	ZNF485	protein_coding	zinc finger protein 485 [Source:HGNC Symbol;Acc:HGNC:23440]	FALSE
ENSG00000166025	-0.374585	2.05481	11.7139	0.00116336	0.0317194	AMOTL1	protein_coding	angiomotin like 1 [Source:HGNC Symbol;Acc:HGNC:17811]	FALSE
ENSG00000203485	-0.358456	5.85406	11.7052	0.00116783	0.0317194	INF2	protein_coding	inverted formin 2 [Source:HGNC Symbol;Acc:HGNC:23791]	FALSE
ENSG00000213741	0.658873	7.84929	11.6903	0.0011756	0.0317194	RPS29	protein_coding	ribosomal protein S29 [Source:HGNC Symbol;Acc:HGNC:10419]	TRUE
ENSG00000198918	0.772187	4.66649	11.6703	0.0011861	0.0317194	RPL39	protein_coding	ribosomal protein L39 [Source:HGNC Symbol;Acc:HGNC:10350]	TRUE
ENSG00000130589	-0.590581	7.82399	11.6663	0.00118823	0.0317194	HELZ2	protein_coding	helicase with zinc finger 2 [Source:HGNC Symbol;Acc:HGNC:30021]	FALSE
ENSG00000119280	-0.513032	3.50105	11.652	0.00119576	0.0317194	C1orf198	protein_coding	chromosome 1 open reading frame 198 [Source:HGNC Symbol;Acc:HGNC:25900]	TRUE
ENSG00000183340	0.356755	3.37261	11.6347	0.00120501	0.0317194	JRKL	protein_coding	JRK like [Source:HGNC Symbol;Acc:HGNC:6200]	TRUE
ENSG00000065548	0.327396	4.90613	11.6164	0.00121488	0.0317194	ZC3H15	protein_coding	zinc finger CCCH-type containing 15 [Source:HGNC Symbol;Acc:HGNC:29528]	TRUE
ENSG00000088726	-0.588677	2.42232	11.6128	0.00121678	0.0317194	TMEM40	protein_coding	transmembrane protein 40 [Source:HGNC Symbol;Acc:HGNC:25620]	FALSE
ENSG00000145685	-0.423154	4.0593	11.6092	0.00121874	0.0317194	LHFPL2	protein_coding	LHFPL tetraspan subfamily member 2 [Source:HGNC Symbol;Acc:HGNC:6588]	FALSE
ENSG00000286676	-0.438758	1.9022	11.6048	0.00122115	0.0317194	ACTBP4	processed_pseudogene	ACTB pseudogene 4 [Source:HGNC Symbol;Acc:HGNC:137]	TRUE
ENSG00000101162	-0.69389	7.92317	11.5699	0.00124024	0.031945	TUBB1	protein_coding	tubulin beta 1 class VI [Source:HGNC Symbol;Acc:HGNC:16257]	TRUE
ENSG00000226891	-0.591339	3.96477	11.5656	0.00124263	0.031945	LINC01359	lncRNA	long intergenic non-protein coding RNA 1359 [Source:HGNC Symbol;Acc:HGNC:50591]	FALSE
ENSG00000174175	-0.55956	3.89379	11.5558	0.00124808	0.0319779	SELP	protein_coding	selectin P [Source:HGNC Symbol;Acc:HGNC:10721]	FALSE
ENSG00000101856	-0.353086	4.76498	11.5482	0.0012523	0.0319779	PGRMC1	protein_coding	progesterone receptor membrane component 1 [Source:HGNC Symbol;Acc:HGNC:16090]	FALSE
ENSG00000204420	-0.87092	5.62803	11.5252	0.0012652	0.032079	MPIG6B	protein_coding	megakaryocyte and platelet inhibitory receptor G6b [Source:HGNC Symbol;Acc:HGNC:13937]	TRUE
ENSG00000198763	-0.41554	10.8184	11.509	0.00127438	0.032079	MT-ND2	protein_coding	mitochondrially encoded NADH:ubiquinone oxidoreductase core subunit 2 [Source:HGNC Symbol;Acc:HGNC:7456]	TRUE
ENSG00000225630	-0.913605	6.52591	11.5	0.00127952	0.032079	MTND2P28	unprocessed_pseudogene	MT-ND2 pseudogene 28 [Source:HGNC Symbol;Acc:HGNC:42129]	FALSE
ENSG00000148426	-0.491518	1.52992	11.4924	0.00128383	0.032079	PROSER2	protein_coding	proline and serine rich 2 [Source:HGNC Symbol;Acc:HGNC:23728]	FALSE
ENSG00000286065	0.385968	2.44308	11.4849	0.00128816	0.032079	SLFN12L	lncRNA	schlafen family member 12 like [Source:HGNC Symbol;Acc:HGNC:33920]	FALSE
ENSG00000169026	-0.354594	4.15806	11.4586	0.00130334	0.032079	SLC49A3	protein_coding	solute carrier family 49 member 3 [Source:HGNC Symbol;Acc:HGNC:26177]	FALSE
ENSG00000155959	0.352973	3.54151	11.451	0.00130778	0.032079	VBP1	protein_coding	VHL binding protein 1 [Source:HGNC Symbol;Acc:HGNC:12662]	TRUE
ENSG00000165572	0.328315	3.61884	11.4468	0.00131019	0.032079	KBTBD6	protein_coding	kelch repeat and BTB domain containing 6 [Source:HGNC Symbol;Acc:HGNC:25340]	TRUE
ENSG00000131469	0.589428	7.072	11.4247	0.00132318	0.032079	RPL27	protein_coding	ribosomal protein L27 [Source:HGNC Symbol;Acc:HGNC:10328]	TRUE
ENSG00000061918	-0.548129	2.79382	11.3982	0.00133898	0.032079	GUCY1B1	protein_coding	guanylate cyclase 1 soluble subunit beta 1 [Source:HGNC Symbol;Acc:HGNC:4687]	FALSE
ENSG00000205702	-0.404727	2.64614	11.3959	0.00134036	0.032079	CYP2D7	polymorphic_pseudogene	cytochrome P450 family 2 subfamily D member 7 (gene/pseudogene) [Source:HGNC Symbol;Acc:HGNC:2624]	FALSE
ENSG00000167283	0.344832	4.18079	11.3941	0.00134142	0.032079	ATP5MG	protein_coding	ATP synthase membrane subunit g [Source:HGNC Symbol;Acc:HGNC:14247]	FALSE
ENSG00000082397	-0.43158	4.95733	11.3841	0.00134741	0.032079	EPB41L3	protein_coding	erythrocyte membrane protein band 4.1 like 3 [Source:HGNC Symbol;Acc:HGNC:3380]	FALSE
ENSG00000099889	-0.509035	3.19248	11.382	0.0013487	0.032079	ARVCF	protein_coding	ARVCF delta catenin family member [Source:HGNC Symbol;Acc:HGNC:728]	FALSE
ENSG00000198886	-0.387073	11.5043	11.3793	0.00135031	0.032079	MT-ND4	protein_coding	mitochondrially encoded NADH:ubiquinone oxidoreductase core subunit 4 [Source:HGNC Symbol;Acc:HGNC:7459]	TRUE
ENSG00000132205	-0.325742	6.53641	11.3542	0.00136555	0.032079	EMILIN2	protein_coding	elastin microfibril interfacer 2 [Source:HGNC Symbol;Acc:HGNC:19881]	FALSE
ENSG00000051128	-0.383087	3.62821	11.3151	0.00138963	0.032079	HOMER3	protein_coding	homer scaffold protein 3 [Source:HGNC Symbol;Acc:HGNC:17514]	FALSE
ENSG00000182095	-0.401749	8.51297	11.3042	0.00139644	0.032079	TNRC18	protein_coding	trinucleotide repeat containing 18 [Source:HGNC Symbol;Acc:HGNC:11962]	FALSE
ENSG00000279162	-0.393618	1.88464	11.2987	0.00139991	0.032079	AC141586.5	TEC	tec	FALSE
ENSG00000253307	-0.48527	2.77051	11.2882	0.00140646	0.032079	AC011676.1	lncRNA	novel transcript	TRUE
ENSG00000285774	-0.720062	1.3557	11.2806	0.00141128	0.032079	AL133444.1	lncRNA	novel transcript, antisense to SAMD4A	FALSE
ENSG00000138381	0.36593	3.37182	11.278	0.00141293	0.032079	ASNSD1	protein_coding	asparagine synthetase domain containing 1 [Source:HGNC Symbol;Acc:HGNC:24910]	TRUE
ENSG00000272734	-0.43067	2.24354	11.2747	0.001415	0.032079	ADIRF-AS1	lncRNA	ADIRF antisense RNA 1 [Source:HGNC Symbol;Acc:HGNC:45127]	FALSE
ENSG00000203804	-0.557827	6.43584	11.2557	0.00142709	0.032079	ADAMTSL4-AS1	lncRNA	ADAMTSL4 antisense RNA 1 [Source:HGNC Symbol;Acc:HGNC:32041]	FALSE
ENSG00000256771	0.345073	3.98803	11.2367	0.0014393	0.032079	ZNF253	protein_coding	zinc finger protein 253 [Source:HGNC Symbol;Acc:HGNC:13497]	TRUE
ENSG00000148655	-0.477424	2.69991	11.2267	0.00144579	0.032079	LRMDA	protein_coding	leucine rich melanocyte differentiation associated [Source:HGNC Symbol;Acc:HGNC:23405]	FALSE
ENSG00000170222	0.337555	3.63633	11.1968	0.00146526	0.032191	ADPRM	protein_coding	ADP-ribose/CDP-alcohol diphosphatase, manganese dependent [Source:HGNC Symbol;Acc:HGNC:30925]	FALSE
ENSG00000269893	0.492473	3.24907	11.1951	0.00146643	0.032191	SNHG8	lncRNA	small nucleolar RNA host gene 8 [Source:HGNC Symbol;Acc:HGNC:33098]	TRUE
ENSG00000150779	0.458958	2.81263	11.1901	0.00146968	0.032191	TIMM8B	protein_coding	translocase of inner mitochondrial membrane 8 homolog B [Source:HGNC Symbol;Acc:HGNC:11818]	TRUE
ENSG00000187699	-0.571348	4.62136	11.1787	0.00147726	0.0323068	C2orf88	protein_coding	chromosome 2 open reading frame 88 [Source:HGNC Symbol;Acc:HGNC:28191]	FALSE
ENSG00000123545	0.415403	2.22019	11.1559	0.00149244	0.0323771	NDUFAF4	protein_coding	NADH:ubiquinone oxidoreductase complex assembly factor 4 [Source:HGNC Symbol;Acc:HGNC:21034]	TRUE
ENSG00000197959	-0.457906	3.80107	11.1408	0.00150261	0.0323771	DNM3	protein_coding	dynamin 3 [Source:HGNC Symbol;Acc:HGNC:29125]	FALSE
ENSG00000063761	-0.354256	3.40538	11.1394	0.0015035	0.0323771	ADCK1	protein_coding	aarF domain containing kinase 1 [Source:HGNC Symbol;Acc:HGNC:19038]	FALSE
ENSG00000138735	-0.595871	4.17302	11.0792	0.00154478	0.0327149	PDE5A	protein_coding	phosphodiesterase 5A [Source:HGNC Symbol;Acc:HGNC:8784]	TRUE
ENSG00000164405	0.337222	3.58812	11.0596	0.0015584	0.0327567	UQCRQ	protein_coding	ubiquinol-cytochrome c reductase complex III subunit VII [Source:HGNC Symbol;Acc:HGNC:29594]	TRUE
ENSG00000156411	0.378523	4.11782	11.0523	0.00156358	0.0327676	ATP5MPL	protein_coding	ATP synthase membrane subunit 6.8PL [Source:HGNC Symbol;Acc:HGNC:1188]	TRUE
ENSG00000167600	-0.433449	2.68064	11.0345	0.00157612	0.0329551	CYP2S1	protein_coding	cytochrome P450 family 2 subfamily S member 1 [Source:HGNC Symbol;Acc:HGNC:15654]	FALSE
ENSG00000154237	-0.322221	6.1534	11.033	0.00157721	0.0329551	LRRK1	protein_coding	leucine rich repeat kinase 1 [Source:HGNC Symbol;Acc:HGNC:18608]	FALSE
ENSG00000136383	-0.481684	2.22197	11.0293	0.00157982	0.0329606	ALPK3	protein_coding	alpha kinase 3 [Source:HGNC Symbol;Acc:HGNC:17574]	FALSE
ENSG00000196924	-0.344483	10.8885	11.0037	0.00159811	0.0331454	FLNA	protein_coding	filamin A [Source:HGNC Symbol;Acc:HGNC:3754]	FALSE
ENSG00000237781	-0.623863	4.94641	10.9911	0.00160721	0.0331578	ADAMTSL4-AS2	lncRNA	ADAMTSL4 antisense RNA 2 [Source:HGNC Symbol;Acc:HGNC:40895]	FALSE
ENSG00000185031	-0.678933	1.99506	10.9899	0.00160814	0.0331578	SLC2A3P2	processed_pseudogene	solute carrier family 2 member 3 pseudogene 2 [Source:HGNC Symbol;Acc:HGNC:31074]	FALSE
ENSG00000211752	0.700101	1.70808	10.9777	0.00161698	0.0331941	TRBV27	TR_V_gene	T cell receptor beta variable 27 [Source:HGNC Symbol;Acc:HGNC:12208]	FALSE
ENSG00000134668	-0.833722	1.45886	10.9428	0.00164258	0.0334103	SPOCD1	protein_coding	SPOC domain containing 1 [Source:HGNC Symbol;Acc:HGNC:26338]	FALSE
ENSG00000198478	-0.658494	5.12218	10.9397	0.00164492	0.0334103	SH3BGRL2	protein_coding	SH3 domain binding glutamate rich protein like 2 [Source:HGNC Symbol;Acc:HGNC:15567]	TRUE
ENSG00000136522	0.38281	2.60464	10.9375	0.0016465	0.0334103	MRPL47	protein_coding	mitochondrial ribosomal protein L47 [Source:HGNC Symbol;Acc:HGNC:16652]	TRUE
ENSG00000010327	-0.428315	6.65256	10.9343	0.00164889	0.0334103	STAB1	protein_coding	stabilin 1 [Source:HGNC Symbol;Acc:HGNC:18628]	FALSE
ENSG00000166091	-0.763778	2.51497	10.9307	0.00165157	0.0334163	CMTM5	protein_coding	CKLF like MARVEL transmembrane domain containing 5 [Source:HGNC Symbol;Acc:HGNC:19176]	FALSE
ENSG00000167548	-0.377732	9.44836	10.923	0.00165734	0.0334849	KMT2D	protein_coding	lysine methyltransferase 2D [Source:HGNC Symbol;Acc:HGNC:7133]	FALSE
ENSG00000174173	0.385115	2.97211	10.9097	0.00166733	0.0335423	TRMT10C	protein_coding	tRNA methyltransferase 10C, mitochondrial RNase P subunit [Source:HGNC Symbol;Acc:HGNC:26022]	TRUE
ENSG00000236567	-0.347408	3.60814	10.8968	0.00167702	0.0336439	TCF3P1	processed_pseudogene	transcription factor 3 pseudogene 1 [Source:HGNC Symbol;Acc:HGNC:49742]	FALSE
ENSG00000120594	-0.439094	7.33788	10.8371	0.00172289	0.0341183	PLXDC2	protein_coding	plexin domain containing 2 [Source:HGNC Symbol;Acc:HGNC:21013]	FALSE
ENSG00000131127	0.325576	5.58011	10.836	0.00172377	0.0341183	ZNF141	protein_coding	zinc finger protein 141 [Source:HGNC Symbol;Acc:HGNC:12926]	TRUE
ENSG00000275927	-0.330644	1.78239	10.8251	0.00173223	0.0341183	AC009152.1	lncRNA	novel transcript, sense intronic to XYLT1	FALSE
ENSG00000165512	0.403062	3.6759	10.803	0.00174967	0.0341183	ZNF22	protein_coding	zinc finger protein 22 [Source:HGNC Symbol;Acc:HGNC:13012]	TRUE
ENSG00000090612	0.349314	4.06646	10.7936	0.00175708	0.0341183	ZNF268	protein_coding	zinc finger protein 268 [Source:HGNC Symbol;Acc:HGNC:13061]	TRUE
ENSG00000238741	0.736951	5.9868	10.7556	0.00178756	0.0341183	SCARNA7	scaRNA	small Cajal body-specific RNA 7 [Source:HGNC Symbol;Acc:HGNC:32563]	TRUE
ENSG00000168961	-0.389722	6.88806	10.7399	0.0018003	0.0341183	LGALS9	protein_coding	galectin 9 [Source:HGNC Symbol;Acc:HGNC:6570]	FALSE
ENSG00000274422	0.857047	2.96443	10.7096	0.00182517	0.0342734	AC245060.5	lncRNA	novel transcript	TRUE
ENSG00000185291	-0.559031	3.23638	10.6815	0.0018486	0.0343626	IL3RA	protein_coding	interleukin 3 receptor subunit alpha [Source:HGNC Symbol;Acc:HGNC:6012]	FALSE
ENSG00000148400	-0.503216	9.14558	10.6732	0.00185556	0.0343626	NOTCH1	protein_coding	notch receptor 1 [Source:HGNC Symbol;Acc:HGNC:7881]	FALSE
ENSG00000137474	-0.468412	2.48111	10.6682	0.0018598	0.0343626	MYO7A	protein_coding	myosin VIIA [Source:HGNC Symbol;Acc:HGNC:7606]	FALSE
ENSG00000187741	-0.48266	4.61086	10.6536	0.00187211	0.0343626	FANCA	protein_coding	FA complementation group A [Source:HGNC Symbol;Acc:HGNC:3582]	FALSE
ENSG00000184602	-0.356587	7.04153	10.6531	0.00187256	0.0343626	SNN	protein_coding	stannin [Source:HGNC Symbol;Acc:HGNC:11149]	FALSE
ENSG00000198727	-0.367191	10.7223	10.6509	0.00187443	0.0343626	MT-CYB	protein_coding	mitochondrially encoded cytochrome b [Source:HGNC Symbol;Acc:HGNC:7427]	TRUE
ENSG00000168876	0.36639	4.28438	10.6445	0.00187989	0.0343626	ANKRD49	protein_coding	ankyrin repeat domain 49 [Source:HGNC Symbol;Acc:HGNC:25970]	TRUE
ENSG00000156467	0.668439	4.72569	10.6378	0.00188559	0.0343626	UQCRB	protein_coding	ubiquinol-cytochrome c reductase binding protein [Source:HGNC Symbol;Acc:HGNC:12582]	TRUE
ENSG00000244720	0.428543	3.34497	10.6368	0.0018865	0.0343626	NT5C3AP2	processed_pseudogene	NT5C3A pseudogene 2 [Source:HGNC Symbol;Acc:HGNC:54578]	FALSE
ENSG00000113140	-0.761194	6.39195	10.6332	0.00188959	0.0343744	SPARC	protein_coding	secreted protein acidic and cysteine rich [Source:HGNC Symbol;Acc:HGNC:11219]	FALSE
ENSG00000142875	0.32516	6.57821	10.6031	0.00191554	0.0347118	PRKACB	protein_coding	protein kinase cAMP-activated catalytic subunit beta [Source:HGNC Symbol;Acc:HGNC:9381]	FALSE
ENSG00000198692	0.536895	3.73056	10.5917	0.00192553	0.0347708	EIF1AY	protein_coding	eukaryotic translation initiation factor 1A Y-linked [Source:HGNC Symbol;Acc:HGNC:3252]	TRUE
ENSG00000254995	-0.38568	3.87997	10.5881	0.00192863	0.0347708	STX16-NPEPL1	protein_coding	STX16-NPEPL1 readthrough (NMD candidate) [Source:HGNC Symbol;Acc:HGNC:41993]	FALSE
ENSG00000122547	-0.421038	5.7107	10.5796	0.00193614	0.0347708	EEPD1	protein_coding	endonuclease/exonuclease/phosphatase family domain containing 1 [Source:HGNC Symbol;Acc:HGNC:22223]	FALSE
ENSG00000166965	-0.561602	4.7652	10.5764	0.00193889	0.0347708	RCCD1	protein_coding	RCC1 domain containing 1 [Source:HGNC Symbol;Acc:HGNC:30457]	FALSE
ENSG00000110848	0.450186	3.02815	10.5746	0.00194049	0.0347708	CD69	protein_coding	CD69 molecule [Source:HGNC Symbol;Acc:HGNC:1694]	TRUE
ENSG00000124145	-0.528966	1.38341	10.566	0.00194815	0.0348092	SDC4	protein_coding	syndecan 4 [Source:HGNC Symbol;Acc:HGNC:10661]	FALSE
ENSG00000106991	-0.35131	4.20748	10.5571	0.00195597	0.0349046	ENG	protein_coding	endoglin [Source:HGNC Symbol;Acc:HGNC:3349]	FALSE
ENSG00000242498	-0.659035	3.39639	10.5161	0.00199282	0.0352063	ARPIN	protein_coding	actin related protein 2/3 complex inhibitor [Source:HGNC Symbol;Acc:HGNC:28782]	FALSE
ENSG00000196730	-0.409885	6.12721	10.5125	0.00199613	0.0352063	DAPK1	protein_coding	death associated protein kinase 1 [Source:HGNC Symbol;Acc:HGNC:2674]	FALSE
ENSG00000067646	0.324227	3.38401	10.5056	0.00200235	0.0352063	ZFY	protein_coding	zinc finger protein Y-linked [Source:HGNC Symbol;Acc:HGNC:12870]	FALSE
ENSG00000114270	1.51725	3.18346	10.5033	0.0020045	0.0352063	COL7A1	protein_coding	collagen type VII alpha 1 chain [Source:HGNC Symbol;Acc:HGNC:2214]	FALSE
ENSG00000005961	-0.928332	5.55746	10.5014	0.00200623	0.0352063	ITGA2B	protein_coding	integrin subunit alpha 2b [Source:HGNC Symbol;Acc:HGNC:6138]	FALSE
ENSG00000112695	0.337589	4.30076	10.4681	0.00203684	0.035437	COX7A2	protein_coding	cytochrome c oxidase subunit 7A2 [Source:HGNC Symbol;Acc:HGNC:2288]	TRUE
ENSG00000138326	0.694797	6.89951	10.4675	0.00203743	0.035437	RPS24	protein_coding	ribosomal protein S24 [Source:HGNC Symbol;Acc:HGNC:10411]	TRUE
ENSG00000108960	-0.447043	5.19481	10.4471	0.00205644	0.0356129	MMD	protein_coding	monocyte to macrophage differentiation associated [Source:HGNC Symbol;Acc:HGNC:7153]	FALSE
ENSG00000216809	0.334535	2.17359	10.4284	0.00207405	0.0356751	AL589993.1	processed_pseudogene	DEAD/H (Asp-Glu-Ala-Asp/His) box polypeptide 24 (DDX24) pseudogene	FALSE
ENSG00000120837	0.381601	3.52646	10.4139	0.00208776	0.0358025	NFYB	protein_coding	nuclear transcription factor Y subunit beta [Source:HGNC Symbol;Acc:HGNC:7805]	TRUE
ENSG00000131174	0.422304	3.3852	10.4041	0.00209714	0.0358759	COX7B	protein_coding	cytochrome c oxidase subunit 7B [Source:HGNC Symbol;Acc:HGNC:2291]	TRUE
ENSG00000071082	0.84958	6.86459	10.3855	0.00211504	0.03592	RPL31	protein_coding	ribosomal protein L31 [Source:HGNC Symbol;Acc:HGNC:10334]	TRUE
ENSG00000267283	-0.40305	3.44044	10.3716	0.00212849	0.0359348	AC005306.1	lncRNA	novel transcript, antisense to BTBD2	FALSE
ENSG00000213799	0.348418	4.23793	10.3659	0.00213399	0.0359811	ZNF845	protein_coding	zinc finger protein 845 [Source:HGNC Symbol;Acc:HGNC:25112]	TRUE
ENSG00000169704	-0.6984	4.31722	10.3455	0.00215399	0.036188	GP9	protein_coding	glycoprotein IX platelet [Source:HGNC Symbol;Acc:HGNC:4444]	FALSE
ENSG00000215424	0.346581	3.45582	10.3401	0.0021593	0.0362233	MCM3AP-AS1	lncRNA	MCM3AP antisense RNA 1 [Source:HGNC Symbol;Acc:HGNC:16417]	FALSE
ENSG00000013016	-0.393059	4.59174	10.2667	0.00223299	0.0367686	EHD3	protein_coding	EH domain containing 3 [Source:HGNC Symbol;Acc:HGNC:3244]	FALSE
ENSG00000186635	-0.405212	9.584	10.2465	0.00225372	0.0367929	ARAP1	protein_coding	ArfGAP with RhoGAP domain, ankyrin repeat and PH domain 1 [Source:HGNC Symbol;Acc:HGNC:16925]	FALSE
ENSG00000170581	-0.390555	7.30316	10.2428	0.00225756	0.0367929	STAT2	protein_coding	signal transducer and activator of transcription 2 [Source:HGNC Symbol;Acc:HGNC:11363]	FALSE
ENSG00000078596	0.41538	4.46297	10.221	0.00228015	0.0370248	ITM2A	protein_coding	integral membrane protein 2A [Source:HGNC Symbol;Acc:HGNC:6173]	FALSE
ENSG00000102230	-0.777721	1.47248	10.2132	0.00228833	0.0370721	PCYT1B	protein_coding	phosphate cytidylyltransferase 1, choline, beta [Source:HGNC Symbol;Acc:HGNC:8755]	FALSE
ENSG00000139537	0.398426	2.0692	10.2078	0.002294	0.037074	CCDC65	protein_coding	coiled-coil domain containing 65 [Source:HGNC Symbol;Acc:HGNC:29937]	TRUE
ENSG00000227081	0.727417	6.24869	10.1856	0.0023174	0.0371984	AC005912.1	processed_pseudogene	ribosomal protein S27 (RPS27) pseudogene	TRUE
ENSG00000256039	0.848467	3.0516	10.1795	0.00232394	0.0371984	LINC02446	lncRNA	long intergenic non-protein coding RNA 2446 [Source:HGNC Symbol;Acc:HGNC:53378]	FALSE
ENSG00000234284	0.355594	2.96765	10.1746	0.00232914	0.0371984	ZNF879	protein_coding	zinc finger protein 879 [Source:HGNC Symbol;Acc:HGNC:37273]	TRUE
ENSG00000177954	0.678376	8.48162	10.1663	0.002338	0.0372278	RPS27	protein_coding	ribosomal protein S27 [Source:HGNC Symbol;Acc:HGNC:10416]	TRUE
ENSG00000177169	-0.431539	7.36384	10.1379	0.00236862	0.0372985	ULK1	protein_coding	unc-51 like autophagy activating kinase 1 [Source:HGNC Symbol;Acc:HGNC:12558]	FALSE
ENSG00000170860	0.388606	3.07483	10.1167	0.00239179	0.0375372	LSM3	protein_coding	LSM3 homolog, U6 small nuclear RNA and mRNA degradation associated [Source:HGNC Symbol;Acc:HGNC:17874]	TRUE
ENSG00000123219	0.800317	3.42822	10.0808	0.00243158	0.0378659	CENPK	protein_coding	centromere protein K [Source:HGNC Symbol;Acc:HGNC:29479]	FALSE
ENSG00000135541	0.478152	3.44184	10.0713	0.0024422	0.0379053	AHI1	protein_coding	Abelson helper integration site 1 [Source:HGNC Symbol;Acc:HGNC:21575]	FALSE
ENSG00000181963	-0.717864	2.14074	10.0663	0.00244778	0.0379083	OR52K2	protein_coding	olfactory receptor family 52 subfamily K member 2 [Source:HGNC Symbol;Acc:HGNC:15223]	FALSE
ENSG00000161970	0.901357	5.26753	10.0318	0.00248692	0.0381234	RPL26	protein_coding	ribosomal protein L26 [Source:HGNC Symbol;Acc:HGNC:10327]	TRUE
ENSG00000198804	-0.374196	12.3228	10.0179	0.00250292	0.0382191	MT-CO1	protein_coding	mitochondrially encoded cytochrome c oxidase I [Source:HGNC Symbol;Acc:HGNC:7419]	FALSE
ENSG00000137040	0.342474	4.5228	10.0086	0.00251364	0.0382191	RANBP6	protein_coding	RAN binding protein 6 [Source:HGNC Symbol;Acc:HGNC:9851]	TRUE
ENSG00000188897	-0.645175	7.14826	9.98147	0.00254518	0.0382191	AC099489.1	protein_coding	novel lipoprotein amino terminal region containing protein	FALSE
ENSG00000072954	-0.37242	1.88552	9.96966	0.00255906	0.0382191	TMEM38A	protein_coding	transmembrane protein 38A [Source:HGNC Symbol;Acc:HGNC:28462]	FALSE
ENSG00000121753	-0.45776	1.58485	9.96605	0.00256331	0.0382191	ADGRB2	protein_coding	adhesion G protein-coupled receptor B2 [Source:HGNC Symbol;Acc:HGNC:944]	FALSE
ENSG00000172765	-0.348387	6.55489	9.96577	0.00256364	0.0382191	TMCC1	protein_coding	transmembrane and coiled-coil domain family 1 [Source:HGNC Symbol;Acc:HGNC:29116]	FALSE
ENSG00000180712	-0.543607	1.61018	9.94122	0.00259279	0.0385003	LINC02363	lncRNA	long intergenic non-protein coding RNA 2363 [Source:HGNC Symbol;Acc:HGNC:53286]	FALSE
ENSG00000127184	0.577785	4.61307	9.91112	0.00262901	0.0385674	COX7C	protein_coding	cytochrome c oxidase subunit 7C [Source:HGNC Symbol;Acc:HGNC:2292]	TRUE
ENSG00000175746	-0.694448	1.17272	9.88004	0.00266697	0.0389438	C15orf54	lncRNA	chromosome 15 putative open reading frame 54 [Source:HGNC Symbol;Acc:HGNC:33797]	FALSE
ENSG00000157601	-0.932881	7.1048	9.86267	0.00268842	0.0391001	MX1	protein_coding	MX dynamin like GTPase 1 [Source:HGNC Symbol;Acc:HGNC:7532]	FALSE
ENSG00000125743	0.449944	4.27572	9.86013	0.00269157	0.0391001	SNRPD2	protein_coding	small nuclear ribonucleoprotein D2 polypeptide [Source:HGNC Symbol;Acc:HGNC:11159]	TRUE
ENSG00000133063	1.18762	3.57048	9.85172	0.00270204	0.0391309	CHIT1	protein_coding	chitinase 1 [Source:HGNC Symbol;Acc:HGNC:1936]	FALSE
ENSG00000212464	0.608719	2.83117	9.84601	0.00270918	0.0391804	SNORA12	snoRNA	small nucleolar RNA, H/ACA box 12 [Source:HGNC Symbol;Acc:HGNC:32600]	FALSE
ENSG00000198695	-0.415791	5.33111	9.84356	0.00271224	0.0391804	MT-ND6	protein_coding	mitochondrially encoded NADH:ubiquinone oxidoreductase core subunit 6 [Source:HGNC Symbol;Acc:HGNC:7462]	TRUE
ENSG00000260296	0.476368	1.39969	9.80671	0.0027588	0.039535	AC095057.3	lncRNA	novel transcript, overlapping N4BP2	FALSE
ENSG00000171858	0.552939	6.3959	9.7881	0.00278263	0.039535	RPS21	protein_coding	ribosomal protein S21 [Source:HGNC Symbol;Acc:HGNC:10409]	TRUE
ENSG00000197122	-0.350064	4.84774	9.78733	0.00278362	0.039535	SRC	protein_coding	SRC proto-oncogene, non-receptor tyrosine kinase [Source:HGNC Symbol;Acc:HGNC:11283]	FALSE
ENSG00000172037	-0.668881	1.68726	9.776	0.00279824	0.0395932	LAMB2	protein_coding	laminin subunit beta 2 [Source:HGNC Symbol;Acc:HGNC:6487]	FALSE
ENSG00000184922	-0.395343	9.49917	9.77489	0.00279967	0.0395932	FMNL1	protein_coding	formin like 1 [Source:HGNC Symbol;Acc:HGNC:1212]	FALSE
ENSG00000213928	-0.364665	5.02247	9.7525	0.00282881	0.0397064	IRF9	protein_coding	interferon regulatory factor 9 [Source:HGNC Symbol;Acc:HGNC:6131]	FALSE
ENSG00000116962	-0.502417	3.64808	9.73876	0.00284685	0.0399127	NID1	protein_coding	nidogen 1 [Source:HGNC Symbol;Acc:HGNC:7821]	FALSE
ENSG00000114107	0.351441	2.42009	9.73152	0.00285641	0.039967	CEP70	protein_coding	centrosomal protein 70 [Source:HGNC Symbol;Acc:HGNC:29972]	FALSE
ENSG00000161643	-0.476304	1.75985	9.71377	0.00287997	0.0400835	SIGLEC16	polymorphic_pseudogene	sialic acid binding Ig like lectin 16 [Source:HGNC Symbol;Acc:HGNC:24851]	FALSE
ENSG00000145592	0.362969	7.87186	9.71237	0.00288184	0.0400835	RPL37	protein_coding	ribosomal protein L37 [Source:HGNC Symbol;Acc:HGNC:10347]	TRUE
ENSG00000100181	-0.687249	3.1321	9.69455	0.00290572	0.0402095	TPTEP1	transcribed_unprocessed_pseudogene	TPTE pseudogene 1 [Source:HGNC Symbol;Acc:HGNC:43648]	FALSE
ENSG00000254419	-0.35225	1.73162	9.69019	0.0029116	0.0402095	AL139349.1	lncRNA	novel transcript	FALSE
ENSG00000047634	0.397476	3.29085	9.68801	0.00291453	0.0402095	SCML1	protein_coding	Scm polycomb group protein like 1 [Source:HGNC Symbol;Acc:HGNC:10580]	FALSE
ENSG00000156482	0.413352	7.85752	9.67502	0.00293214	0.0403037	RPL30	protein_coding	ribosomal protein L30 [Source:HGNC Symbol;Acc:HGNC:10333]	TRUE
ENSG00000124491	-0.498975	7.4525	9.6664	0.00294387	0.040387	F13A1	protein_coding	coagulation factor XIII A chain [Source:HGNC Symbol;Acc:HGNC:3531]	TRUE
ENSG00000126860	0.50361	5.75306	9.65351	0.00296152	0.0404999	EVI2A	protein_coding	ecotropic viral integration site 2A [Source:HGNC Symbol;Acc:HGNC:3499]	TRUE
ENSG00000104918	0.746871	2.1993	9.65226	0.00296323	0.0404999	RETN	protein_coding	resistin [Source:HGNC Symbol;Acc:HGNC:20389]	FALSE
ENSG00000114520	0.324989	3.64144	9.63944	0.0029809	0.0404999	SNX4	protein_coding	sorting nexin 4 [Source:HGNC Symbol;Acc:HGNC:11175]	TRUE
ENSG00000135519	-0.454723	3.53305	9.63626	0.00298531	0.0405206	KCNH3	protein_coding	potassium voltage-gated channel subfamily H member 3 [Source:HGNC Symbol;Acc:HGNC:6252]	FALSE
ENSG00000160336	0.353415	3.25366	9.63218	0.00299095	0.0405581	ZNF761	protein_coding	zinc finger protein 761 [Source:HGNC Symbol;Acc:HGNC:23179]	TRUE
ENSG00000089335	0.326673	4.6918	9.61889	0.00300946	0.0406913	ZNF302	protein_coding	zinc finger protein 302 [Source:HGNC Symbol;Acc:HGNC:13848]	TRUE
ENSG00000173821	-0.389823	10.5456	9.61319	0.00301742	0.0407207	RNF213	protein_coding	ring finger protein 213 [Source:HGNC Symbol;Acc:HGNC:14539]	FALSE
ENSG00000172172	0.331647	2.64224	9.58862	0.00305204	0.0407573	MRPL13	protein_coding	mitochondrial ribosomal protein L13 [Source:HGNC Symbol;Acc:HGNC:14278]	TRUE
ENSG00000274588	-0.800006	1.77191	9.5813	0.00306243	0.0407573	DGKK	protein_coding	diacylglycerol kinase kappa [Source:HGNC Symbol;Acc:HGNC:32395]	FALSE
ENSG00000165140	-0.327891	4.07204	9.57597	0.00307002	0.0407573	FBP1	protein_coding	fructose-bisphosphatase 1 [Source:HGNC Symbol;Acc:HGNC:3606]	FALSE
ENSG00000180257	0.344832	3.21288	9.56812	0.00308124	0.0407573	ZNF816	protein_coding	zinc finger protein 816 [Source:HGNC Symbol;Acc:HGNC:26995]	TRUE
ENSG00000226450	-0.358727	2.22239	9.56691	0.00308297	0.0407573	CYP2D8P	unprocessed_pseudogene	ccytochrome P450 family 2 subfamily D member 8, pseudogene [Source:HGNC Symbol;Acc:HGNC:2628]	FALSE
ENSG00000271425	-0.417988	4.78632	9.52664	0.00314121	0.0407573	NBPF10	protein_coding	NBPF member 10 [Source:HGNC Symbol;Acc:HGNC:31992]	FALSE
ENSG00000111716	0.468791	4.28208	9.51631	0.00315634	0.0407573	LDHB	protein_coding	lactate dehydrogenase B [Source:HGNC Symbol;Acc:HGNC:6541]	FALSE
ENSG00000182141	0.350195	5.17024	9.5071	0.00316989	0.0407573	ZNF708	protein_coding	zinc finger protein 708 [Source:HGNC Symbol;Acc:HGNC:12945]	TRUE
ENSG00000050327	0.553692	2.43487	9.50549	0.00317226	0.0407573	ARHGEF5	protein_coding	Rho guanine nucleotide exchange factor 5 [Source:HGNC Symbol;Acc:HGNC:13209]	FALSE
ENSG00000181450	0.3425	4.12482	9.50226	0.00317704	0.0407573	ZNF678	protein_coding	zinc finger protein 678 [Source:HGNC Symbol;Acc:HGNC:28652]	FALSE
ENSG00000182899	0.467241	6.73124	9.49521	0.00318746	0.0407573	RPL35A	protein_coding	ribosomal protein L35a [Source:HGNC Symbol;Acc:HGNC:10345]	TRUE
ENSG00000235174	0.778451	2.38213	9.49419	0.00318899	0.0407573	RPL39P3	processed_pseudogene	ribosomal protein L39 pseudogene 3 [Source:HGNC Symbol;Acc:HGNC:21383]	TRUE
ENSG00000134780	-0.359735	2.80224	9.4824	0.00320653	0.0407573	DAGLA	protein_coding	diacylglycerol lipase alpha [Source:HGNC Symbol;Acc:HGNC:1165]	FALSE
ENSG00000237765	0.32818	4.05084	9.47525	0.00321722	0.0407573	FAM200B	protein_coding	family with sequence similarity 200 member B [Source:HGNC Symbol;Acc:HGNC:27740]	FALSE
ENSG00000134321	-1.15261	5.23475	9.46791	0.00322823	0.0408599	RSAD2	protein_coding	radical S-adenosyl methionine domain containing 2 [Source:HGNC Symbol;Acc:HGNC:30908]	FALSE
ENSG00000152193	0.337358	3.87943	9.43438	0.00327905	0.0412383	OBI1	protein_coding	ORC ubiquitin ligase 1 [Source:HGNC Symbol;Acc:HGNC:20308]	TRUE
ENSG00000211848	0.343511	1.67044	9.43312	0.00328097	0.0412383	TRAJ41	TR_J_gene	T cell receptor alpha joining 41 [Source:HGNC Symbol;Acc:HGNC:12072]	FALSE
ENSG00000245910	0.35589	4.60323	9.42532	0.00329292	0.0412672	SNHG6	lncRNA	small nucleolar RNA host gene 6 [Source:HGNC Symbol;Acc:HGNC:32965]	TRUE
ENSG00000100345	-0.391481	10.967	9.39197	0.00334451	0.0415831	MYH9	protein_coding	myosin heavy chain 9 [Source:HGNC Symbol;Acc:HGNC:7579]	FALSE
ENSG00000280279	-0.835376	1.88801	9.38221	0.00335977	0.0416023	LINC02887	lncRNA	long intergenic non-protein coding RNA 2887 [Source:HGNC Symbol;Acc:HGNC:55047]	FALSE
ENSG00000146243	0.369133	2.0431	9.37786	0.0033666	0.0416023	IRAK1BP1	protein_coding	interleukin 1 receptor associated kinase 1 binding protein 1 [Source:HGNC Symbol;Acc:HGNC:17368]	FALSE
ENSG00000263266	0.825605	3.34625	9.35698	0.00339957	0.0418269	RPS7P1	processed_pseudogene	ribosomal protein S7 pseudogene 1 [Source:HGNC Symbol;Acc:HGNC:17081]	TRUE
ENSG00000124313	-0.334409	4.07358	9.34562	0.00341764	0.0418421	IQSEC2	protein_coding	IQ motif and Sec7 domain ArfGEF 2 [Source:HGNC Symbol;Acc:HGNC:29059]	FALSE
ENSG00000137876	0.511038	4.2562	9.31809	0.00346186	0.0421843	RSL24D1	protein_coding	ribosomal L24 domain containing 1 [Source:HGNC Symbol;Acc:HGNC:18479]	TRUE
ENSG00000115128	0.409012	3.75389	9.28139	0.00352176	0.0425455	SF3B6	protein_coding	splicing factor 3b subunit 6 [Source:HGNC Symbol;Acc:HGNC:30096]	TRUE
ENSG00000168661	0.333622	2.05051	9.22804	0.00361078	0.0430295	ZNF30	protein_coding	zinc finger protein 30 [Source:HGNC Symbol;Acc:HGNC:13090]	FALSE
ENSG00000261888	-0.378927	1.54467	9.22396	0.00361768	0.0430752	AC144831.1	lncRNA	novel transcript	TRUE
ENSG00000245532	-0.714647	10.9788	9.21946	0.00362531	0.0431131	NEAT1	lncRNA	nuclear paraspeckle assembly transcript 1 [Source:HGNC Symbol;Acc:HGNC:30815]	FALSE
ENSG00000237272	-0.567986	2.56845	9.21666	0.00363006	0.0431131	OR51R1P	unitary_pseudogene	olfactory receptor family 51 subfamily R member 1 pseudogene [Source:HGNC Symbol;Acc:HGNC:15203]	FALSE
ENSG00000134250	-0.366643	9.07285	9.21391	0.00363475	0.0431323	NOTCH2	protein_coding	notch receptor 2 [Source:HGNC Symbol;Acc:HGNC:7882]	FALSE
ENSG00000236439	0.776736	1.95908	9.20561	0.00364889	0.0432272	AC099336.2	processed_pseudogene	ribosomal protein S27 (metallopanstimulin 1) (RPS27) pseudogene	TRUE
ENSG00000175003	-0.492373	3.94753	9.19769	0.00366247	0.0433151	SLC22A1	protein_coding	solute carrier family 22 member 1 [Source:HGNC Symbol;Acc:HGNC:10963]	FALSE
ENSG00000111644	-0.391262	4.37369	9.17123	0.00370816	0.0436719	ACRBP	protein_coding	acrosin binding protein [Source:HGNC Symbol;Acc:HGNC:17195]	FALSE
ENSG00000160145	-0.405367	2.78748	9.14437	0.00375516	0.0439071	KALRN	protein_coding	kalirin RhoGEF kinase [Source:HGNC Symbol;Acc:HGNC:4814]	FALSE
ENSG00000179820	-0.479141	8.47586	9.13719	0.00376783	0.0439695	MYADM	protein_coding	myeloid associated differentiation marker [Source:HGNC Symbol;Acc:HGNC:7544]	FALSE
ENSG00000189043	0.386168	3.81334	9.12639	0.00378697	0.0440831	NDUFA4	protein_coding	NDUFA4 mitochondrial complex associated [Source:HGNC Symbol;Acc:HGNC:7687]	TRUE
ENSG00000234292	-0.597436	3.39208	9.11958	0.00379909	0.0440875	AC123595.1	lncRNA	novel transcript	FALSE
ENSG00000251791	0.473228	3.9419	9.11584	0.00380578	0.0440931	SCARNA6	scaRNA	small Cajal body-specific RNA 6 [Source:HGNC Symbol;Acc:HGNC:32562]	FALSE
ENSG00000169740	0.342543	3.02905	9.10439	0.00382627	0.0441049	ZNF32	protein_coding	zinc finger protein 32 [Source:HGNC Symbol;Acc:HGNC:13095]	TRUE
ENSG00000169567	0.392825	5.12033	9.09986	0.00383443	0.0441603	HINT1	protein_coding	histidine triad nucleotide binding protein 1 [Source:HGNC Symbol;Acc:HGNC:4912]	TRUE
ENSG00000149557	-0.407511	1.79025	9.08872	0.00385453	0.0441676	FEZ1	protein_coding	fasciculation and elongation protein zeta 1 [Source:HGNC Symbol;Acc:HGNC:3659]	FALSE
ENSG00000111331	-0.873803	7.0502	9.06639	0.00389519	0.0443896	OAS3	protein_coding	2'-5'-oligoadenylate synthetase 3 [Source:HGNC Symbol;Acc:HGNC:8088]	FALSE
ENSG00000134326	-0.816779	4.79603	9.06426	0.0038991	0.0443896	CMPK2	protein_coding	cytidine/uridine monophosphate kinase 2 [Source:HGNC Symbol;Acc:HGNC:27015]	FALSE
ENSG00000198899	-0.32698	10.4889	9.02789	0.00396634	0.0449071	MT-ATP6	protein_coding	mitochondrially encoded ATP synthase membrane subunit 6 [Source:HGNC Symbol;Acc:HGNC:7414]	TRUE
ENSG00000198919	0.379255	4.20349	9.0175	0.00398578	0.0450701	DZIP3	protein_coding	DAZ interacting zinc finger protein 3 [Source:HGNC Symbol;Acc:HGNC:30938]	FALSE
ENSG00000197044	0.356109	3.7588	8.99841	0.00402174	0.0452645	ZNF441	protein_coding	zinc finger protein 441 [Source:HGNC Symbol;Acc:HGNC:20875]	TRUE
ENSG00000022567	-0.440273	7.67278	8.9777	0.00406114	0.0454172	SLC45A4	protein_coding	solute carrier family 45 member 4 [Source:HGNC Symbol;Acc:HGNC:29196]	FALSE
ENSG00000234287	0.695435	3.68371	8.95719	0.00410056	0.0455332	AC099560.2	processed_pseudogene	ribosomal protein S27 (RPS27) pseudogene	TRUE
ENSG00000166783	-0.328142	8.55654	8.95447	0.00410583	0.0455332	MARF1	protein_coding	meiosis regulator and mRNA stability factor 1 [Source:HGNC Symbol;Acc:HGNC:29562]	FALSE
ENSG00000244716	0.807098	1.81215	8.92183	0.00416947	0.0460213	BX679664.3	processed_pseudogene	ribosomal protein L17 (RPL17) pseudogene	TRUE
ENSG00000109475	0.875182	5.93713	8.89373	0.0042251	0.0462721	RPL34	protein_coding	ribosomal protein L34 [Source:HGNC Symbol;Acc:HGNC:10340]	TRUE
ENSG00000224614	-0.456678	2.97506	8.88	0.00425258	0.0464464	TNK2-AS1	lncRNA	TNK2 antisense RNA 1 [Source:HGNC Symbol;Acc:HGNC:49093]	FALSE
ENSG00000149564	-0.575715	3.28631	8.87753	0.00425753	0.0464464	ESAM	protein_coding	endothelial cell adhesion molecule [Source:HGNC Symbol;Acc:HGNC:17474]	FALSE
ENSG00000280035	-0.401349	4.11667	8.8603	0.00429232	0.0467461	AC011676.5	TEC	TEC	FALSE
ENSG00000169442	0.403509	7.07786	8.85735	0.0042983	0.0467461	CD52	protein_coding	CD52 molecule [Source:HGNC Symbol;Acc:HGNC:1804]	TRUE
ENSG00000205593	-0.324574	2.11295	8.85062	0.00431198	0.0468225	DENND6B	protein_coding	DENN domain containing 6B [Source:HGNC Symbol;Acc:HGNC:32690]	FALSE
ENSG00000140022	-0.645655	4.11131	8.83018	0.00435382	0.0470644	STON2	protein_coding	stonin 2 [Source:HGNC Symbol;Acc:HGNC:30652]	FALSE
ENSG00000226210	-0.487009	4.74895	8.79065	0.00443595	0.0473622	WASH8P	unprocessed_pseudogene	WAS protein family homolog 8, pseudogene [Source:HGNC Symbol;Acc:HGNC:53913]	FALSE
ENSG00000168010	-0.433776	9.44028	8.7792	0.00446006	0.0474412	ATG16L2	protein_coding	autophagy related 16 like 2 [Source:HGNC Symbol;Acc:HGNC:25464]	FALSE
ENSG00000132967	0.381932	3.49088	8.75762	0.00450584	0.0476758	HMGB1P5	transcribed_processed_pseudogene	high mobility group box 1 pseudogene 5 [Source:HGNC Symbol;Acc:HGNC:4997]	TRUE
ENSG00000203668	0.374023	4.69612	8.75212	0.00451758	0.0477233	CHML	protein_coding	CHM like Rab escort protein [Source:HGNC Symbol;Acc:HGNC:1941]	TRUE
ENSG00000135114	-0.662941	4.92796	8.74129	0.0045408	0.0478297	OASL	protein_coding	2'-5'-oligoadenylate synthetase like [Source:HGNC Symbol;Acc:HGNC:8090]	FALSE
ENSG00000254004	0.337401	3.80828	8.7224	0.00458161	0.0480148	ZNF260	protein_coding	zinc finger protein 260 [Source:HGNC Symbol;Acc:HGNC:13499]	TRUE
ENSG00000171863	0.680604	6.35574	8.68409	0.00466557	0.0482429	RPS7	protein_coding	ribosomal protein S7 [Source:HGNC Symbol;Acc:HGNC:10440]	TRUE
ENSG00000103184	-0.705744	1.81886	8.6738	0.0046884	0.0483345	SEC14L5	protein_coding	SEC14 like lipid binding 5 [Source:HGNC Symbol;Acc:HGNC:29032]	FALSE
ENSG00000092098	-0.327157	2.2432	8.66498	0.00470805	0.0484306	RNF31	protein_coding	ring finger protein 31 [Source:HGNC Symbol;Acc:HGNC:16031]	FALSE
ENSG00000259924	0.323666	2.76762	8.65883	0.00472181	0.0484418	AC011939.1	processed_pseudogene	DnaJ (Hsp40) homolog, subfamily B, member 14 pseudogene	FALSE
ENSG00000123358	-0.486363	3.16589	8.65873	0.00472204	0.0484418	NR4A1	protein_coding	nuclear receptor subfamily 4 group A member 1 [Source:HGNC Symbol;Acc:HGNC:7980]	FALSE
ENSG00000020181	-0.428748	2.75239	8.65834	0.00472292	0.0484418	ADGRA2	protein_coding	adhesion G protein-coupled receptor A2 [Source:HGNC Symbol;Acc:HGNC:17849]	FALSE
ENSG00000220323	0.342695	4.74942	8.6518	0.00473759	0.0485011	H2BC19P	transcribed_unprocessed_pseudogene	H2B clustered histone 19, pseudogene [Source:HGNC Symbol;Acc:HGNC:20517]	FALSE
ENSG00000211866	0.349787	2.82086	8.63256	0.00478107	0.0487184	TRAJ23	TR_J_gene	T cell receptor alpha joining 23 [Source:HGNC Symbol;Acc:HGNC:12052]	FALSE
ENSG00000164258	0.332292	2.68773	8.58148	0.0048985	0.0490126	NDUFS4	protein_coding	NADH:ubiquinone oxidoreductase subunit S4 [Source:HGNC Symbol;Acc:HGNC:7711]	FALSE
ENSG00000001561	0.348643	4.1583	8.58038	0.00490108	0.0490126	ENPP4	protein_coding	ectonucleotide pyrophosphatase/phosphodiesterase 4 [Source:HGNC Symbol;Acc:HGNC:3359]	FALSE
ENSG00000280248	-0.447422	2.64159	8.58012	0.00490167	0.0490126	AC124319.3	TEC	TEC	FALSE
ENSG00000178732	-0.470043	2.49759	8.57995	0.00490209	0.0490126	GP5	protein_coding	glycoprotein V platelet [Source:HGNC Symbol;Acc:HGNC:4443]	FALSE
ENSG00000255587	-0.37786	4.29965	8.57755	0.00490768	0.0490126	RAB44	protein_coding	RAB44, member RAS oncogene family [Source:HGNC Symbol;Acc:HGNC:21068]	FALSE
ENSG00000188243	0.603763	3.7443	8.57387	0.00491627	0.0490126	COMMD6	protein_coding	COMM domain containing 6 [Source:HGNC Symbol;Acc:HGNC:24015]	TRUE
ENSG00000141867	-0.326655	8.54256	8.5726	0.00491923	0.0490126	BRD4	protein_coding	bromodomain containing 4 [Source:HGNC Symbol;Acc:HGNC:13575]	FALSE
ENSG00000164105	0.539144	2.67511	8.5603	0.00494811	0.0490174	SAP30	protein_coding	Sin3A associated protein 30 [Source:HGNC Symbol;Acc:HGNC:10532]	FALSE
ENSG00000164587	0.346403	8.17157	8.55914	0.00495082	0.0490174	RPS14	protein_coding	ribosomal protein S14 [Source:HGNC Symbol;Acc:HGNC:10387]	TRUE
ENSG00000005339	-0.331559	9.16457	8.52469	0.00503267	0.0494545	CREBBP	protein_coding	CREB binding protein [Source:HGNC Symbol;Acc:HGNC:2348]	FALSE
ENSG00000129422	0.643503	2.24369	8.51005	0.00506787	0.0495258	MTUS1	protein_coding	microtubule associated scaffold protein 1 [Source:HGNC Symbol;Acc:HGNC:29789]	FALSE
ENSG00000276231	-0.380632	4.57836	8.50827	0.00507217	0.0495258	PIK3R6	protein_coding	phosphoinositide-3-kinase regulatory subunit 6 [Source:HGNC Symbol;Acc:HGNC:27101]	FALSE
ENSG00000108771	-0.331206	4.67619	8.50121	0.00508924	0.0495258	DHX58	protein_coding	DExH-box helicase 58 [Source:HGNC Symbol;Acc:HGNC:29517]	FALSE
ENSG00000022267	-0.399494	3.8767	8.4712	0.00516254	0.0499533	FHL1	protein_coding	four and a half LIM domains 1 [Source:HGNC Symbol;Acc:HGNC:3702]	FALSE

## Sheet: DE analysis 
This table contains differential gene expression analysis by referral status, limiting to only those with Mild/Moderate disease
This table uses an FDR < 0.1 threshold to accomodate for statistical power lost by excluding samples.
	logFC	logCPM	F	PValue	FDR	external_gene_name	ensembl_gene_id	gene_biotype	entrezgene_id	description
ENSG00000153071	-0.727767	4.4851	33.0344	7.73975e-07	0.00893948	DAB2	ENSG00000153071	protein_coding	1601	DAB adaptor protein 2 [Source:HGNC Symbol;Acc:HGNC:2662]
ENSG00000153162	-0.999917	3.54442	31.3089	1.29417e-06	0.00893948	BMP6	ENSG00000153162	protein_coding	654	bone morphogenetic protein 6 [Source:HGNC Symbol;Acc:HGNC:1073]
ENSG00000274210	0.52767	2.23752	27.6253	4.04926e-06	0.0176949	RNVU1-27	ENSG00000274210	snRNA	NA	RNA, variant U1 small nuclear 27 [Source:HGNC Symbol;Acc:HGNC:54431]
ENSG00000108846	-1.09598	4.48409	26.0346	6.75761e-06	0.0176949	ABCC3	ENSG00000108846	protein_coding	8714	ATP binding cassette subfamily C member 3 [Source:HGNC Symbol;Acc:HGNC:54]
ENSG00000172766	0.350438	5.25846	25.661	7.6352e-06	0.0176949	NAA16	ENSG00000172766	protein_coding	79612	N-alpha-acetyltransferase 16, NatA auxiliary subunit [Source:HGNC Symbol;Acc:HGNC:26164]
ENSG00000124762	-0.727358	4.60927	25.6411	7.68508e-06	0.0176949	CDKN1A	ENSG00000124762	protein_coding	1026	cyclin dependent kinase inhibitor 1A [Source:HGNC Symbol;Acc:HGNC:1784]
ENSG00000065534	-1.01937	4.09299	24.629	1.07377e-05	0.0201219	MYLK	ENSG00000065534	protein_coding	4638	myosin light chain kinase [Source:HGNC Symbol;Acc:HGNC:7590]
ENSG00000160789	-0.73844	4.49369	24.0521	1.30245e-05	0.0201219	LMNA	ENSG00000160789	protein_coding	4000	lamin A/C [Source:HGNC Symbol;Acc:HGNC:6636]
ENSG00000072135	-0.301651	7.51783	24.0329	1.31087e-05	0.0201219	PTPN18	ENSG00000072135	protein_coding	26469	protein tyrosine phosphatase non-receptor type 18 [Source:HGNC Symbol;Acc:HGNC:9649]
ENSG00000151693	-0.940893	3.07008	23.3685	1.64103e-05	0.0226708	ASAP2	ENSG00000151693	protein_coding	8853	ArfGAP with SH3 domain, ankyrin repeat and PH domain 2 [Source:HGNC Symbol;Acc:HGNC:2721]
ENSG00000234608	0.387667	3.32913	23.0663	1.81904e-05	0.0228454	MAPKAPK5-AS1	ENSG00000234608	lncRNA	51275	MAPKAPK5 antisense RNA 1 [Source:HGNC Symbol;Acc:HGNC:24091]
ENSG00000047648	-1.00165	2.90229	22.5134	2.19911e-05	0.0253173	ARHGAP6	ENSG00000047648	protein_coding	395	Rho GTPase activating protein 6 [Source:HGNC Symbol;Acc:HGNC:676]
ENSG00000285410	0.203659	5.37321	21.7161	2.90006e-05	0.0271465	GABPB1-IT1	ENSG00000285410	lncRNA	55056	GABPB1 intronic transcript [Source:HGNC Symbol;Acc:HGNC:25469]
ENSG00000140859	-0.66695	3.34584	21.4494	3.1839e-05	0.0271465	KIFC3	ENSG00000140859	protein_coding	3801	kinesin family member C3 [Source:HGNC Symbol;Acc:HGNC:6326]
ENSG00000059588	0.346302	5.08417	21.434	3.20121e-05	0.0271465	TARBP1	ENSG00000059588	protein_coding	6894	TAR (HIV-1) RNA binding protein 1 [Source:HGNC Symbol;Acc:HGNC:11568]
ENSG00000166340	-0.403293	7.30985	21.3447	3.30323e-05	0.0271465	TPP1	ENSG00000166340	protein_coding	1200	tripeptidyl peptidase 1 [Source:HGNC Symbol;Acc:HGNC:2073]
ENSG00000092847	-0.288405	6.90292	21.174	3.50778e-05	0.0271465	AGO1	ENSG00000092847	protein_coding	26523	argonaute RISC component 1 [Source:HGNC Symbol;Acc:HGNC:3262]
ENSG00000185340	-0.7699	4.50894	20.8966	3.86912e-05	0.0271465	GAS2L1	ENSG00000185340	protein_coding	10634	growth arrest specific 2 like 1 [Source:HGNC Symbol;Acc:HGNC:16955]
ENSG00000196284	0.440086	3.45337	20.8564	3.92462e-05	0.0271465	SUPT3H	ENSG00000196284	protein_coding	8464	SPT3 homolog, SAGA and STAGA complex component [Source:HGNC Symbol;Acc:HGNC:11466]
ENSG00000140022	-1.01308	4.07499	20.8525	3.93e-05	0.0271465	STON2	ENSG00000140022	protein_coding	85439	stonin 2 [Source:HGNC Symbol;Acc:HGNC:30652]
ENSG00000259330	-0.41465	4.84668	20.4713	4.5007e-05	0.0296081	INAFM2	ENSG00000259330	protein_coding	100505573	InaF motif containing 2 [Source:HGNC Symbol;Acc:HGNC:35165]
ENSG00000125844	-0.31485	6.26962	20.0231	5.28465e-05	0.0331852	RRBP1	ENSG00000125844	protein_coding	6238	ribosome binding protein 1 [Source:HGNC Symbol;Acc:HGNC:10448]
ENSG00000106993	0.379778	3.81278	19.761	5.80839e-05	0.0340897	CDC37L1	ENSG00000106993	protein_coding	55664	cell division cycle 37 like 1 [Source:HGNC Symbol;Acc:HGNC:17179]
ENSG00000185238	0.273799	4.27001	19.7073	5.92221e-05	0.0340897	PRMT3	ENSG00000185238	protein_coding	10196	protein arginine methyltransferase 3 [Source:HGNC Symbol;Acc:HGNC:30163]
ENSG00000124406	0.322795	6.62797	19.5168	6.34526e-05	0.0346649	ATP8A1	ENSG00000124406	protein_coding	10396	ATPase phospholipid transporting 8A1 [Source:HGNC Symbol;Acc:HGNC:13531]
ENSG00000170222	0.455654	3.64356	19.4403	6.52398e-05	0.0346649	ADPRM	ENSG00000170222	protein_coding	56985	ADP-ribose/CDP-alcohol diphosphatase, manganese dependent [Source:HGNC Symbol;Acc:HGNC:30925]
ENSG00000100280	-0.218178	6.7329	19.3025	6.85934e-05	0.035097	AP1B1	ENSG00000100280	protein_coding	162	adaptor related protein complex 1 subunit beta 1 [Source:HGNC Symbol;Acc:HGNC:554]
ENSG00000136261	0.326771	4.0852	19.1547	7.23949e-05	0.0357191	BZW2	ENSG00000136261	protein_coding	28969	basic leucine zipper and W2 domains 2 [Source:HGNC Symbol;Acc:HGNC:18808]
ENSG00000170571	0.271828	7.45569	18.9491	7.80489e-05	0.0360026	EMB	ENSG00000170571	protein_coding	133418	embigin [Source:HGNC Symbol;Acc:HGNC:30465]
ENSG00000173451	0.420262	2.90203	18.9445	7.81814e-05	0.0360026	THAP2	ENSG00000173451	protein_coding	83591	THAP domain containing 2 [Source:HGNC Symbol;Acc:HGNC:20854]
ENSG00000231246	-1.27197	1.48839	18.8308	8.15126e-05	0.0363257	LINC02884	ENSG00000231246	lncRNA	105378909	long intergenic non-protein coding RNA 2884 [Source:HGNC Symbol;Acc:HGNC:54808]
ENSG00000134287	-0.338872	6.46466	18.6993	8.55515e-05	0.0366945	ARF3	ENSG00000134287	protein_coding	377	ADP ribosylation factor 3 [Source:HGNC Symbol;Acc:HGNC:654]
ENSG00000129824	0.60078	4.06941	18.6335	8.76525e-05	0.0366945	RPS4Y1	ENSG00000129824	protein_coding	6192	ribosomal protein S4 Y-linked 1 [Source:HGNC Symbol;Acc:HGNC:10425]
ENSG00000174175	-0.781741	3.89212	18.4274	9.45847e-05	0.0376536	SELP	ENSG00000174175	protein_coding	6403	selectin P [Source:HGNC Symbol;Acc:HGNC:10721]
ENSG00000169247	-1.07583	1.93143	18.4044	9.53946e-05	0.0376536	SH3TC2	ENSG00000169247	protein_coding	79628	SH3 domain and tetratricopeptide repeats 2 [Source:HGNC Symbol;Acc:HGNC:29427]
ENSG00000108175	-0.537828	7.8294	18.2001	0.000102901	0.0380772	ZMIZ1	ENSG00000108175	protein_coding	57178	zinc finger MIZ-type containing 1 [Source:HGNC Symbol;Acc:HGNC:16493]
ENSG00000138640	-0.500084	5.09872	18.1506	0.000104815	0.0380772	FAM13A	ENSG00000138640	protein_coding	10144	family with sequence similarity 13 member A [Source:HGNC Symbol;Acc:HGNC:19367]
ENSG00000182578	-0.491414	7.13056	18.0922	0.000107116	0.0380772	CSF1R	ENSG00000182578	protein_coding	1436	colony stimulating factor 1 receptor [Source:HGNC Symbol;Acc:HGNC:2433]
ENSG00000188342	0.33722	3.97787	18.0828	0.000107493	0.0380772	GTF2F2	ENSG00000188342	protein_coding	2963	general transcription factor IIF subunit 2 [Source:HGNC Symbol;Acc:HGNC:4653]
ENSG00000102804	-0.344385	5.70287	17.9622	0.000112435	0.0388169	TSC22D1	ENSG00000102804	protein_coding	8848	TSC22 domain family member 1 [Source:HGNC Symbol;Acc:HGNC:16826]
ENSG00000140386	0.346821	5.48684	17.8448	0.000117476	0.0388169	SCAPER	ENSG00000140386	protein_coding	49855	S-phase cyclin A associated protein in the ER [Source:HGNC Symbol;Acc:HGNC:13081]
ENSG00000255717	0.308158	4.31568	17.7136	0.000123391	0.0388169	SNHG1	ENSG00000255717	lncRNA	23642	small nucleolar RNA host gene 1 [Source:HGNC Symbol;Acc:HGNC:32688]
ENSG00000067225	-0.270152	8.47087	17.659	0.000125948	0.0388169	PKM	ENSG00000067225	protein_coding	5315	pyruvate kinase M1/2 [Source:HGNC Symbol;Acc:HGNC:9021]
ENSG00000259719	-0.53482	2.77188	17.5459	0.000131412	0.0388169	LINC02284	ENSG00000259719	lncRNA	NA	long intergenic non-protein coding RNA 2284 [Source:HGNC Symbol;Acc:HGNC:53201]
ENSG00000163607	0.355388	3.5503	17.4537	0.000136054	0.0388169	GTPBP8	ENSG00000163607	protein_coding	29083	GTP binding protein 8 (putative) [Source:HGNC Symbol;Acc:HGNC:25007]
ENSG00000131473	-0.181855	6.74093	17.4536	0.000136058	0.0388169	ACLY	ENSG00000131473	protein_coding	47	ATP citrate lyase [Source:HGNC Symbol;Acc:HGNC:115]
ENSG00000134107	-0.384522	6.33867	17.2863	0.000144927	0.0388169	BHLHE40	ENSG00000134107	protein_coding	8553	basic helix-loop-helix family member e40 [Source:HGNC Symbol;Acc:HGNC:1046]
ENSG00000169313	-0.747723	2.44819	17.2721	0.000145707	0.0388169	P2RY12	ENSG00000169313	protein_coding	64805	purinergic receptor P2Y12 [Source:HGNC Symbol;Acc:HGNC:18124]
ENSG00000198298	0.454806	1.94163	17.2676	0.000145953	0.0388169	ZNF485	ENSG00000198298	protein_coding	220992	zinc finger protein 485 [Source:HGNC Symbol;Acc:HGNC:23440]
ENSG00000168497	-0.829138	6.36419	17.2671	0.00014598	0.0388169	CAVIN2	ENSG00000168497	protein_coding	8436	caveolae associated protein 2 [Source:HGNC Symbol;Acc:HGNC:10690]
ENSG00000117569	0.301736	4.91467	17.134	0.000153529	0.0388169	PTBP2	ENSG00000117569	protein_coding	58155	polypyrimidine tract binding protein 2 [Source:HGNC Symbol;Acc:HGNC:17662]
ENSG00000119862	-0.778423	4.20993	17.1131	0.000154748	0.0388169	LGALSL	ENSG00000119862	protein_coding	29094	galectin like [Source:HGNC Symbol;Acc:HGNC:25012]
ENSG00000182446	-0.163212	7.06481	16.9724	0.000163242	0.0388169	NPLOC4	ENSG00000182446	protein_coding	55666	NPL4 homolog, ubiquitin recognition factor [Source:HGNC Symbol;Acc:HGNC:18261]
ENSG00000011105	-0.994786	2.73691	16.9701	0.000163383	0.0388169	TSPAN9	ENSG00000011105	protein_coding	10867	tetraspanin 9 [Source:HGNC Symbol;Acc:HGNC:21640]
ENSG00000075240	-0.355538	5.34487	16.9266	0.00016611	0.0388169	GRAMD4	ENSG00000075240	protein_coding	23151	GRAM domain containing 4 [Source:HGNC Symbol;Acc:HGNC:29113]
ENSG00000198948	-0.851184	4.37222	16.8985	0.000167892	0.0388169	MFAP3L	ENSG00000198948	protein_coding	9848	microfibril associated protein 3 like [Source:HGNC Symbol;Acc:HGNC:29083]
ENSG00000101162	-0.939524	7.91793	16.8686	0.000169818	0.0388169	TUBB1	ENSG00000101162	protein_coding	81027	tubulin beta 1 class VI [Source:HGNC Symbol;Acc:HGNC:16257]
ENSG00000164039	0.497594	2.04792	16.8294	0.000172372	0.0388169	BDH2	ENSG00000164039	protein_coding	56898	3-hydroxybutyrate dehydrogenase 2 [Source:HGNC Symbol;Acc:HGNC:32389]
ENSG00000197461	-0.93296	2.66102	16.7783	0.000175769	0.0388169	PDGFA	ENSG00000197461	protein_coding	5154	platelet derived growth factor subunit A [Source:HGNC Symbol;Acc:HGNC:8799]
ENSG00000254703	-0.513368	2.06005	16.7675	0.000176495	0.0388169	SENCR	ENSG00000254703	lncRNA	100507392	smooth muscle and endothelial cell enriched migration/differentiation-associated lncRNA [Source:HGNC Symbol;Acc:HGNC:44177]
ENSG00000138735	-0.835582	4.17195	16.7522	0.000177526	0.0388169	PDE5A	ENSG00000138735	protein_coding	8654	phosphodiesterase 5A [Source:HGNC Symbol;Acc:HGNC:8784]
ENSG00000176438	-0.196591	7.56384	16.737	0.000178558	0.0388169	SYNE3	ENSG00000176438	protein_coding	161176	spectrin repeat containing nuclear envelope family member 3 [Source:HGNC Symbol;Acc:HGNC:19861]
ENSG00000085733	-1.06901	4.43256	16.7181	0.000179851	0.0388169	CTTN	ENSG00000085733	protein_coding	2017	cortactin [Source:HGNC Symbol;Acc:HGNC:3338]
ENSG00000185245	-1.22888	3.64326	16.6829	0.000182286	0.0388169	GP1BA	ENSG00000185245	protein_coding	2811	glycoprotein Ib platelet subunit alpha [Source:HGNC Symbol;Acc:HGNC:4439]
ENSG00000082781	-1.06263	3.75207	16.6772	0.000182687	0.0388169	ITGB5	ENSG00000082781	protein_coding	3693	integrin subunit beta 5 [Source:HGNC Symbol;Acc:HGNC:6160]
ENSG00000106665	-0.403916	4.70767	16.5236	0.000193756	0.0388169	CLIP2	ENSG00000106665	protein_coding	7461	CAP-Gly domain containing linker protein 2 [Source:HGNC Symbol;Acc:HGNC:2586]
ENSG00000229754	-0.877454	5.01036	16.505	0.000195143	0.0388169	CXCR2P1	ENSG00000229754	transcribed_unprocessed_pseudogene	NA	C-X-C motif chemokine receptor 2 pseudogene 1 [Source:HGNC Symbol;Acc:HGNC:6028]
ENSG00000170653	-0.216818	5.572	16.4933	0.000196017	0.0388169	ATF7	ENSG00000170653	protein_coding	11016	activating transcription factor 7 [Source:HGNC Symbol;Acc:HGNC:792]
ENSG00000137076	-0.634031	10.1337	16.4357	0.000200398	0.0388169	TLN1	ENSG00000137076	protein_coding	7094	talin 1 [Source:HGNC Symbol;Acc:HGNC:11845]
ENSG00000173210	-1.13415	3.18578	16.423	0.000201384	0.0388169	ABLIM3	ENSG00000173210	protein_coding	22885	actin binding LIM protein family member 3 [Source:HGNC Symbol;Acc:HGNC:29132]
ENSG00000198538	0.413645	4.20682	16.377	0.000204977	0.0388169	ZNF28	ENSG00000198538	protein_coding	7576	zinc finger protein 28 [Source:HGNC Symbol;Acc:HGNC:13073]
ENSG00000204103	-0.582719	5.87387	16.3727	0.000205311	0.0388169	MAFB	ENSG00000204103	protein_coding	9935	MAF bZIP transcription factor B [Source:HGNC Symbol;Acc:HGNC:6408]
ENSG00000113140	-1.02387	6.34069	16.3675	0.000205727	0.0388169	SPARC	ENSG00000113140	protein_coding	6678	secreted protein acidic and cysteine rich [Source:HGNC Symbol;Acc:HGNC:11219]
ENSG00000197933	0.531597	1.52892	16.3389	0.000208002	0.0388169	ZNF823	ENSG00000197933	protein_coding	55552	zinc finger protein 823 [Source:HGNC Symbol;Acc:HGNC:30936]
ENSG00000102309	0.380941	2.50228	16.3031	0.000210882	0.0388169	PIN4	ENSG00000102309	protein_coding	5303	peptidylprolyl cis/trans isomerase, NIMA-interacting 4 [Source:HGNC Symbol;Acc:HGNC:8992]
ENSG00000058668	-0.251202	7.81737	16.2345	0.000216535	0.0388169	ATP2B4	ENSG00000058668	protein_coding	493	ATPase plasma membrane Ca2+ transporting 4 [Source:HGNC Symbol;Acc:HGNC:817]
ENSG00000182405	0.371975	2.65336	16.214	0.000218259	0.0388169	PGBD4	ENSG00000182405	protein_coding	161779	piggyBac transposable element derived 4 [Source:HGNC Symbol;Acc:HGNC:19401]
ENSG00000085872	-0.247865	6.13983	16.1974	0.000219659	0.0388169	CHERP	ENSG00000085872	protein_coding	10523	calcium homeostasis endoplasmic reticulum protein [Source:HGNC Symbol;Acc:HGNC:16930]
ENSG00000168476	-0.340296	4.56743	16.1702	0.000221972	0.0388169	REEP4	ENSG00000168476	protein_coding	80346	receptor accessory protein 4 [Source:HGNC Symbol;Acc:HGNC:26176]
ENSG00000165458	-0.333713	6.83818	16.0782	0.000230011	0.0390506	INPPL1	ENSG00000165458	protein_coding	3636	inositol polyphosphate phosphatase like 1 [Source:HGNC Symbol;Acc:HGNC:6080]
ENSG00000143641	-0.187324	5.91273	16.0106	0.000236111	0.0390506	GALNT2	ENSG00000143641	protein_coding	2590	polypeptide N-acetylgalactosaminyltransferase 2 [Source:HGNC Symbol;Acc:HGNC:4124]
ENSG00000177324	-0.94995	3.03152	16.0047	0.000236647	0.0390506	BEND2	ENSG00000177324	protein_coding	139105	BEN domain containing 2 [Source:HGNC Symbol;Acc:HGNC:28509]
ENSG00000147654	0.345633	3.41969	15.9641	0.000240398	0.0390506	EBAG9	ENSG00000147654	protein_coding	9166	estrogen receptor binding site associated antigen 9 [Source:HGNC Symbol;Acc:HGNC:3123]
ENSG00000166963	-0.781794	3.39501	15.9001	0.000246443	0.0390506	MAP1A	ENSG00000166963	protein_coding	4130	microtubule associated protein 1A [Source:HGNC Symbol;Acc:HGNC:6835]
ENSG00000166025	-0.486072	2.06146	15.8729	0.000249056	0.0390506	AMOTL1	ENSG00000166025	protein_coding	154810	angiomotin like 1 [Source:HGNC Symbol;Acc:HGNC:17811]
ENSG00000143995	-0.704338	2.71836	15.8517	0.000251117	0.0390506	MEIS1	ENSG00000143995	protein_coding	4211	Meis homeobox 1 [Source:HGNC Symbol;Acc:HGNC:7000]
ENSG00000030582	-0.549684	8.62522	15.8426	0.000252012	0.0390506	GRN	ENSG00000030582	protein_coding	2896	granulin precursor [Source:HGNC Symbol;Acc:HGNC:4601]
ENSG00000267100	0.272467	3.48805	15.8269	0.000253545	0.0390506	ILF3-DT	ENSG00000267100	lncRNA	147727	ILF3 divergent transcript [Source:HGNC Symbol;Acc:HGNC:27115]
ENSG00000165280	-0.201896	7.30342	15.8165	0.000254577	0.0390506	VCP	ENSG00000165280	protein_coding	7415	valosin containing protein [Source:HGNC Symbol;Acc:HGNC:12666]
ENSG00000197959	-0.638729	3.82772	15.7668	0.000259547	0.0390506	DNM3	ENSG00000197959	protein_coding	26052	dynamin 3 [Source:HGNC Symbol;Acc:HGNC:29125]
ENSG00000188785	0.352745	4.53773	15.7633	0.000259903	0.0390506	ZNF548	ENSG00000188785	protein_coding	147694	zinc finger protein 548 [Source:HGNC Symbol;Acc:HGNC:26561]
ENSG00000035403	-0.476294	7.81598	15.7501	0.000261235	0.0390506	VCL	ENSG00000035403	protein_coding	7414	vinculin [Source:HGNC Symbol;Acc:HGNC:12665]
ENSG00000166260	0.298537	4.69255	15.7207	0.000264249	0.0390506	COX11	ENSG00000166260	protein_coding	1353	cytochrome c oxidase copper chaperone COX11 [Source:HGNC Symbol;Acc:HGNC:2261]
ENSG00000169860	-0.439873	2.14214	15.6702	0.000269499	0.0390506	P2RY1	ENSG00000169860	protein_coding	5028	purinergic receptor P2Y1 [Source:HGNC Symbol;Acc:HGNC:8539]
ENSG00000184371	-0.479464	4.55275	15.6234	0.000274467	0.0390506	CSF1	ENSG00000184371	protein_coding	1435	colony stimulating factor 1 [Source:HGNC Symbol;Acc:HGNC:2432]
ENSG00000185658	0.230733	7.18088	15.5714	0.000280093	0.0390506	BRWD1	ENSG00000185658	protein_coding	54014	bromodomain and WD repeat domain containing 1 [Source:HGNC Symbol;Acc:HGNC:12760]
ENSG00000057935	0.319492	4.051	15.5415	0.000283382	0.0390506	MTA3	ENSG00000057935	protein_coding	57504	metastasis associated 1 family member 3 [Source:HGNC Symbol;Acc:HGNC:23784]
ENSG00000064601	-0.442647	6.91318	15.5126	0.000286602	0.0390506	CTSA	ENSG00000064601	protein_coding	5476	cathepsin A [Source:HGNC Symbol;Acc:HGNC:9251]
ENSG00000196670	0.393017	5.02683	15.5075	0.000287178	0.0390506	ZFP62	ENSG00000196670	protein_coding	643836	ZFP62 zinc finger protein [Source:HGNC Symbol;Acc:HGNC:23241]
ENSG00000136295	-0.404045	6.98116	15.5006	0.00028795	0.0390506	TTYH3	ENSG00000136295	protein_coding	80727	tweety family member 3 [Source:HGNC Symbol;Acc:HGNC:22222]
ENSG00000177119	-0.29027	6.14583	15.4856	0.000289651	0.0390506	ANO6	ENSG00000177119	protein_coding	196527	anoctamin 6 [Source:HGNC Symbol;Acc:HGNC:25240]
ENSG00000074416	-0.704306	4.14874	15.4569	0.000292927	0.0390506	MGLL	ENSG00000074416	protein_coding	11343	monoglyceride lipase [Source:HGNC Symbol;Acc:HGNC:17038]
ENSG00000196498	-0.272879	8.20422	15.4515	0.000293547	0.0390506	NCOR2	ENSG00000196498	protein_coding	9612	nuclear receptor corepressor 2 [Source:HGNC Symbol;Acc:HGNC:7673]
ENSG00000245556	0.257842	3.6811	15.4477	0.000293975	0.0390506	SCAMP1-AS1	ENSG00000245556	lncRNA	728769	SCAMP1 antisense RNA 1 [Source:HGNC Symbol;Acc:HGNC:50544]
ENSG00000149782	-0.355942	4.37256	15.2943	0.000312215	0.0405273	PLCB3	ENSG00000149782	protein_coding	5331	phospholipase C beta 3 [Source:HGNC Symbol;Acc:HGNC:9056]
ENSG00000139613	-0.201632	7.26098	15.2882	0.000312965	0.0405273	SMARCC2	ENSG00000139613	protein_coding	6601	SWI/SNF related, matrix associated, actin dependent regulator of chromatin subfamily c member 2 [Source:HGNC Symbol;Acc:HGNC:11105]
ENSG00000250334	-0.891866	3.34209	15.2549	0.000317079	0.0405273	LINC00989	ENSG00000250334	lncRNA	100506035	long intergenic non-protein coding RNA 989 [Source:HGNC Symbol;Acc:HGNC:48918]
ENSG00000095303	-0.808929	6.13101	15.248	0.000317938	0.0405273	PTGS1	ENSG00000095303	protein_coding	5742	prostaglandin-endoperoxide synthase 1 [Source:HGNC Symbol;Acc:HGNC:9604]
ENSG00000108960	-0.586035	5.16777	15.2335	0.00031976	0.0405273	MMD	ENSG00000108960	protein_coding	23531	monocyte to macrophage differentiation associated [Source:HGNC Symbol;Acc:HGNC:7153]
ENSG00000187699	-0.763719	4.62528	15.2002	0.000323979	0.040607	C2orf88	ENSG00000187699	protein_coding	84281	chromosome 2 open reading frame 88 [Source:HGNC Symbol;Acc:HGNC:28191]
ENSG00000163349	-0.43069	8.21034	15.1249	0.000333733	0.040607	HIPK1	ENSG00000163349	protein_coding	204851	homeodomain interacting protein kinase 1 [Source:HGNC Symbol;Acc:HGNC:19006]
ENSG00000156599	-0.212618	6.64268	15.1221	0.0003341	0.040607	ZDHHC5	ENSG00000156599	protein_coding	25921	zinc finger DHHC-type palmitoyltransferase 5 [Source:HGNC Symbol;Acc:HGNC:18472]
ENSG00000127526	-0.213719	5.38528	15.0919	0.000338097	0.040607	SLC35E1	ENSG00000127526	protein_coding	79939	solute carrier family 35 member E1 [Source:HGNC Symbol;Acc:HGNC:20803]
ENSG00000047634	0.494741	3.28447	15.0699	0.00034105	0.040607	SCML1	ENSG00000047634	protein_coding	6322	Scm polycomb group protein like 1 [Source:HGNC Symbol;Acc:HGNC:10580]
ENSG00000128245	-0.281651	5.76846	15.0474	0.000344084	0.040607	YWHAH	ENSG00000128245	protein_coding	7533	tyrosine 3-monooxygenase/tryptophan 5-monooxygenase activation protein eta [Source:HGNC Symbol;Acc:HGNC:12853]
ENSG00000269929	0.231094	4.69481	15.0449	0.000344436	0.040607	MIRLET7A1HG	ENSG00000269929	lncRNA	NA	miRlet-7a-1/let-7f-1/let-7d cluster host gene [Source:HGNC Symbol;Acc:HGNC:53970]
ENSG00000130402	-0.42734	8.38193	15.0337	0.000345951	0.040607	ACTN4	ENSG00000130402	protein_coding	81	actinin alpha 4 [Source:HGNC Symbol;Acc:HGNC:166]
ENSG00000128266	-0.948768	4.5379	15.0066	0.000349676	0.040607	GNAZ	ENSG00000128266	protein_coding	2781	G protein subunit alpha z [Source:HGNC Symbol;Acc:HGNC:4395]
ENSG00000169925	-0.245308	6.35604	15.0059	0.000349782	0.040607	BRD3	ENSG00000169925	protein_coding	8019	bromodomain containing 3 [Source:HGNC Symbol;Acc:HGNC:1104]
ENSG00000131504	-0.349619	8.15659	14.9615	0.000355976	0.0406312	DIAPH1	ENSG00000131504	protein_coding	1729	diaphanous related formin 1 [Source:HGNC Symbol;Acc:HGNC:2876]
ENSG00000135912	-0.392392	5.34692	14.9544	0.000356971	0.0406312	TTLL4	ENSG00000135912	protein_coding	9654	tubulin tyrosine ligase like 4 [Source:HGNC Symbol;Acc:HGNC:28976]
ENSG00000014824	0.259906	5.21112	14.857	0.000371011	0.0406312	SLC30A9	ENSG00000014824	protein_coding	10463	solute carrier family 30 member 9 [Source:HGNC Symbol;Acc:HGNC:1329]
ENSG00000167553	-0.34911	4.88988	14.8494	0.000372124	0.0406312	TUBA1C	ENSG00000167553	protein_coding	84790	tubulin alpha 1c [Source:HGNC Symbol;Acc:HGNC:20768]
ENSG00000095002	0.380155	4.24113	14.8342	0.000374373	0.0406312	MSH2	ENSG00000095002	protein_coding	4436	mutS homolog 2 [Source:HGNC Symbol;Acc:HGNC:7325]
ENSG00000156983	-0.167252	5.95192	14.8218	0.000376224	0.0406312	BRPF1	ENSG00000156983	protein_coding	7862	bromodomain and PHD finger containing 1 [Source:HGNC Symbol;Acc:HGNC:14255]
ENSG00000117586	-0.543703	2.77884	14.8187	0.000376676	0.0406312	TNFSF4	ENSG00000117586	protein_coding	7292	TNF superfamily member 4 [Source:HGNC Symbol;Acc:HGNC:11934]
ENSG00000078808	-0.174252	6.97485	14.8178	0.000376809	0.0406312	SDF4	ENSG00000078808	protein_coding	51150	stromal cell derived factor 4 [Source:HGNC Symbol;Acc:HGNC:24188]
ENSG00000088053	-0.944815	2.50825	14.817	0.000376929	0.0406312	GP6	ENSG00000088053	protein_coding	51206	glycoprotein VI platelet [Source:HGNC Symbol;Acc:HGNC:14388]
ENSG00000259953	-0.36304	4.16482	14.7828	0.000382081	0.0406312	AL138756.1	ENSG00000259953	lncRNA	NA	novel transcript, overlapping SUSD1
ENSG00000064393	-0.370285	7.39451	14.7811	0.000382342	0.0406312	HIPK2	ENSG00000064393	protein_coding	28996	homeodomain interacting protein kinase 2 [Source:HGNC Symbol;Acc:HGNC:14402]
ENSG00000196576	-0.478502	7.32362	14.7533	0.000386594	0.0407694	PLXNB2	ENSG00000196576	protein_coding	23654	plexin B2 [Source:HGNC Symbol;Acc:HGNC:9104]
ENSG00000108509	-0.334392	6.52513	14.7325	0.000389796	0.0407957	CAMTA2	ENSG00000108509	protein_coding	23125	calmodulin binding transcription activator 2 [Source:HGNC Symbol;Acc:HGNC:18807]
ENSG00000150457	-0.418022	5.32323	14.6848	0.000397259	0.0408522	LATS2	ENSG00000150457	protein_coding	26524	large tumor suppressor kinase 2 [Source:HGNC Symbol;Acc:HGNC:6515]
ENSG00000170043	-0.222924	5.6061	14.6734	0.000399056	0.0408522	TRAPPC1	ENSG00000170043	protein_coding	58485	trafficking protein particle complex 1 [Source:HGNC Symbol;Acc:HGNC:19894]
ENSG00000132024	-0.240581	5.15123	14.6725	0.000399207	0.0408522	CC2D1A	ENSG00000132024	protein_coding	54862	coiled-coil and C2 domain containing 1A [Source:HGNC Symbol;Acc:HGNC:30237]
ENSG00000120885	-1.03942	6.16765	14.6282	0.000406304	0.0409823	CLU	ENSG00000120885	protein_coding	1191	clusterin [Source:HGNC Symbol;Acc:HGNC:2095]
ENSG00000241316	0.45838	1.78401	14.6264	0.000406603	0.0409823	SUCLG2-AS1	ENSG00000241316	lncRNA	101927111	SUCLG2 antisense RNA 1 (head to head) [Source:HGNC Symbol;Acc:HGNC:49643]
ENSG00000166333	-0.251005	6.70113	14.5926	0.000412115	0.0409823	ILK	ENSG00000166333	protein_coding	3611	integrin linked kinase [Source:HGNC Symbol;Acc:HGNC:6040]
ENSG00000180626	0.518979	4.28507	14.5368	0.000421374	0.0409823	ZNF594	ENSG00000180626	protein_coding	84622	zinc finger protein 594 [Source:HGNC Symbol;Acc:HGNC:29392]
ENSG00000196290	0.312556	3.43996	14.5351	0.000421663	0.0409823	NIF3L1	ENSG00000196290	protein_coding	60491	NGG1 interacting factor 3 like 1 [Source:HGNC Symbol;Acc:HGNC:13390]
ENSG00000090776	-0.354978	3.42442	14.5053	0.000426698	0.0409823	EFNB1	ENSG00000090776	protein_coding	1947	ephrin B1 [Source:HGNC Symbol;Acc:HGNC:3226]
ENSG00000117543	0.468093	3.32181	14.4889	0.000429518	0.0409823	DPH5	ENSG00000117543	protein_coding	51611	diphthamide biosynthesis 5 [Source:HGNC Symbol;Acc:HGNC:24270]
ENSG00000105953	-0.209835	7.07812	14.4785	0.000431298	0.0409823	OGDH	ENSG00000105953	protein_coding	4967	oxoglutarate dehydrogenase [Source:HGNC Symbol;Acc:HGNC:8124]
ENSG00000123384	-0.787126	8.12893	14.4641	0.000433781	0.0409823	LRP1	ENSG00000123384	protein_coding	4035	LDL receptor related protein 1 [Source:HGNC Symbol;Acc:HGNC:6692]
ENSG00000134709	0.561911	2.97929	14.4447	0.000437163	0.0409823	HOOK1	ENSG00000134709	protein_coding	51361	hook microtubule tethering protein 1 [Source:HGNC Symbol;Acc:HGNC:19884]
ENSG00000101856	-0.444263	4.73677	14.4344	0.000438972	0.0409823	PGRMC1	ENSG00000101856	protein_coding	10857	progesterone receptor membrane component 1 [Source:HGNC Symbol;Acc:HGNC:16090]
ENSG00000144677	-0.907894	3.13413	14.4139	0.000442575	0.0409823	CTDSPL	ENSG00000144677	protein_coding	10217	CTD small phosphatase like [Source:HGNC Symbol;Acc:HGNC:16890]
ENSG00000176783	-0.261208	6.32058	14.3885	0.000447091	0.0409823	RUFY1	ENSG00000176783	protein_coding	80230	RUN and FYVE domain containing 1 [Source:HGNC Symbol;Acc:HGNC:19760]
ENSG00000232119	0.272695	4.78335	14.3787	0.00044885	0.0409823	MCTS1	ENSG00000232119	protein_coding	28985	MCTS1 re-initiation and release factor [Source:HGNC Symbol;Acc:HGNC:23357]
ENSG00000070614	-0.725227	6.93773	14.335	0.000456779	0.0409823	NDST1	ENSG00000070614	protein_coding	3340	N-deacetylase and N-sulfotransferase 1 [Source:HGNC Symbol;Acc:HGNC:7680]
ENSG00000149970	0.495042	3.93153	14.321	0.000459337	0.0409823	CNKSR2	ENSG00000149970	protein_coding	22866	connector enhancer of kinase suppressor of Ras 2 [Source:HGNC Symbol;Acc:HGNC:19701]
ENSG00000169018	0.15912	6.15286	14.2987	0.000463471	0.0409823	FEM1B	ENSG00000169018	protein_coding	10116	fem-1 homolog B [Source:HGNC Symbol;Acc:HGNC:3649]
ENSG00000258890	0.2802	5.22215	14.2925	0.000464631	0.0409823	CEP95	ENSG00000258890	protein_coding	90799	centrosomal protein 95 [Source:HGNC Symbol;Acc:HGNC:25141]
ENSG00000014216	-0.320446	7.1629	14.2897	0.000465144	0.0409823	CAPN1	ENSG00000014216	protein_coding	823	calpain 1 [Source:HGNC Symbol;Acc:HGNC:1476]
ENSG00000247287	0.427397	3.28287	14.267	0.000469391	0.0409823	AL359220.1	ENSG00000247287	lncRNA	NA	novel transcript, antisense to PRKCH
ENSG00000168273	0.291748	2.55619	14.2584	0.000471028	0.0409823	SMIM4	ENSG00000168273	protein_coding	440957	small integral membrane protein 4 [Source:HGNC Symbol;Acc:HGNC:37257]
ENSG00000157227	-0.611989	1.49652	14.2563	0.000471413	0.0409823	MMP14	ENSG00000157227	protein_coding	4323	matrix metallopeptidase 14 [Source:HGNC Symbol;Acc:HGNC:7160]
ENSG00000178425	0.247154	4.74619	14.2055	0.000481134	0.0409823	NT5DC1	ENSG00000178425	protein_coding	221294	5'-nucleotidase domain containing 1 [Source:HGNC Symbol;Acc:HGNC:21556]
ENSG00000167182	-0.3148	6.1663	14.1775	0.000486562	0.0409823	SP2	ENSG00000167182	protein_coding	6668	Sp2 transcription factor [Source:HGNC Symbol;Acc:HGNC:11207]
ENSG00000283633	-1.04298	3.8223	14.1558	0.00049083	0.0409823	AP000547.3	ENSG00000283633	lncRNA	NA	novel transcript
ENSG00000015479	0.2237	5.19631	14.1459	0.000492789	0.0409823	MATR3	ENSG00000015479	protein_coding	9782	matrin 3 [Source:HGNC Symbol;Acc:HGNC:6912]
ENSG00000102265	-0.390495	5.34101	14.14	0.000493967	0.0409823	TIMP1	ENSG00000102265	protein_coding	7076	TIMP metallopeptidase inhibitor 1 [Source:HGNC Symbol;Acc:HGNC:11820]
ENSG00000105329	-0.340127	8.90767	14.1288	0.000496195	0.0409823	TGFB1	ENSG00000105329	protein_coding	7040	transforming growth factor beta 1 [Source:HGNC Symbol;Acc:HGNC:11766]
ENSG00000077463	-0.250453	4.11542	14.1086	0.000500245	0.0409823	SIRT6	ENSG00000077463	protein_coding	51548	sirtuin 6 [Source:HGNC Symbol;Acc:HGNC:14934]
ENSG00000277586	-0.76791	2.19842	14.1022	0.000501542	0.0409823	NEFL	ENSG00000277586	protein_coding	4747	neurofilament light [Source:HGNC Symbol;Acc:HGNC:7739]
ENSG00000088726	-0.704439	2.41402	14.0526	0.000511652	0.0409823	TMEM40	ENSG00000088726	protein_coding	55287	transmembrane protein 40 [Source:HGNC Symbol;Acc:HGNC:25620]
ENSG00000198752	-0.310381	4.55499	14.039	0.00051447	0.0409823	CDC42BPB	ENSG00000198752	protein_coding	9578	CDC42 binding protein kinase beta [Source:HGNC Symbol;Acc:HGNC:1738]
ENSG00000165929	0.375658	6.83234	14.0374	0.000514803	0.0409823	TC2N	ENSG00000165929	protein_coding	123036	tandem C2 domains, nuclear [Source:HGNC Symbol;Acc:HGNC:19859]
ENSG00000181222	-0.426338	8.15702	14.0311	0.000516098	0.0409823	POLR2A	ENSG00000181222	protein_coding	5430	RNA polymerase II subunit A [Source:HGNC Symbol;Acc:HGNC:9187]
ENSG00000189007	0.386172	3.49009	14.0238	0.000517632	0.0409823	ADAT2	ENSG00000189007	protein_coding	134637	adenosine deaminase tRNA specific 2 [Source:HGNC Symbol;Acc:HGNC:21172]
ENSG00000178567	0.286252	6.03352	14.0202	0.000518369	0.0409823	EPM2AIP1	ENSG00000178567	protein_coding	9852	EPM2A interacting protein 1 [Source:HGNC Symbol;Acc:HGNC:19735]
ENSG00000131042	-0.431501	7.85649	14.0158	0.000519296	0.0409823	LILRB2	ENSG00000131042	protein_coding	10288	leukocyte immunoglobulin like receptor B2 [Source:HGNC Symbol;Acc:HGNC:6606]
ENSG00000060558	-0.339918	4.39482	14.0093	0.000520653	0.0409823	GNA15	ENSG00000060558	protein_coding	2769	G protein subunit alpha 15 [Source:HGNC Symbol;Acc:HGNC:4383]
ENSG00000161551	0.350717	3.76922	13.9789	0.000527093	0.0409823	ZNF577	ENSG00000161551	protein_coding	84765	zinc finger protein 577 [Source:HGNC Symbol;Acc:HGNC:28673]
ENSG00000252835	0.558285	7.10662	13.976	0.0005277	0.0409823	SCARNA21	ENSG00000252835	scaRNA	677763	small Cajal body-specific RNA 21 [Source:HGNC Symbol;Acc:HGNC:32579]
ENSG00000184939	0.346019	5.28766	13.9637	0.000530334	0.0409823	ZFP90	ENSG00000184939	protein_coding	146198	ZFP90 zinc finger protein [Source:HGNC Symbol;Acc:HGNC:23329]
ENSG00000204420	-1.12704	5.63281	13.9506	0.000533149	0.0409823	MPIG6B	ENSG00000204420	protein_coding	80739	megakaryocyte and platelet inhibitory receptor G6b [Source:HGNC Symbol;Acc:HGNC:13937]
ENSG00000099995	-0.31241	7.6351	13.9421	0.000534963	0.0409823	SF3A1	ENSG00000099995	protein_coding	10291	splicing factor 3a subunit 1 [Source:HGNC Symbol;Acc:HGNC:10765]
ENSG00000005961	-1.26346	5.53965	13.9334	0.000536853	0.0409823	ITGA2B	ENSG00000005961	protein_coding	3674	integrin subunit alpha 2b [Source:HGNC Symbol;Acc:HGNC:6138]
ENSG00000129250	-0.257485	5.59842	13.9118	0.000541554	0.0409823	KIF1C	ENSG00000129250	protein_coding	10749	kinesin family member 1C [Source:HGNC Symbol;Acc:HGNC:6317]
ENSG00000136231	-0.61801	2.55895	13.9027	0.000543563	0.0409823	IGF2BP3	ENSG00000136231	protein_coding	10643	insulin like growth factor 2 mRNA binding protein 3 [Source:HGNC Symbol;Acc:HGNC:28868]
ENSG00000164631	0.257485	5.62334	13.8993	0.000544314	0.0409823	ZNF12	ENSG00000164631	protein_coding	7559	zinc finger protein 12 [Source:HGNC Symbol;Acc:HGNC:12902]
ENSG00000266028	-0.364867	6.24379	13.8952	0.000545202	0.0409823	SRGAP2	ENSG00000266028	protein_coding	23380	SLIT-ROBO Rho GTPase activating protein 2 [Source:HGNC Symbol;Acc:HGNC:19751]
ENSG00000140836	-0.381031	5.1842	13.8865	0.000547124	0.0409823	ZFHX3	ENSG00000140836	protein_coding	463	zinc finger homeobox 3 [Source:HGNC Symbol;Acc:HGNC:777]
ENSG00000136383	-0.643655	2.25814	13.8789	0.000548803	0.0409823	ALPK3	ENSG00000136383	protein_coding	57538	alpha kinase 3 [Source:HGNC Symbol;Acc:HGNC:17574]
ENSG00000108465	-0.257016	4.58786	13.856	0.000553926	0.0410351	CDK5RAP3	ENSG00000108465	protein_coding	80279	CDK5 regulatory subunit associated protein 3 [Source:HGNC Symbol;Acc:HGNC:18673]
ENSG00000173039	-0.226539	6.5156	13.8492	0.000555452	0.0410351	RELA	ENSG00000173039	protein_coding	5970	RELA proto-oncogene, NF-kB subunit [Source:HGNC Symbol;Acc:HGNC:9955]
ENSG00000164543	0.210059	6.8024	13.778	0.000571698	0.0420107	STK17A	ENSG00000164543	protein_coding	9263	serine/threonine kinase 17a [Source:HGNC Symbol;Acc:HGNC:11395]
ENSG00000151665	0.248584	3.90558	13.7638	0.000574984	0.0420286	PIGF	ENSG00000151665	protein_coding	5281	phosphatidylinositol glycan anchor biosynthesis class F [Source:HGNC Symbol;Acc:HGNC:8962]
ENSG00000005801	0.312439	5.16274	13.7347	0.000581828	0.042305	ZNF195	ENSG00000005801	protein_coding	7748	zinc finger protein 195 [Source:HGNC Symbol;Acc:HGNC:12986]
ENSG00000116704	0.221327	4.67052	13.7093	0.000587855	0.0425194	SLC35D1	ENSG00000116704	protein_coding	23169	solute carrier family 35 member D1 [Source:HGNC Symbol;Acc:HGNC:20800]
ENSG00000136936	0.342769	3.98191	13.6921	0.000591973	0.0425206	XPA	ENSG00000136936	protein_coding	7507	XPA, DNA damage recognition and repair factor [Source:HGNC Symbol;Acc:HGNC:12814]
ENSG00000183513	0.231858	4.51268	13.6834	0.000594053	0.0425206	COA5	ENSG00000183513	protein_coding	493753	cytochrome c oxidase assembly factor 5 [Source:HGNC Symbol;Acc:HGNC:33848]
ENSG00000198105	0.335151	4.0914	13.639	0.000604863	0.0425206	ZNF248	ENSG00000198105	protein_coding	57209	zinc finger protein 248 [Source:HGNC Symbol;Acc:HGNC:13041]
ENSG00000067646	0.457618	3.11929	13.6385	0.000604993	0.0425206	ZFY	ENSG00000067646	protein_coding	7544	zinc finger protein Y-linked [Source:HGNC Symbol;Acc:HGNC:12870]
ENSG00000149781	-0.359948	7.81557	13.6374	0.000605269	0.0425206	FERMT3	ENSG00000149781	protein_coding	83706	fermitin family member 3 [Source:HGNC Symbol;Acc:HGNC:23151]
ENSG00000142192	-0.306122	5.83013	13.633	0.000606338	0.0425206	APP	ENSG00000142192	protein_coding	351	amyloid beta precursor protein [Source:HGNC Symbol;Acc:HGNC:620]
ENSG00000131375	0.225299	5.86373	13.6005	0.00061442	0.0425802	CAPN7	ENSG00000131375	protein_coding	23473	calpain 7 [Source:HGNC Symbol;Acc:HGNC:1484]
ENSG00000259207	-1.26846	5.58635	13.5796	0.000619652	0.0425802	ITGB3	ENSG00000259207	protein_coding	3690	integrin subunit beta 3 [Source:HGNC Symbol;Acc:HGNC:6156]
ENSG00000134884	0.252112	7.60503	13.5676	0.000622697	0.0425802	ARGLU1	ENSG00000134884	protein_coding	55082	arginine and glutamate rich 1 [Source:HGNC Symbol;Acc:HGNC:25482]
ENSG00000105229	-0.192265	5.16418	13.564	0.000623615	0.0425802	PIAS4	ENSG00000105229	protein_coding	51588	protein inhibitor of activated STAT 4 [Source:HGNC Symbol;Acc:HGNC:17002]
ENSG00000284602	0.347128	3.19143	13.5575	0.000625249	0.0425802	AL031432.4	ENSG00000284602	lncRNA	NA	novel transcript
ENSG00000154146	-0.917368	7.85678	13.5558	0.000625681	0.0425802	NRGN	ENSG00000154146	protein_coding	4900	neurogranin [Source:HGNC Symbol;Acc:HGNC:8000]
ENSG00000165506	0.378893	2.60846	13.5392	0.000629924	0.0426588	DNAAF2	ENSG00000165506	protein_coding	55172	dynein axonemal assembly factor 2 [Source:HGNC Symbol;Acc:HGNC:20188]
ENSG00000204310	-0.354404	5.75226	13.4894	0.000642859	0.0426676	AGPAT1	ENSG00000204310	protein_coding	10554	1-acylglycerol-3-phosphate O-acyltransferase 1 [Source:HGNC Symbol;Acc:HGNC:324]
ENSG00000196924	-0.402949	10.8791	13.486	0.000643755	0.0426676	FLNA	ENSG00000196924	protein_coding	2316	filamin A [Source:HGNC Symbol;Acc:HGNC:3754]
ENSG00000234284	0.42132	2.96366	13.4819	0.000644809	0.0426676	ZNF879	ENSG00000234284	protein_coding	345462	zinc finger protein 879 [Source:HGNC Symbol;Acc:HGNC:37273]
ENSG00000187800	-1.10444	3.08773	13.4211	0.000661008	0.0426676	PEAR1	ENSG00000187800	protein_coding	375033	platelet endothelial aggregation receptor 1 [Source:HGNC Symbol;Acc:HGNC:33631]
ENSG00000249592	0.225726	6.18889	13.4145	0.000662796	0.0426676	AC139887.2	ENSG00000249592	lncRNA	100129917	novel transcript, antisense to PCGF3
ENSG00000107862	-0.239799	6.46501	13.4133	0.000663118	0.0426676	GBF1	ENSG00000107862	protein_coding	8729	golgi brefeldin A resistant guanine nucleotide exchange factor 1 [Source:HGNC Symbol;Acc:HGNC:4181]
ENSG00000141503	-0.300458	7.07069	13.4129	0.000663224	0.0426676	MINK1	ENSG00000141503	protein_coding	50488	misshapen like kinase 1 [Source:HGNC Symbol;Acc:HGNC:17565]
ENSG00000135945	0.175768	5.29374	13.4124	0.000663378	0.0426676	REV1	ENSG00000135945	protein_coding	51455	REV1 DNA directed polymerase [Source:HGNC Symbol;Acc:HGNC:14060]
ENSG00000168522	0.244865	6.11169	13.4089	0.000664332	0.0426676	FNTA	ENSG00000168522	protein_coding	2339	farnesyltransferase, CAAX box, alpha [Source:HGNC Symbol;Acc:HGNC:3782]
ENSG00000172915	0.509807	3.41698	13.3953	0.000668016	0.0426676	NBEA	ENSG00000172915	protein_coding	26960	neurobeachin [Source:HGNC Symbol;Acc:HGNC:7648]
ENSG00000197724	-0.310692	6.33476	13.3923	0.000668849	0.0426676	PHF2	ENSG00000197724	protein_coding	5253	PHD finger protein 2 [Source:HGNC Symbol;Acc:HGNC:8920]
ENSG00000147065	-0.361441	10.0886	13.3908	0.000669256	0.0426676	MSN	ENSG00000147065	protein_coding	4478	moesin [Source:HGNC Symbol;Acc:HGNC:7373]
ENSG00000003436	-0.703959	1.75677	13.3873	0.000670204	0.0426676	TFPI	ENSG00000003436	protein_coding	7035	tissue factor pathway inhibitor [Source:HGNC Symbol;Acc:HGNC:11760]
ENSG00000162298	-0.204692	5.798	13.3693	0.000675164	0.0427862	SYVN1	ENSG00000162298	protein_coding	84447	synoviolin 1 [Source:HGNC Symbol;Acc:HGNC:20738]
ENSG00000115866	0.305083	4.78251	13.3492	0.000680739	0.042879	DARS1	ENSG00000115866	protein_coding	1615	aspartyl-tRNA synthetase 1 [Source:HGNC Symbol;Acc:HGNC:2678]
ENSG00000205268	0.256136	7.4384	13.3416	0.000682836	0.042879	PDE7A	ENSG00000205268	protein_coding	5150	phosphodiesterase 7A [Source:HGNC Symbol;Acc:HGNC:8791]
ENSG00000107438	-0.527872	5.07136	13.3224	0.00068823	0.0430222	PDLIM1	ENSG00000107438	protein_coding	9124	PDZ and LIM domain 1 [Source:HGNC Symbol;Acc:HGNC:2067]
ENSG00000198498	0.355721	3.55751	13.3011	0.000694257	0.0432034	TMA16	ENSG00000198498	protein_coding	55319	translation machinery associated 16 homolog [Source:HGNC Symbol;Acc:HGNC:25638]
ENSG00000107863	-0.286109	4.94675	13.2622	0.000705411	0.0437007	ARHGAP21	ENSG00000107863	protein_coding	57584	Rho GTPase activating protein 21 [Source:HGNC Symbol;Acc:HGNC:23725]
ENSG00000180257	0.43771	3.18765	13.2476	0.000709635	0.0437661	ZNF816	ENSG00000180257	protein_coding	125893	zinc finger protein 816 [Source:HGNC Symbol;Acc:HGNC:26995]
ENSG00000065000	-0.236248	6.9451	13.2335	0.000713763	0.0438251	AP3D1	ENSG00000065000	protein_coding	8943	adaptor related protein complex 3 subunit delta 1 [Source:HGNC Symbol;Acc:HGNC:568]
ENSG00000161642	-0.389662	6.42462	13.1928	0.000725781	0.0440103	ZNF385A	ENSG00000161642	protein_coding	25946	zinc finger protein 385A [Source:HGNC Symbol;Acc:HGNC:17521]
ENSG00000213782	0.37695	1.90576	13.1926	0.000725819	0.0440103	DDX47	ENSG00000213782	protein_coding	51202	DEAD-box helicase 47 [Source:HGNC Symbol;Acc:HGNC:18682]
ENSG00000180712	-0.700876	1.62208	13.1909	0.000726337	0.0440103	LINC02363	ENSG00000180712	lncRNA	NA	long intergenic non-protein coding RNA 2363 [Source:HGNC Symbol;Acc:HGNC:53286]
ENSG00000177721	0.312577	3.82624	13.1798	0.000729641	0.0440174	ANXA2R	ENSG00000177721	protein_coding	389289	annexin A2 receptor [Source:HGNC Symbol;Acc:HGNC:33463]
ENSG00000287265	0.298792	3.62125	13.1558	0.000736878	0.0440649	AL365272.1	ENSG00000287265	lncRNA	NA	novel transcript, antisense to DUSP22
ENSG00000112237	0.32865	4.33624	13.1513	0.000738241	0.0440649	CCNC	ENSG00000112237	protein_coding	892	cyclin C [Source:HGNC Symbol;Acc:HGNC:1581]
ENSG00000104660	0.22365	6.58177	13.1455	0.000739998	0.0440649	LEPROTL1	ENSG00000104660	protein_coding	23484	leptin receptor overlapping transcript like 1 [Source:HGNC Symbol;Acc:HGNC:6555]
ENSG00000129422	0.851288	2.26347	13.1269	0.000745671	0.0442122	MTUS1	ENSG00000129422	protein_coding	57509	microtubule associated scaffold protein 1 [Source:HGNC Symbol;Acc:HGNC:29789]
ENSG00000169410	-0.168823	5.09153	13.0482	0.000770199	0.0454113	PTPN9	ENSG00000169410	protein_coding	5780	protein tyrosine phosphatase non-receptor type 9 [Source:HGNC Symbol;Acc:HGNC:9661]
ENSG00000172673	0.464465	5.88852	13.0214	0.000778762	0.0454113	THEMIS	ENSG00000172673	protein_coding	387357	thymocyte selection associated [Source:HGNC Symbol;Acc:HGNC:21569]
ENSG00000254838	0.276686	7.94518	12.9741	0.000794081	0.0454113	GVINP1	ENSG00000254838	transcribed_unprocessed_pseudogene	387751	GTPase, very large interferon inducible pseudogene 1 [Source:HGNC Symbol;Acc:HGNC:25813]
ENSG00000245958	0.277686	5.25212	12.9717	0.000794865	0.0454113	AC093752.1	ENSG00000245958	transcribed_unprocessed_pseudogene	645513	septin 4 (sept4) pseudogene
ENSG00000163322	0.295096	4.11567	12.9674	0.000796279	0.0454113	ABRAXAS1	ENSG00000163322	protein_coding	84142	abraxas 1, BRCA1 A complex subunit [Source:HGNC Symbol;Acc:HGNC:25829]
ENSG00000196387	0.231849	4.04772	12.9579	0.000799399	0.0454113	ZNF140	ENSG00000196387	protein_coding	7699	zinc finger protein 140 [Source:HGNC Symbol;Acc:HGNC:12925]
ENSG00000179820	-0.666914	8.53506	12.9511	0.000801635	0.0454113	MYADM	ENSG00000179820	protein_coding	91663	myeloid associated differentiation marker [Source:HGNC Symbol;Acc:HGNC:7544]
ENSG00000184602	-0.448844	7.03814	12.9464	0.000803194	0.0454113	SNN	ENSG00000184602	protein_coding	8303	stannin [Source:HGNC Symbol;Acc:HGNC:11149]
ENSG00000175611	0.398104	4.17201	12.9448	0.000803718	0.0454113	LINC00476	ENSG00000175611	lncRNA	100128782	long intergenic non-protein coding RNA 476 [Source:HGNC Symbol;Acc:HGNC:27858]
ENSG00000178209	-0.332593	9.83041	12.9154	0.000813541	0.0454113	PLEC	ENSG00000178209	protein_coding	5339	plectin [Source:HGNC Symbol;Acc:HGNC:9069]
ENSG00000135596	-0.311645	7.21228	12.8862	0.000823411	0.0454113	MICAL1	ENSG00000135596	protein_coding	64780	microtubule associated monooxygenase, calponin and LIM domain containing 1 [Source:HGNC Symbol;Acc:HGNC:20619]
ENSG00000132485	0.333018	6.51806	12.8852	0.000823767	0.0454113	ZRANB2	ENSG00000132485	protein_coding	9406	zinc finger RANBP2-type containing 2 [Source:HGNC Symbol;Acc:HGNC:13058]
ENSG00000266709	0.282058	3.57249	12.8841	0.000824136	0.0454113	AC005224.3	ENSG00000266709	lncRNA	NA	novel transcript
ENSG00000221944	0.227927	5.04417	12.8819	0.000824883	0.0454113	TIGD1	ENSG00000221944	protein_coding	200765	tigger transposable element derived 1 [Source:HGNC Symbol;Acc:HGNC:14523]
ENSG00000115109	0.315053	3.08233	12.8793	0.00082575	0.0454113	EPB41L5	ENSG00000115109	protein_coding	57669	erythrocyte membrane protein band 4.1 like 5 [Source:HGNC Symbol;Acc:HGNC:19819]
ENSG00000137801	-1.12015	5.82352	12.8739	0.000827613	0.0454113	THBS1	ENSG00000137801	protein_coding	7057	thrombospondin 1 [Source:HGNC Symbol;Acc:HGNC:11785]
ENSG00000135185	0.259283	4.81852	12.8533	0.000834686	0.0454113	TMEM243	ENSG00000135185	protein_coding	79161	transmembrane protein 243 [Source:HGNC Symbol;Acc:HGNC:21707]
ENSG00000196653	0.583896	1.97851	12.845	0.000837567	0.0454113	ZNF502	ENSG00000196653	protein_coding	91392	zinc finger protein 502 [Source:HGNC Symbol;Acc:HGNC:23718]
ENSG00000204934	0.434698	2.6114	12.8189	0.00084666	0.0454113	ATP6V0E2-AS1	ENSG00000204934	lncRNA	401431	ATP6V0E2 antisense RNA 1 [Source:HGNC Symbol;Acc:HGNC:44180]
ENSG00000104853	-0.212484	6.48473	12.8137	0.000848451	0.0454113	CLPTM1	ENSG00000104853	protein_coding	1209	CLPTM1 regulator of GABA type A receptor forward trafficking [Source:HGNC Symbol;Acc:HGNC:2087]
ENSG00000164815	0.310128	3.6476	12.8126	0.000848867	0.0454113	ORC5	ENSG00000164815	protein_coding	5001	origin recognition complex subunit 5 [Source:HGNC Symbol;Acc:HGNC:8491]
ENSG00000111300	0.254783	5.01481	12.7987	0.000853746	0.0454113	NAA25	ENSG00000111300	protein_coding	80018	N-alpha-acetyltransferase 25, NatB auxiliary subunit [Source:HGNC Symbol;Acc:HGNC:25783]
ENSG00000104047	0.329387	4.28803	12.7975	0.00085419	0.0454113	DTWD1	ENSG00000104047	protein_coding	56986	DTW domain containing 1 [Source:HGNC Symbol;Acc:HGNC:30926]
ENSG00000117400	-1.13394	2.41639	12.7947	0.000855161	0.0454113	MPL	ENSG00000117400	protein_coding	4352	MPL proto-oncogene, thrombopoietin receptor [Source:HGNC Symbol;Acc:HGNC:7217]
ENSG00000105887	-0.313225	7.98066	12.7902	0.000856763	0.0454113	MTPN	ENSG00000105887	protein_coding	136319	myotrophin [Source:HGNC Symbol;Acc:HGNC:15667]
ENSG00000184203	0.206554	6.47767	12.7728	0.000862947	0.0454113	PPP1R2	ENSG00000184203	protein_coding	5504	protein phosphatase 1 regulatory inhibitor subunit 2 [Source:HGNC Symbol;Acc:HGNC:9288]
ENSG00000173114	0.937819	3.5537	12.7725	0.000863074	0.0454113	LRRN3	ENSG00000173114	protein_coding	54674	leucine rich repeat neuronal 3 [Source:HGNC Symbol;Acc:HGNC:17200]
ENSG00000197746	-0.371253	10.3972	12.7691	0.00086427	0.0454113	PSAP	ENSG00000197746	protein_coding	5660	prosaposin [Source:HGNC Symbol;Acc:HGNC:9498]
ENSG00000244720	0.505205	3.29959	12.7689	0.00086433	0.0454113	NT5C3AP2	ENSG00000244720	processed_pseudogene	NA	NT5C3A pseudogene 2 [Source:HGNC Symbol;Acc:HGNC:54578]
ENSG00000167461	-0.212414	7.11313	12.7685	0.000864508	0.0454113	RAB8A	ENSG00000167461	protein_coding	4218	RAB8A, member RAS oncogene family [Source:HGNC Symbol;Acc:HGNC:7007]
ENSG00000185291	-0.682336	3.3283	12.7454	0.000872792	0.0455601	IL3RA	ENSG00000185291	protein_coding	3563	interleukin 3 receptor subunit alpha [Source:HGNC Symbol;Acc:HGNC:6012]
ENSG00000246067	0.301439	5.3552	12.7173	0.000883019	0.0455601	RAB30-DT	ENSG00000246067	lncRNA	NA	RAB30 divergent transcript [Source:HGNC Symbol;Acc:HGNC:48672]
ENSG00000135929	-0.655812	5.33893	12.7014	0.000888881	0.0455601	CYP27A1	ENSG00000135929	protein_coding	1593	cytochrome P450 family 27 subfamily A member 1 [Source:HGNC Symbol;Acc:HGNC:2605]
ENSG00000076356	-0.583388	4.55754	12.7012	0.000888945	0.0455601	PLXNA2	ENSG00000076356	protein_coding	5362	plexin A2 [Source:HGNC Symbol;Acc:HGNC:9100]
ENSG00000111252	-0.315818	7.41289	12.6852	0.000894848	0.0455601	SH2B3	ENSG00000111252	protein_coding	10019	SH2B adaptor protein 3 [Source:HGNC Symbol;Acc:HGNC:29605]
ENSG00000175203	-0.135009	5.59014	12.6385	0.00091239	0.0455601	DCTN2	ENSG00000175203	protein_coding	10540	dynactin subunit 2 [Source:HGNC Symbol;Acc:HGNC:2712]
ENSG00000115944	0.214403	5.28046	12.6235	0.000918091	0.0455601	COX7A2L	ENSG00000115944	protein_coding	9167	cytochrome c oxidase subunit 7A2 like [Source:HGNC Symbol;Acc:HGNC:2289]
ENSG00000284976	-0.331163	3.70511	12.6232	0.000918214	0.0455601	BX255925.3	ENSG00000284976	protein_coding	NA	novel RING finger protein
ENSG00000119777	-0.164416	5.09183	12.6074	0.000924234	0.0455601	TMEM214	ENSG00000119777	protein_coding	54867	transmembrane protein 214 [Source:HGNC Symbol;Acc:HGNC:25983]
ENSG00000165424	-0.381304	3.35938	12.6069	0.000924425	0.0455601	ZCCHC24	ENSG00000165424	protein_coding	219654	zinc finger CCHC-type containing 24 [Source:HGNC Symbol;Acc:HGNC:26911]
ENSG00000137841	-0.38875	8.49016	12.6026	0.000926109	0.0455601	PLCB2	ENSG00000137841	protein_coding	5330	phospholipase C beta 2 [Source:HGNC Symbol;Acc:HGNC:9055]
ENSG00000099940	-0.170494	5.64353	12.5987	0.000927594	0.0455601	SNAP29	ENSG00000099940	protein_coding	9342	synaptosome associated protein 29 [Source:HGNC Symbol;Acc:HGNC:11133]
ENSG00000162384	0.18594	4.42797	12.5928	0.000929855	0.0455601	CZIB	ENSG00000162384	protein_coding	54987	CXXC motif containing zinc binding protein [Source:HGNC Symbol;Acc:HGNC:26059]
ENSG00000175221	-0.359566	6.51491	12.5701	0.000938699	0.0455601	MED16	ENSG00000175221	protein_coding	10025	mediator complex subunit 16 [Source:HGNC Symbol;Acc:HGNC:17556]
ENSG00000095209	0.332835	2.76306	12.5638	0.000941135	0.0455601	TMEM38B	ENSG00000095209	protein_coding	55151	transmembrane protein 38B [Source:HGNC Symbol;Acc:HGNC:25535]
ENSG00000197302	0.312563	4.52301	12.5524	0.000945639	0.0455601	ZNF720	ENSG00000197302	protein_coding	124411	zinc finger protein 720 [Source:HGNC Symbol;Acc:HGNC:26987]
ENSG00000148180	-0.478001	7.24656	12.5391	0.000950859	0.0455601	GSN	ENSG00000148180	protein_coding	2934	gelsolin [Source:HGNC Symbol;Acc:HGNC:4620]
ENSG00000176986	-0.163962	6.86308	12.538	0.000951319	0.0455601	SEC24C	ENSG00000176986	protein_coding	9632	SEC24 homolog C, COPII coat complex component [Source:HGNC Symbol;Acc:HGNC:10705]
ENSG00000148730	-0.25335	7.95342	12.5344	0.000952747	0.0455601	EIF4EBP2	ENSG00000148730	protein_coding	1979	eukaryotic translation initiation factor 4E binding protein 2 [Source:HGNC Symbol;Acc:HGNC:3289]
ENSG00000048405	0.185498	6.28314	12.5311	0.00095404	0.0455601	ZNF800	ENSG00000048405	protein_coding	168850	zinc finger protein 800 [Source:HGNC Symbol;Acc:HGNC:27267]
ENSG00000161202	-0.26165	6.06692	12.5274	0.000955525	0.0455601	DVL3	ENSG00000161202	protein_coding	1857	dishevelled segment polarity protein 3 [Source:HGNC Symbol;Acc:HGNC:3087]
ENSG00000196705	0.287122	5.51339	12.5264	0.000955928	0.0455601	ZNF431	ENSG00000196705	protein_coding	170959	zinc finger protein 431 [Source:HGNC Symbol;Acc:HGNC:20809]
ENSG00000101335	-1.09979	4.65836	12.5209	0.000958097	0.0455601	MYL9	ENSG00000101335	protein_coding	10398	myosin light chain 9 [Source:HGNC Symbol;Acc:HGNC:15754]
ENSG00000197961	0.284591	5.54521	12.507	0.00096366	0.0455601	ZNF121	ENSG00000197961	protein_coding	7675	zinc finger protein 121 [Source:HGNC Symbol;Acc:HGNC:12904]
ENSG00000130985	-0.322821	7.67639	12.4934	0.000969166	0.0455601	UBA1	ENSG00000130985	protein_coding	7317	ubiquitin like modifier activating enzyme 1 [Source:HGNC Symbol;Acc:HGNC:12469]
ENSG00000151135	0.35509	4.14428	12.4883	0.000971191	0.0455601	TMEM263	ENSG00000151135	protein_coding	90488	transmembrane protein 263 [Source:HGNC Symbol;Acc:HGNC:28281]
ENSG00000044115	-0.347971	6.42079	12.478	0.00097537	0.0455601	CTNNA1	ENSG00000044115	protein_coding	1495	catenin alpha 1 [Source:HGNC Symbol;Acc:HGNC:2509]
ENSG00000142188	0.308924	4.66538	12.4777	0.000975508	0.0455601	TMEM50B	ENSG00000142188	protein_coding	757	transmembrane protein 50B [Source:HGNC Symbol;Acc:HGNC:1280]
ENSG00000164985	0.246901	6.69405	12.4745	0.000976831	0.0455601	PSIP1	ENSG00000164985	protein_coding	11168	PC4 and SFRS1 interacting protein 1 [Source:HGNC Symbol;Acc:HGNC:9527]
ENSG00000161013	-0.288181	5.85391	12.4696	0.000978817	0.0455601	MGAT4B	ENSG00000161013	protein_coding	11282	alpha-1,3-mannosyl-glycoprotein 4-beta-N-acetylglucosaminyltransferase B [Source:HGNC Symbol;Acc:HGNC:7048]
ENSG00000130706	-0.159233	5.91658	12.4491	0.000987195	0.0455601	ADRM1	ENSG00000130706	protein_coding	11047	adhesion regulating molecule 1 [Source:HGNC Symbol;Acc:HGNC:15759]
ENSG00000181789	-0.19117	6.45641	12.4409	0.000990583	0.0455601	COPG1	ENSG00000181789	protein_coding	22820	COPI coat complex subunit gamma 1 [Source:HGNC Symbol;Acc:HGNC:2236]
ENSG00000076201	-0.221615	5.68402	12.4395	0.000991191	0.0455601	PTPN23	ENSG00000076201	protein_coding	25930	protein tyrosine phosphatase non-receptor type 23 [Source:HGNC Symbol;Acc:HGNC:14406]
ENSG00000087365	-0.19353	7.36548	12.4375	0.000992017	0.0455601	SF3B2	ENSG00000087365	protein_coding	10992	splicing factor 3b subunit 2 [Source:HGNC Symbol;Acc:HGNC:10769]
ENSG00000186814	0.331504	4.31474	12.4282	0.000995856	0.0455601	ZSCAN30	ENSG00000186814	protein_coding	100101467	zinc finger and SCAN domain containing 30 [Source:HGNC Symbol;Acc:HGNC:33517]
ENSG00000177731	-0.321478	7.92456	12.4199	0.000999326	0.0455601	FLII	ENSG00000177731	protein_coding	2314	FLII actin remodeling protein [Source:HGNC Symbol;Acc:HGNC:3750]
ENSG00000285534	-1.42598	1.57858	12.4173	0.00100041	0.0455601	AL163541.1	ENSG00000285534	lncRNA	NA	novel transcript
ENSG00000136715	-0.232842	5.65395	12.4131	0.00100216	0.0455601	SAP130	ENSG00000136715	protein_coding	79595	Sin3A associated protein 130 [Source:HGNC Symbol;Acc:HGNC:29813]
ENSG00000236287	0.320006	5.98104	12.41	0.00100346	0.0455601	ZBED5	ENSG00000236287	protein_coding	58486	zinc finger BED-type containing 5 [Source:HGNC Symbol;Acc:HGNC:30803]
ENSG00000148950	0.339383	2.61172	12.3887	0.00101241	0.0455601	IMMP1L	ENSG00000148950	protein_coding	196294	inner mitochondrial membrane peptidase subunit 1 [Source:HGNC Symbol;Acc:HGNC:26317]
ENSG00000249667	0.488238	2.28065	12.3811	0.00101565	0.0455601	LINC01259	ENSG00000249667	lncRNA	106144599	long intergenic non-protein coding RNA 1259 [Source:HGNC Symbol;Acc:HGNC:49899]
ENSG00000133466	0.302981	4.40088	12.3769	0.00101743	0.0455601	C1QTNF6	ENSG00000133466	protein_coding	114904	C1q and TNF related 6 [Source:HGNC Symbol;Acc:HGNC:14343]
ENSG00000183718	0.273089	5.69935	12.3738	0.00101874	0.0455601	TRIM52	ENSG00000183718	protein_coding	84851	tripartite motif containing 52 [Source:HGNC Symbol;Acc:HGNC:19024]
ENSG00000140479	-0.885466	3.24921	12.3684	0.00102103	0.0455601	PCSK6	ENSG00000140479	protein_coding	5046	proprotein convertase subtilisin/kexin type 6 [Source:HGNC Symbol;Acc:HGNC:8569]
ENSG00000186106	0.290059	4.00626	12.3584	0.00102531	0.0455601	ANKRD46	ENSG00000186106	protein_coding	157567	ankyrin repeat domain 46 [Source:HGNC Symbol;Acc:HGNC:27229]
ENSG00000237781	-0.768844	4.97425	12.3443	0.00103138	0.0455601	ADAMTSL4-AS2	ENSG00000237781	lncRNA	NA	ADAMTSL4 antisense RNA 2 [Source:HGNC Symbol;Acc:HGNC:40895]
ENSG00000182179	-0.226648	6.61679	12.3401	0.00103317	0.0455601	UBA7	ENSG00000182179	protein_coding	7318	ubiquitin like modifier activating enzyme 7 [Source:HGNC Symbol;Acc:HGNC:12471]
ENSG00000128534	0.358185	5.94774	12.3263	0.00103915	0.0455601	LSM8	ENSG00000128534	protein_coding	51691	LSM8 homolog, U6 small nuclear RNA associated [Source:HGNC Symbol;Acc:HGNC:20471]
ENSG00000126003	-0.291035	6.38546	12.3263	0.00103916	0.0455601	PLAGL2	ENSG00000126003	protein_coding	5326	PLAG1 like zinc finger 2 [Source:HGNC Symbol;Acc:HGNC:9047]
ENSG00000136897	0.438357	3.2289	12.3194	0.00104215	0.0455601	MRPL50	ENSG00000136897	protein_coding	54534	mitochondrial ribosomal protein L50 [Source:HGNC Symbol;Acc:HGNC:16654]
ENSG00000072422	-0.742366	2.18302	12.3103	0.00104614	0.0455601	RHOBTB1	ENSG00000072422	protein_coding	9886	Rho related BTB domain containing 1 [Source:HGNC Symbol;Acc:HGNC:18738]
ENSG00000080845	-0.238748	6.35434	12.3034	0.00104918	0.0455601	DLGAP4	ENSG00000080845	protein_coding	22839	DLG associated protein 4 [Source:HGNC Symbol;Acc:HGNC:24476]
ENSG00000100393	-0.340455	8.72011	12.2868	0.00105647	0.0455601	EP300	ENSG00000100393	protein_coding	2033	E1A binding protein p300 [Source:HGNC Symbol;Acc:HGNC:3373]
ENSG00000160584	-0.283976	7.42385	12.2825	0.00105837	0.0455601	SIK3	ENSG00000160584	protein_coding	23387	SIK family kinase 3 [Source:HGNC Symbol;Acc:HGNC:29165]
ENSG00000153140	0.480272	1.52716	12.2818	0.0010587	0.0455601	CETN3	ENSG00000153140	protein_coding	1070	centrin 3 [Source:HGNC Symbol;Acc:HGNC:1868]
ENSG00000196911	0.397132	4.67966	12.2777	0.00106052	0.0455601	KPNA5	ENSG00000196911	protein_coding	3841	karyopherin subunit alpha 5 [Source:HGNC Symbol;Acc:HGNC:6398]
ENSG00000180011	0.221599	6.14718	12.2776	0.00106057	0.0455601	ZADH2	ENSG00000180011	protein_coding	284273	zinc binding alcohol dehydrogenase domain containing 2 [Source:HGNC Symbol;Acc:HGNC:28697]
ENSG00000198093	0.304424	4.01751	12.2731	0.00106258	0.0455601	ZNF649	ENSG00000198093	protein_coding	65251	zinc finger protein 649 [Source:HGNC Symbol;Acc:HGNC:25741]
ENSG00000146243	0.492776	2.02158	12.2709	0.00106355	0.0455601	IRAK1BP1	ENSG00000146243	protein_coding	134728	interleukin 1 receptor associated kinase 1 binding protein 1 [Source:HGNC Symbol;Acc:HGNC:17368]
ENSG00000261366	0.496638	2.25217	12.2645	0.00106641	0.0455601	MANEA-DT	ENSG00000261366	lncRNA	101927288	MANEA divergent transcript [Source:HGNC Symbol;Acc:HGNC:43732]
ENSG00000139970	-0.531795	5.09355	12.2414	0.00107676	0.0455601	RTN1	ENSG00000139970	protein_coding	6252	reticulon 1 [Source:HGNC Symbol;Acc:HGNC:10467]
ENSG00000130638	0.257549	5.0319	12.2408	0.00107704	0.0455601	ATXN10	ENSG00000130638	protein_coding	25814	ataxin 10 [Source:HGNC Symbol;Acc:HGNC:10549]
ENSG00000129480	0.378512	2.50093	12.2283	0.00108271	0.0455601	DTD2	ENSG00000129480	protein_coding	112487	D-aminoacyl-tRNA deacylase 2 [Source:HGNC Symbol;Acc:HGNC:20277]
ENSG00000146802	0.262741	5.30773	12.2265	0.0010835	0.0455601	TMEM168	ENSG00000146802	protein_coding	64418	transmembrane protein 168 [Source:HGNC Symbol;Acc:HGNC:25826]
ENSG00000111652	-0.139495	4.85639	12.2255	0.00108394	0.0455601	COPS7A	ENSG00000111652	protein_coding	50813	COP9 signalosome subunit 7A [Source:HGNC Symbol;Acc:HGNC:16758]
ENSG00000105711	-0.678022	2.34431	12.2232	0.001085	0.0455601	SCN1B	ENSG00000105711	protein_coding	6324	sodium voltage-gated channel beta subunit 1 [Source:HGNC Symbol;Acc:HGNC:10586]
ENSG00000113593	0.273558	5.24312	12.2016	0.00109486	0.0457327	PPWD1	ENSG00000113593	protein_coding	23398	peptidylprolyl isomerase domain and WD repeat containing 1 [Source:HGNC Symbol;Acc:HGNC:28954]
ENSG00000106443	0.297267	5.48895	12.1997	0.00109573	0.0457327	PHF14	ENSG00000106443	protein_coding	9678	PHD finger protein 14 [Source:HGNC Symbol;Acc:HGNC:22203]
ENSG00000049239	-0.301391	6.84547	12.1875	0.00110137	0.0458297	H6PD	ENSG00000049239	protein_coding	9563	hexose-6-phosphate dehydrogenase/glucose 1-dehydrogenase [Source:HGNC Symbol;Acc:HGNC:4795]
ENSG00000157837	-0.221699	5.81309	12.1631	0.00111272	0.0459913	SPPL3	ENSG00000157837	protein_coding	121665	signal peptide peptidase like 3 [Source:HGNC Symbol;Acc:HGNC:30424]
ENSG00000061918	-0.68517	2.80814	12.1627	0.00111289	0.0459913	GUCY1B1	ENSG00000061918	protein_coding	2983	guanylate cyclase 1 soluble subunit beta 1 [Source:HGNC Symbol;Acc:HGNC:4687]
ENSG00000111615	0.355025	4.87635	12.1469	0.00112032	0.0459913	KRR1	ENSG00000111615	protein_coding	11103	KRR1 small subunit processome component homolog [Source:HGNC Symbol;Acc:HGNC:5176]
ENSG00000084112	-0.287071	6.78071	12.1457	0.00112089	0.0459913	SSH1	ENSG00000084112	protein_coding	54434	slingshot protein phosphatase 1 [Source:HGNC Symbol;Acc:HGNC:30579]
ENSG00000247828	0.301515	6.50999	12.137	0.00112497	0.0459913	TMEM161B-AS1	ENSG00000247828	lncRNA	100505894	TMEM161B antisense RNA 1 [Source:HGNC Symbol;Acc:HGNC:43839]
ENSG00000116062	0.1932	5.31612	12.1337	0.00112652	0.0459913	MSH6	ENSG00000116062	protein_coding	2956	mutS homolog 6 [Source:HGNC Symbol;Acc:HGNC:7329]
ENSG00000106524	0.302899	3.41557	12.1201	0.00113299	0.0459913	ANKMY2	ENSG00000106524	protein_coding	57037	ankyrin repeat and MYND domain containing 2 [Source:HGNC Symbol;Acc:HGNC:25370]
ENSG00000162889	-0.353654	6.84077	12.1117	0.001137	0.0459913	MAPKAPK2	ENSG00000162889	protein_coding	9261	MAPK activated protein kinase 2 [Source:HGNC Symbol;Acc:HGNC:6887]
ENSG00000146263	0.242476	4.26538	12.1106	0.00113749	0.0459913	MMS22L	ENSG00000146263	protein_coding	253714	MMS22 like, DNA repair protein [Source:HGNC Symbol;Acc:HGNC:21475]
ENSG00000167978	-0.30482	10.0748	12.1084	0.00113855	0.0459913	SRRM2	ENSG00000167978	protein_coding	23524	serine/arginine repetitive matrix 2 [Source:HGNC Symbol;Acc:HGNC:16639]
ENSG00000172159	-0.542311	3.19334	12.0963	0.00114436	0.0460723	FRMD3	ENSG00000172159	protein_coding	257019	FERM domain containing 3 [Source:HGNC Symbol;Acc:HGNC:24125]
ENSG00000167460	-0.240279	7.94876	12.0904	0.00114722	0.0460723	TPM4	ENSG00000167460	protein_coding	7171	tropomyosin 4 [Source:HGNC Symbol;Acc:HGNC:12013]
ENSG00000112339	0.226007	5.35676	12.0533	0.00116524	0.0465745	HBS1L	ENSG00000112339	protein_coding	10767	HBS1 like translational GTPase [Source:HGNC Symbol;Acc:HGNC:4834]
ENSG00000205758	0.237119	4.34672	12.0449	0.00116938	0.0465745	CRYZL1	ENSG00000205758	protein_coding	9946	crystallin zeta like 1 [Source:HGNC Symbol;Acc:HGNC:2420]
ENSG00000130479	-0.307287	5.96015	12.0412	0.00117119	0.0465745	MAP1S	ENSG00000130479	protein_coding	55201	microtubule associated protein 1S [Source:HGNC Symbol;Acc:HGNC:15715]
ENSG00000168564	0.261232	4.63269	12.0324	0.00117553	0.0465745	CDKN2AIP	ENSG00000168564	protein_coding	55602	CDKN2A interacting protein [Source:HGNC Symbol;Acc:HGNC:24325]
ENSG00000154265	0.251753	5.19816	12.027	0.00117822	0.0465745	ABCA5	ENSG00000154265	protein_coding	23461	ATP binding cassette subfamily A member 5 [Source:HGNC Symbol;Acc:HGNC:35]
ENSG00000286753	0.450718	1.64461	12.0235	0.00117996	0.0465745	AC091978.1	ENSG00000286753	lncRNA	NA	novel transcript, antisense to ICE1
ENSG00000215068	0.196574	5.60424	12.0058	0.00118882	0.0467509	AC025171.2	ENSG00000215068	lncRNA	153684	novel transcript, antisense to ANXA2R
ENSG00000086189	0.260825	3.79468	11.9931	0.00119517	0.0467509	DIMT1	ENSG00000086189	protein_coding	27292	DIMT1 rRNA methyltransferase and ribosome maturation factor [Source:HGNC Symbol;Acc:HGNC:30217]
ENSG00000127334	0.26965	7.17762	11.9856	0.00119897	0.0467509	DYRK2	ENSG00000127334	protein_coding	8445	dual specificity tyrosine phosphorylation regulated kinase 2 [Source:HGNC Symbol;Acc:HGNC:3093]
ENSG00000114270	2.15078	3.40393	11.9816	0.00120097	0.0467509	COL7A1	ENSG00000114270	protein_coding	1294	collagen type VII alpha 1 chain [Source:HGNC Symbol;Acc:HGNC:2214]
ENSG00000236859	0.219059	3.69133	11.9809	0.00120134	0.0467509	NIFK-AS1	ENSG00000236859	lncRNA	254128	NIFK antisense RNA 1 [Source:HGNC Symbol;Acc:HGNC:27385]
ENSG00000172432	-0.261953	6.41763	11.9686	0.00120757	0.0468611	GTPBP2	ENSG00000172432	protein_coding	54676	GTP binding protein 2 [Source:HGNC Symbol;Acc:HGNC:4670]
ENSG00000172534	-0.286085	7.16075	11.9491	0.00121755	0.0470413	HCFC1	ENSG00000172534	protein_coding	3054	host cell factor C1 [Source:HGNC Symbol;Acc:HGNC:4839]
ENSG00000135723	-0.277068	5.66343	11.9462	0.00121902	0.0470413	FHOD1	ENSG00000135723	protein_coding	29109	formin homology 2 domain containing 1 [Source:HGNC Symbol;Acc:HGNC:17905]
ENSG00000110274	-0.178597	5.68343	11.9378	0.00122337	0.0470778	CEP164	ENSG00000110274	protein_coding	22897	centrosomal protein 164 [Source:HGNC Symbol;Acc:HGNC:29182]
ENSG00000139180	0.256515	4.14987	11.924	0.00123052	0.0471931	NDUFA9	ENSG00000139180	protein_coding	4704	NADH:ubiquinone oxidoreductase subunit A9 [Source:HGNC Symbol;Acc:HGNC:7693]
ENSG00000117713	-0.332439	8.58246	11.9188	0.0012332	0.0471931	ARID1A	ENSG00000117713	protein_coding	8289	AT-rich interaction domain 1A [Source:HGNC Symbol;Acc:HGNC:11110]
ENSG00000137871	0.346471	4.25017	11.8936	0.00124642	0.0473285	ZNF280D	ENSG00000137871	protein_coding	54816	zinc finger protein 280D [Source:HGNC Symbol;Acc:HGNC:25953]
ENSG00000185730	0.260576	4.30415	11.8931	0.00124669	0.0473285	ZNF696	ENSG00000185730	protein_coding	79943	zinc finger protein 696 [Source:HGNC Symbol;Acc:HGNC:25872]
ENSG00000160691	-0.174746	5.69223	11.8913	0.0012476	0.0473285	SHC1	ENSG00000160691	protein_coding	6464	SHC adaptor protein 1 [Source:HGNC Symbol;Acc:HGNC:10840]
ENSG00000143393	-0.173333	6.779	11.8775	0.00125491	0.0473285	PI4KB	ENSG00000143393	protein_coding	5298	phosphatidylinositol 4-kinase beta [Source:HGNC Symbol;Acc:HGNC:8984]
ENSG00000134283	0.162888	6.23387	11.8767	0.00125531	0.0473285	PPHLN1	ENSG00000134283	protein_coding	51535	periphilin 1 [Source:HGNC Symbol;Acc:HGNC:19369]
ENSG00000147687	0.309274	3.12945	11.8684	0.00125977	0.0473285	TATDN1	ENSG00000147687	protein_coding	83940	TatD DNase domain containing 1 [Source:HGNC Symbol;Acc:HGNC:24220]
ENSG00000166145	-0.425743	3.90551	11.8666	0.00126072	0.0473285	SPINT1	ENSG00000166145	protein_coding	6692	serine peptidase inhibitor, Kunitz type 1 [Source:HGNC Symbol;Acc:HGNC:11246]
ENSG00000186111	-0.23025	6.41004	11.859	0.00126478	0.0473523	PIP5K1C	ENSG00000186111	protein_coding	23396	phosphatidylinositol-4-phosphate 5-kinase type 1 gamma [Source:HGNC Symbol;Acc:HGNC:8996]
ENSG00000112624	-0.213494	6.83188	11.8305	0.00128011	0.0476311	BICRAL	ENSG00000112624	protein_coding	23506	BRD4 interacting chromatin remodeling complex associated protein like [Source:HGNC Symbol;Acc:HGNC:21111]
ENSG00000100722	0.218671	5.21704	11.8205	0.00128553	0.0476311	ZC3H14	ENSG00000100722	protein_coding	79882	zinc finger CCCH-type containing 14 [Source:HGNC Symbol;Acc:HGNC:20509]
ENSG00000234420	0.254501	5.72791	11.8015	0.00129591	0.0476311	ZNF37BP	ENSG00000234420	transcribed_processed_pseudogene	100129482	zinc finger protein 37B, pseudogene [Source:HGNC Symbol;Acc:HGNC:13103]
ENSG00000241839	-0.431247	7.46306	11.8008	0.00129629	0.0476311	PLEKHO2	ENSG00000241839	protein_coding	80301	pleckstrin homology domain containing O2 [Source:HGNC Symbol;Acc:HGNC:30026]
ENSG00000168303	0.195979	4.54753	11.7965	0.00129867	0.0476311	MPLKIP	ENSG00000168303	protein_coding	136647	M-phase specific PLK1 interacting protein [Source:HGNC Symbol;Acc:HGNC:16002]
ENSG00000105136	0.318063	3.57997	11.7737	0.00131122	0.0476311	ZNF419	ENSG00000105136	protein_coding	79744	zinc finger protein 419 [Source:HGNC Symbol;Acc:HGNC:20648]
ENSG00000260236	0.334338	2.04509	11.7705	0.00131304	0.0476311	AC099778.1	ENSG00000260236	lncRNA	NA	novel transcript, antisense to PTPN23
ENSG00000196950	0.324745	5.69635	11.7658	0.00131564	0.0476311	SLC39A10	ENSG00000196950	protein_coding	57181	solute carrier family 39 member 10 [Source:HGNC Symbol;Acc:HGNC:20861]
ENSG00000063244	-0.165701	7.34329	11.7575	0.00132026	0.0476311	U2AF2	ENSG00000063244	protein_coding	11338	U2 small nuclear RNA auxiliary factor 2 [Source:HGNC Symbol;Acc:HGNC:23156]
ENSG00000068400	-0.239822	6.29105	11.7439	0.00132791	0.0476311	GRIPAP1	ENSG00000068400	protein_coding	56850	GRIP1 associated protein 1 [Source:HGNC Symbol;Acc:HGNC:18706]
ENSG00000105193	0.314063	8.41653	11.742	0.00132898	0.0476311	RPS16	ENSG00000105193	protein_coding	6217	ribosomal protein S16 [Source:HGNC Symbol;Acc:HGNC:10396]
ENSG00000132300	0.239196	5.7741	11.7372	0.00133165	0.0476311	PTCD3	ENSG00000132300	protein_coding	55037	pentatricopeptide repeat domain 3 [Source:HGNC Symbol;Acc:HGNC:24717]
ENSG00000198642	0.242141	5.62965	11.7315	0.00133488	0.0476311	KLHL9	ENSG00000198642	protein_coding	55958	kelch like family member 9 [Source:HGNC Symbol;Acc:HGNC:18732]
ENSG00000156639	-0.341757	6.74889	11.7273	0.00133725	0.0476311	ZFAND3	ENSG00000156639	protein_coding	60685	zinc finger AN1-type containing 3 [Source:HGNC Symbol;Acc:HGNC:18019]
ENSG00000231500	0.588184	8.01945	11.7219	0.00134031	0.0476311	RPS18	ENSG00000231500	protein_coding	6222	ribosomal protein S18 [Source:HGNC Symbol;Acc:HGNC:10401]
ENSG00000188827	-0.210292	4.67336	11.7167	0.0013433	0.0476311	SLX4	ENSG00000188827	protein_coding	84464	SLX4 structure-specific endonuclease subunit [Source:HGNC Symbol;Acc:HGNC:23845]
ENSG00000111196	0.338104	3.04566	11.7109	0.00134661	0.0476311	MAGOHB	ENSG00000111196	protein_coding	55110	mago homolog B, exon junction complex subunit [Source:HGNC Symbol;Acc:HGNC:25504]
ENSG00000006756	-0.308525	4.43378	11.7108	0.00134665	0.0476311	ARSD	ENSG00000006756	protein_coding	414	arylsulfatase D [Source:HGNC Symbol;Acc:HGNC:717]
ENSG00000128513	0.317775	4.0764	11.705	0.00134996	0.0476311	POT1	ENSG00000128513	protein_coding	25913	protection of telomeres 1 [Source:HGNC Symbol;Acc:HGNC:17284]
ENSG00000125630	0.238632	4.60282	11.7037	0.00135073	0.0476311	POLR1B	ENSG00000125630	protein_coding	84172	RNA polymerase I subunit B [Source:HGNC Symbol;Acc:HGNC:20454]
ENSG00000149527	-0.448082	4.50148	11.6995	0.00135312	0.0476311	PLCH2	ENSG00000149527	protein_coding	9651	phospholipase C eta 2 [Source:HGNC Symbol;Acc:HGNC:29037]
ENSG00000149564	-0.751879	3.2705	11.6967	0.00135476	0.0476311	ESAM	ENSG00000149564	protein_coding	90952	endothelial cell adhesion molecule [Source:HGNC Symbol;Acc:HGNC:17474]
ENSG00000113721	-0.776256	2.72183	11.677	0.00136611	0.0476311	PDGFRB	ENSG00000113721	protein_coding	5159	platelet derived growth factor receptor beta [Source:HGNC Symbol;Acc:HGNC:8804]
ENSG00000099889	-0.540518	3.10533	11.6717	0.0013692	0.0476311	ARVCF	ENSG00000099889	protein_coding	421	ARVCF delta catenin family member [Source:HGNC Symbol;Acc:HGNC:728]
ENSG00000145247	0.364347	3.10768	11.6673	0.00137173	0.0476311	OCIAD2	ENSG00000145247	protein_coding	132299	OCIA domain containing 2 [Source:HGNC Symbol;Acc:HGNC:28685]
ENSG00000204469	-0.305603	8.47739	11.6505	0.00138158	0.0476311	PRRC2A	ENSG00000204469	protein_coding	7916	proline rich coiled-coil 2A [Source:HGNC Symbol;Acc:HGNC:13918]
ENSG00000203804	-0.666092	6.46401	11.6472	0.00138352	0.0476311	ADAMTSL4-AS1	ENSG00000203804	lncRNA	NA	ADAMTSL4 antisense RNA 1 [Source:HGNC Symbol;Acc:HGNC:32041]
ENSG00000125875	-0.17533	5.92613	11.6444	0.00138516	0.0476311	TBC1D20	ENSG00000125875	protein_coding	128637	TBC1 domain family member 20 [Source:HGNC Symbol;Acc:HGNC:16133]
ENSG00000165702	-0.77561	4.65596	11.6417	0.00138674	0.0476311	GFI1B	ENSG00000165702	protein_coding	8328	growth factor independent 1B transcriptional repressor [Source:HGNC Symbol;Acc:HGNC:4238]
ENSG00000218739	0.252613	4.38074	11.627	0.00139544	0.0476311	CEBPZOS	ENSG00000218739	protein_coding	100505876	CEBPZ opposite strand [Source:HGNC Symbol;Acc:HGNC:49288]
ENSG00000272807	0.432657	2.34464	11.6219	0.00139845	0.0476311	AC007038.1	ENSG00000272807	lncRNA	NA	novel transcript, antisense to KANSL1L
ENSG00000166783	-0.437776	8.56245	11.6213	0.00139884	0.0476311	MARF1	ENSG00000166783	protein_coding	9665	meiosis regulator and mRNA stability factor 1 [Source:HGNC Symbol;Acc:HGNC:29562]
ENSG00000129317	0.305853	5.13347	11.6209	0.00139904	0.0476311	PUS7L	ENSG00000129317	protein_coding	83448	pseudouridine synthase 7 like [Source:HGNC Symbol;Acc:HGNC:25276]
ENSG00000186020	0.314114	4.20722	11.6133	0.00140355	0.0476311	ZNF529	ENSG00000186020	protein_coding	57711	zinc finger protein 529 [Source:HGNC Symbol;Acc:HGNC:29328]
ENSG00000150636	0.43691	1.48988	11.6053	0.00140835	0.0476311	CCDC102B	ENSG00000150636	protein_coding	79839	coiled-coil domain containing 102B [Source:HGNC Symbol;Acc:HGNC:26295]
ENSG00000177034	0.353064	4.38339	11.6027	0.00140993	0.0476311	MTX3	ENSG00000177034	protein_coding	345778	metaxin 3 [Source:HGNC Symbol;Acc:HGNC:24812]
ENSG00000164284	0.341054	4.0284	11.5977	0.00141294	0.0476311	GRPEL2	ENSG00000164284	protein_coding	134266	GrpE like 2, mitochondrial [Source:HGNC Symbol;Acc:HGNC:21060]
ENSG00000137486	-0.312048	7.45306	11.5951	0.00141448	0.0476311	ARRB1	ENSG00000137486	protein_coding	408	arrestin beta 1 [Source:HGNC Symbol;Acc:HGNC:711]
ENSG00000134899	0.172507	4.16566	11.5944	0.00141492	0.0476311	ERCC5	ENSG00000134899	protein_coding	2073	ERCC excision repair 5, endonuclease [Source:HGNC Symbol;Acc:HGNC:3437]
ENSG00000124067	-0.304144	5.03267	11.5935	0.00141544	0.0476311	SLC12A4	ENSG00000124067	protein_coding	6560	solute carrier family 12 member 4 [Source:HGNC Symbol;Acc:HGNC:10913]
ENSG00000139350	0.282992	4.58957	11.5914	0.00141671	0.0476311	NEDD1	ENSG00000139350	protein_coding	121441	NEDD1 gamma-tubulin ring complex targeting factor [Source:HGNC Symbol;Acc:HGNC:7723]
ENSG00000168488	-0.19088	7.13905	11.5891	0.0014181	0.0476311	ATXN2L	ENSG00000168488	protein_coding	11273	ataxin 2 like [Source:HGNC Symbol;Acc:HGNC:31326]
ENSG00000159713	-0.661614	3.04711	11.5851	0.00142049	0.0476311	TPPP3	ENSG00000159713	protein_coding	51673	tubulin polymerization promoting protein family member 3 [Source:HGNC Symbol;Acc:HGNC:24162]
ENSG00000247137	0.232472	4.20845	11.5761	0.00142599	0.0476383	AP000873.2	ENSG00000247137	lncRNA	NA	novel transcript
ENSG00000100345	-0.495402	10.9901	11.5674	0.00143127	0.0476383	MYH9	ENSG00000100345	protein_coding	4627	myosin heavy chain 9 [Source:HGNC Symbol;Acc:HGNC:7579]
ENSG00000198853	-0.411767	3.48513	11.5663	0.0014319	0.0476383	RUSC2	ENSG00000198853	protein_coding	9853	RUN and SH3 domain containing 2 [Source:HGNC Symbol;Acc:HGNC:23625]
ENSG00000153933	0.290717	4.74068	11.5621	0.00143449	0.0476383	DGKE	ENSG00000153933	protein_coding	8526	diacylglycerol kinase epsilon [Source:HGNC Symbol;Acc:HGNC:2852]
ENSG00000264920	0.286622	2.20846	11.545	0.00144496	0.0478707	AC018521.5	ENSG00000264920	lncRNA	102724532	novel transcript
ENSG00000113851	0.26929	5.97536	11.5164	0.00146268	0.0479622	CRBN	ENSG00000113851	protein_coding	51185	cereblon [Source:HGNC Symbol;Acc:HGNC:30185]
ENSG00000205981	0.330561	3.7419	11.513	0.00146479	0.0479622	DNAJC19	ENSG00000205981	protein_coding	131118	DnaJ heat shock protein family (Hsp40) member C19 [Source:HGNC Symbol;Acc:HGNC:30528]
ENSG00000114867	-0.245479	7.6699	11.5109	0.00146611	0.0479622	EIF4G1	ENSG00000114867	protein_coding	1981	eukaryotic translation initiation factor 4 gamma 1 [Source:HGNC Symbol;Acc:HGNC:3296]
ENSG00000164209	0.253782	5.31495	11.5037	0.0014706	0.0479622	SLC25A46	ENSG00000164209	protein_coding	91137	solute carrier family 25 member 46 [Source:HGNC Symbol;Acc:HGNC:25198]
ENSG00000256525	0.224065	4.5772	11.4938	0.00147685	0.0479622	POLG2	ENSG00000256525	protein_coding	11232	DNA polymerase gamma 2, accessory subunit [Source:HGNC Symbol;Acc:HGNC:9180]
ENSG00000134352	0.330359	7.28786	11.4878	0.00148062	0.0479622	IL6ST	ENSG00000134352	protein_coding	3572	interleukin 6 signal transducer [Source:HGNC Symbol;Acc:HGNC:6021]
ENSG00000260997	-0.284988	3.83801	11.4874	0.00148086	0.0479622	AC004847.1	ENSG00000260997	lncRNA	NA	novel transcript, overlapping MYO1G
ENSG00000188566	-0.258657	5.09891	11.4823	0.00148407	0.0479622	NDOR1	ENSG00000188566	protein_coding	27158	NADPH dependent diflavin oxidoreductase 1 [Source:HGNC Symbol;Acc:HGNC:29838]
ENSG00000078369	-0.233662	8.13391	11.4808	0.00148502	0.0479622	GNB1	ENSG00000078369	protein_coding	2782	G protein subunit beta 1 [Source:HGNC Symbol;Acc:HGNC:4396]
ENSG00000052723	0.242778	4.76282	11.4786	0.00148643	0.0479622	SIKE1	ENSG00000052723	protein_coding	80143	suppressor of IKBKE 1 [Source:HGNC Symbol;Acc:HGNC:26119]
ENSG00000134030	-0.347723	4.10467	11.4655	0.00149477	0.0479622	CTIF	ENSG00000134030	protein_coding	9811	cap binding complex dependent translation initiation factor [Source:HGNC Symbol;Acc:HGNC:23925]
ENSG00000032444	-0.262929	6.83417	11.4628	0.00149646	0.0479622	PNPLA6	ENSG00000032444	protein_coding	10908	patatin like phospholipase domain containing 6 [Source:HGNC Symbol;Acc:HGNC:16268]
ENSG00000173588	0.284584	3.51777	11.4604	0.001498	0.0479622	CEP83	ENSG00000173588	protein_coding	51134	centrosomal protein 83 [Source:HGNC Symbol;Acc:HGNC:17966]
ENSG00000210151	-0.61911	1.6166	11.4574	0.0014999	0.0479622	MT-TS1	ENSG00000210151	Mt_tRNA	113219467	mitochondrially encoded tRNA-Ser (UCN) 1 [Source:HGNC Symbol;Acc:HGNC:7497]
ENSG00000108064	0.265288	4.86692	11.4478	0.0015061	0.0479622	TFAM	ENSG00000108064	protein_coding	7019	transcription factor A, mitochondrial [Source:HGNC Symbol;Acc:HGNC:11741]
ENSG00000185031	-0.840081	2.01817	11.4416	0.00151004	0.0479622	SLC2A3P2	ENSG00000185031	processed_pseudogene	NA	solute carrier family 2 member 3 pseudogene 2 [Source:HGNC Symbol;Acc:HGNC:31074]
ENSG00000147274	0.234724	6.94889	11.4395	0.00151142	0.0479622	RBMX	ENSG00000147274	protein_coding	27316	RNA binding motif protein X-linked [Source:HGNC Symbol;Acc:HGNC:9910]
ENSG00000198056	0.308394	2.6265	11.4308	0.00151704	0.0479622	PRIM1	ENSG00000198056	protein_coding	5557	DNA primase subunit 1 [Source:HGNC Symbol;Acc:HGNC:9369]
ENSG00000156239	0.403764	3.54395	11.4267	0.00151972	0.0479622	N6AMT1	ENSG00000156239	protein_coding	29104	N-6 adenine-specific DNA methyltransferase 1 [Source:HGNC Symbol;Acc:HGNC:16021]
ENSG00000158710	-0.430046	9.16976	11.4254	0.00152056	0.0479622	TAGLN2	ENSG00000158710	protein_coding	8407	transgelin 2 [Source:HGNC Symbol;Acc:HGNC:11554]
ENSG00000087111	-0.156856	5.43762	11.4222	0.00152266	0.0479622	PIGS	ENSG00000087111	protein_coding	94005	phosphatidylinositol glycan anchor biosynthesis class S [Source:HGNC Symbol;Acc:HGNC:14937]
ENSG00000264247	0.293779	4.23778	11.4137	0.00152813	0.0479622	LINC00909	ENSG00000264247	lncRNA	NA	long intergenic non-protein coding RNA 909 [Source:HGNC Symbol;Acc:HGNC:44331]
ENSG00000082269	0.279443	4.05468	11.4062	0.00153308	0.0479622	FAM135A	ENSG00000082269	protein_coding	57579	family with sequence similarity 135 member A [Source:HGNC Symbol;Acc:HGNC:21084]
ENSG00000171858	0.618903	6.39176	11.3967	0.0015393	0.0479622	RPS21	ENSG00000171858	protein_coding	6227	ribosomal protein S21 [Source:HGNC Symbol;Acc:HGNC:10409]
ENSG00000141867	-0.432105	8.57414	11.3962	0.00153962	0.0479622	BRD4	ENSG00000141867	protein_coding	23476	bromodomain containing 4 [Source:HGNC Symbol;Acc:HGNC:13575]
ENSG00000092529	-0.23375	3.93057	11.3953	0.0015402	0.0479622	CAPN3	ENSG00000092529	protein_coding	825	calpain 3 [Source:HGNC Symbol;Acc:HGNC:1480]
ENSG00000254614	-0.627212	3.88232	11.3916	0.00154265	0.0479622	AP003068.2	ENSG00000254614	lncRNA	728975	novel transcript, antisense to CAPN1
ENSG00000166272	-0.207991	6.86222	11.3882	0.00154493	0.0479622	WBP1L	ENSG00000166272	protein_coding	54838	WW domain binding protein 1 like [Source:HGNC Symbol;Acc:HGNC:23510]
ENSG00000108423	0.254063	3.44636	11.3706	0.00155658	0.0482156	TUBD1	ENSG00000108423	protein_coding	51174	tubulin delta 1 [Source:HGNC Symbol;Acc:HGNC:16811]
ENSG00000115484	0.211692	5.74134	11.3504	0.00157004	0.0485238	CCT4	ENSG00000115484	protein_coding	10575	chaperonin containing TCP1 subunit 4 [Source:HGNC Symbol;Acc:HGNC:1617]
ENSG00000157933	-0.337636	7.41116	11.3378	0.00157856	0.0485358	SKI	ENSG00000157933	protein_coding	6497	SKI proto-oncogene [Source:HGNC Symbol;Acc:HGNC:10896]
ENSG00000119280	-0.57629	3.48024	11.3308	0.00158331	0.0485358	C1orf198	ENSG00000119280	protein_coding	84886	chromosome 1 open reading frame 198 [Source:HGNC Symbol;Acc:HGNC:25900]
ENSG00000136868	-0.329942	4.38836	11.3305	0.00158351	0.0485358	SLC31A1	ENSG00000136868	protein_coding	1317	solute carrier family 31 member 1 [Source:HGNC Symbol;Acc:HGNC:11016]
ENSG00000216809	0.405172	2.15785	11.3205	0.00159029	0.0485358	AL589993.1	ENSG00000216809	processed_pseudogene	NA	DEAD/H (Asp-Glu-Ala-Asp/His) box polypeptide 24 (DDX24) pseudogene
ENSG00000151148	-0.137079	6.49127	11.3149	0.00159407	0.0485358	UBE3B	ENSG00000151148	protein_coding	89910	ubiquitin protein ligase E3B [Source:HGNC Symbol;Acc:HGNC:13478]
ENSG00000148090	0.160092	4.62157	11.3037	0.00160177	0.0485358	AUH	ENSG00000148090	protein_coding	549	AU RNA binding methylglutaconyl-CoA hydratase [Source:HGNC Symbol;Acc:HGNC:890]
ENSG00000163281	0.40051	3.34411	11.3025	0.00160261	0.0485358	GNPDA2	ENSG00000163281	protein_coding	132789	glucosamine-6-phosphate deaminase 2 [Source:HGNC Symbol;Acc:HGNC:21526]
ENSG00000265681	0.273083	2.63664	11.3014	0.00160334	0.0485358	RPL17	ENSG00000265681	protein_coding	6139	ribosomal protein L17 [Source:HGNC Symbol;Acc:HGNC:10307]
ENSG00000171103	0.287939	3.25466	11.2986	0.00160522	0.0485358	TRMT61B	ENSG00000171103	protein_coding	55006	tRNA methyltransferase 61B [Source:HGNC Symbol;Acc:HGNC:26070]
ENSG00000173041	0.405952	3.49869	11.2963	0.00160686	0.0485358	ZNF680	ENSG00000173041	protein_coding	340252	zinc finger protein 680 [Source:HGNC Symbol;Acc:HGNC:26897]
ENSG00000133103	0.277369	4.0953	11.2895	0.00161154	0.0485358	COG6	ENSG00000133103	protein_coding	57511	component of oligomeric golgi complex 6 [Source:HGNC Symbol;Acc:HGNC:18621]
ENSG00000124596	0.242726	4.84	11.2857	0.00161418	0.0485358	OARD1	ENSG00000124596	protein_coding	221443	O-acyl-ADP-ribose deacylase 1 [Source:HGNC Symbol;Acc:HGNC:21257]
ENSG00000185624	-0.146758	7.41417	11.2798	0.00161826	0.0485358	P4HB	ENSG00000185624	protein_coding	5034	prolyl 4-hydroxylase subunit beta [Source:HGNC Symbol;Acc:HGNC:8548]
ENSG00000140848	-0.436343	4.98029	11.2778	0.00161962	0.0485358	CPNE2	ENSG00000140848	protein_coding	221184	copine 2 [Source:HGNC Symbol;Acc:HGNC:2315]
ENSG00000204634	-0.426045	5.00024	11.2599	0.00163208	0.0487405	TBC1D8	ENSG00000204634	protein_coding	11138	TBC1 domain family member 8 [Source:HGNC Symbol;Acc:HGNC:17791]
ENSG00000197008	0.406316	3.60087	11.2569	0.00163422	0.0487405	ZNF138	ENSG00000197008	protein_coding	7697	zinc finger protein 138 [Source:HGNC Symbol;Acc:HGNC:12922]
ENSG00000158457	-0.513864	4.22216	11.2502	0.00163891	0.0487405	TSPAN33	ENSG00000158457	protein_coding	340348	tetraspanin 33 [Source:HGNC Symbol;Acc:HGNC:28743]
ENSG00000138942	-0.210803	5.218	11.246	0.00164182	0.0487405	RNF185	ENSG00000138942	protein_coding	91445	ring finger protein 185 [Source:HGNC Symbol;Acc:HGNC:26783]
ENSG00000188549	-0.393048	2.98981	11.2428	0.00164409	0.0487405	CCDC9B	ENSG00000188549	protein_coding	388115	coiled-coil domain containing 9B [Source:HGNC Symbol;Acc:HGNC:33488]
ENSG00000173349	0.273832	3.7754	11.2255	0.00165636	0.0488607	SFT2D3	ENSG00000173349	protein_coding	84826	SFT2 domain containing 3 [Source:HGNC Symbol;Acc:HGNC:28767]
ENSG00000127995	0.329217	4.73654	11.2186	0.00166125	0.0488607	CASD1	ENSG00000127995	protein_coding	64921	CAS1 domain containing 1 [Source:HGNC Symbol;Acc:HGNC:16014]
ENSG00000083123	0.295564	3.12044	11.2139	0.00166463	0.0488607	BCKDHB	ENSG00000083123	protein_coding	594	branched chain keto acid dehydrogenase E1 subunit beta [Source:HGNC Symbol;Acc:HGNC:987]
ENSG00000160877	-0.228319	5.81816	11.2051	0.0016709	0.0488607	NACC1	ENSG00000160877	protein_coding	112939	nucleus accumbens associated 1 [Source:HGNC Symbol;Acc:HGNC:20967]
ENSG00000067560	-0.23569	8.71078	11.2022	0.00167298	0.0488607	RHOA	ENSG00000067560	protein_coding	387	ras homolog family member A [Source:HGNC Symbol;Acc:HGNC:667]
ENSG00000156482	0.459804	7.81204	11.2008	0.00167395	0.0488607	RPL30	ENSG00000156482	protein_coding	6156	ribosomal protein L30 [Source:HGNC Symbol;Acc:HGNC:10333]
ENSG00000106028	0.238293	4.75964	11.1978	0.00167617	0.0488607	SSBP1	ENSG00000106028	protein_coding	6742	single stranded DNA binding protein 1 [Source:HGNC Symbol;Acc:HGNC:11317]
ENSG00000168566	0.260618	4.50346	11.1974	0.00167644	0.0488607	SNRNP48	ENSG00000168566	protein_coding	154007	small nuclear ribonucleoprotein U11/U12 subunit 48 [Source:HGNC Symbol;Acc:HGNC:21368]
ENSG00000273749	-0.268842	5.29959	11.1859	0.00168476	0.0489998	CYFIP1	ENSG00000273749	protein_coding	23191	cytoplasmic FMR1 interacting protein 1 [Source:HGNC Symbol;Acc:HGNC:13759]
ENSG00000169740	0.415272	3.00333	11.1751	0.00169257	0.0490931	ZNF32	ENSG00000169740	protein_coding	7580	zinc finger protein 32 [Source:HGNC Symbol;Acc:HGNC:13095]
ENSG00000108848	0.271125	7.04935	11.1716	0.00169507	0.0490931	LUC7L3	ENSG00000108848	protein_coding	51747	LUC7 like 3 pre-mRNA splicing factor [Source:HGNC Symbol;Acc:HGNC:24309]
ENSG00000070081	0.332658	4.47788	11.1332	0.00172327	0.0496463	NUCB2	ENSG00000070081	protein_coding	4925	nucleobindin 2 [Source:HGNC Symbol;Acc:HGNC:8044]
ENSG00000167110	-0.298156	5.65927	11.1294	0.00172613	0.0496463	GOLGA2	ENSG00000167110	protein_coding	2801	golgin A2 [Source:HGNC Symbol;Acc:HGNC:4425]
ENSG00000164405	0.347038	3.57329	11.1233	0.00173065	0.0496463	UQCRQ	ENSG00000164405	protein_coding	27089	ubiquinol-cytochrome c reductase complex III subunit VII [Source:HGNC Symbol;Acc:HGNC:29594]
ENSG00000013288	-0.209301	7.07668	11.1225	0.00173127	0.0496463	MAN2B2	ENSG00000013288	protein_coding	23324	mannosidase alpha class 2B member 2 [Source:HGNC Symbol;Acc:HGNC:29623]
ENSG00000148396	-0.288268	7.57968	11.1174	0.00173504	0.0496463	SEC16A	ENSG00000148396	protein_coding	9919	SEC16 homolog A, endoplasmic reticulum export factor [Source:HGNC Symbol;Acc:HGNC:29006]
ENSG00000158545	-0.20854	6.50151	11.1134	0.00173801	0.0496463	ZC3H18	ENSG00000158545	protein_coding	124245	zinc finger CCCH-type containing 18 [Source:HGNC Symbol;Acc:HGNC:25091]
ENSG00000126247	-0.208292	7.33416	11.1095	0.00174095	0.0496463	CAPNS1	ENSG00000126247	protein_coding	826	calpain small subunit 1 [Source:HGNC Symbol;Acc:HGNC:1481]
ENSG00000269893	0.50876	3.21447	11.1024	0.00174629	0.0496463	SNHG8	ENSG00000269893	lncRNA	100093630	small nucleolar RNA host gene 8 [Source:HGNC Symbol;Acc:HGNC:33098]
ENSG00000122435	0.350441	4.42345	11.0923	0.00175388	0.0496463	TRMT13	ENSG00000122435	protein_coding	54482	tRNA methyltransferase 13 homolog [Source:HGNC Symbol;Acc:HGNC:25502]
ENSG00000068903	-0.196653	5.62137	11.0878	0.00175728	0.0496463	SIRT2	ENSG00000068903	protein_coding	22933	sirtuin 2 [Source:HGNC Symbol;Acc:HGNC:10886]
ENSG00000198040	0.371565	4.9459	11.0829	0.00176101	0.0496463	ZNF84	ENSG00000198040	protein_coding	7637	zinc finger protein 84 [Source:HGNC Symbol;Acc:HGNC:13159]
ENSG00000102034	-0.301181	7.33817	11.0814	0.00176216	0.0496463	ELF4	ENSG00000102034	protein_coding	2000	E74 like ETS transcription factor 4 [Source:HGNC Symbol;Acc:HGNC:3319]
ENSG00000175040	-0.365303	5.7229	11.0759	0.00176628	0.0496463	CHST2	ENSG00000175040	protein_coding	9435	carbohydrate sulfotransferase 2 [Source:HGNC Symbol;Acc:HGNC:1970]
ENSG00000130749	-0.226009	7.0081	11.0667	0.00177332	0.0496463	ZC3H4	ENSG00000130749	protein_coding	23211	zinc finger CCCH-type containing 4 [Source:HGNC Symbol;Acc:HGNC:17808]
ENSG00000125245	0.460618	3.12036	11.0642	0.00177522	0.0496463	GPR18	ENSG00000125245	protein_coding	2841	G protein-coupled receptor 18 [Source:HGNC Symbol;Acc:HGNC:4472]
ENSG00000197879	-0.285531	4.45122	11.0547	0.00178247	0.0496463	MYO1C	ENSG00000197879	protein_coding	4641	myosin IC [Source:HGNC Symbol;Acc:HGNC:7597]
ENSG00000185359	-0.308354	7.01341	11.0546	0.0017826	0.0496463	HGS	ENSG00000185359	protein_coding	9146	hepatocyte growth factor-regulated tyrosine kinase substrate [Source:HGNC Symbol;Acc:HGNC:4897]
ENSG00000100292	-0.365902	5.47682	11.0466	0.00178876	0.0496463	HMOX1	ENSG00000100292	protein_coding	3162	heme oxygenase 1 [Source:HGNC Symbol;Acc:HGNC:5013]
ENSG00000124491	-0.624534	7.43057	11.0463	0.00178894	0.0496463	F13A1	ENSG00000124491	protein_coding	2162	coagulation factor XIII A chain [Source:HGNC Symbol;Acc:HGNC:3531]
ENSG00000103111	-0.193274	6.63172	11.0428	0.00179167	0.0496463	MON1B	ENSG00000103111	protein_coding	22879	MON1 homolog B, secretory trafficking associated [Source:HGNC Symbol;Acc:HGNC:25020]
ENSG00000189195	0.359215	2.83824	11.0426	0.00179183	0.0496463	BTBD8	ENSG00000189195	protein_coding	284697	BTB domain containing 8 [Source:HGNC Symbol;Acc:HGNC:21019]
ENSG00000122218	-0.165417	7.04341	11.0408	0.00179323	0.0496463	COPA	ENSG00000122218	protein_coding	1314	COPI coat complex subunit alpha [Source:HGNC Symbol;Acc:HGNC:2230]
ENSG00000122484	0.339572	5.32845	11.0214	0.00180828	0.0498678	RPAP2	ENSG00000122484	protein_coding	79871	RNA polymerase II associated protein 2 [Source:HGNC Symbol;Acc:HGNC:25791]
ENSG00000175003	-0.629327	3.99372	11.0212	0.00180845	0.0498678	SLC22A1	ENSG00000175003	protein_coding	6580	solute carrier family 22 member 1 [Source:HGNC Symbol;Acc:HGNC:10963]
ENSG00000039650	-0.258913	6.04211	11.0122	0.00181546	0.0498722	PNKP	ENSG00000039650	protein_coding	11284	polynucleotide kinase 3'-phosphatase [Source:HGNC Symbol;Acc:HGNC:9154]
ENSG00000197563	0.216005	4.88204	11.0032	0.00182249	0.0498722	PIGN	ENSG00000197563	protein_coding	23556	phosphatidylinositol glycan anchor biosynthesis class N [Source:HGNC Symbol;Acc:HGNC:8967]
ENSG00000173674	0.297733	5.14026	11.0001	0.00182498	0.0498722	EIF1AX	ENSG00000173674	protein_coding	1964	eukaryotic translation initiation factor 1A X-linked [Source:HGNC Symbol;Acc:HGNC:3250]
ENSG00000148426	-0.558289	1.51136	10.9953	0.00182872	0.0498722	PROSER2	ENSG00000148426	protein_coding	254427	proline and serine rich 2 [Source:HGNC Symbol;Acc:HGNC:23728]
ENSG00000083535	0.335561	4.6215	10.9945	0.00182933	0.0498722	PIBF1	ENSG00000083535	protein_coding	10464	progesterone immunomodulatory binding factor 1 [Source:HGNC Symbol;Acc:HGNC:23352]
ENSG00000226210	-0.595659	4.72657	10.9835	0.00183808	0.0498722	WASH8P	ENSG00000226210	unprocessed_pseudogene	100288778	WAS protein family homolog 8, pseudogene [Source:HGNC Symbol;Acc:HGNC:53913]
ENSG00000105323	-0.188363	8.42531	10.9761	0.00184391	0.0498722	HNRNPUL1	ENSG00000105323	protein_coding	11100	heterogeneous nuclear ribonucleoprotein U like 1 [Source:HGNC Symbol;Acc:HGNC:17011]
ENSG00000088038	-0.278483	6.63749	10.9723	0.00184696	0.0498722	CNOT3	ENSG00000088038	protein_coding	4849	CCR4-NOT transcription complex subunit 3 [Source:HGNC Symbol;Acc:HGNC:7879]
ENSG00000288596	0.218223	3.70285	10.9675	0.00185082	0.0498722	C8orf44	ENSG00000288596	lncRNA	56260	chromosome 8 open reading frame 44 [Source:HGNC Symbol;Acc:HGNC:25646]
ENSG00000188677	-0.35347	4.81488	10.9675	0.00185082	0.0498722	PARVB	ENSG00000188677	protein_coding	29780	parvin beta [Source:HGNC Symbol;Acc:HGNC:14653]
ENSG00000204351	-0.214865	5.95723	10.9624	0.00185486	0.0498722	SKIV2L	ENSG00000204351	protein_coding	6499	Ski2 like RNA helicase [Source:HGNC Symbol;Acc:HGNC:10898]
ENSG00000280383	0.244667	4.04555	10.9604	0.00185646	0.0498722	Z95331.1	ENSG00000280383	lncRNA	NA	novel transcript, sense overlapping ATXN10
ENSG00000136485	-0.147499	6.9783	10.9597	0.00185707	0.0498722	DCAF7	ENSG00000136485	protein_coding	10238	DDB1 and CUL4 associated factor 7 [Source:HGNC Symbol;Acc:HGNC:30915]
ENSG00000099331	-0.399338	9.10534	10.9571	0.00185915	0.0498722	MYO9B	ENSG00000099331	protein_coding	4650	myosin IXB [Source:HGNC Symbol;Acc:HGNC:7609]
ENSG00000136870	0.275107	4.38824	10.9501	0.00186471	0.0498992	ZNF189	ENSG00000136870	protein_coding	7743	zinc finger protein 189 [Source:HGNC Symbol;Acc:HGNC:12980]
ENSG00000156030	-0.186896	7.71701	10.9434	0.00187014	0.0498992	MIDEAS	ENSG00000156030	protein_coding	91748	mitotic deacetylase associated SANT domain protein [Source:HGNC Symbol;Acc:HGNC:19853]
ENSG00000070610	-0.242484	6.06008	10.9424	0.00187099	0.0498992	GBA2	ENSG00000070610	protein_coding	57704	glucosylceramidase beta 2 [Source:HGNC Symbol;Acc:HGNC:18986]
ENSG00000123146	-0.488449	9.50629	10.937	0.00187533	0.0499185	ADGRE5	ENSG00000123146	protein_coding	976	adhesion G protein-coupled receptor E5 [Source:HGNC Symbol;Acc:HGNC:1711]
ENSG00000166377	0.213699	6.64222	10.9203	0.00188892	0.0500047	ATP9B	ENSG00000166377	protein_coding	374868	ATPase phospholipid transporting 9B (putative) [Source:HGNC Symbol;Acc:HGNC:13541]
ENSG00000108774	-0.278277	5.4636	10.9143	0.00189383	0.0500047	RAB5C	ENSG00000108774	protein_coding	5878	RAB5C, member RAS oncogene family [Source:HGNC Symbol;Acc:HGNC:9785]
ENSG00000179241	-0.492274	2.33988	10.9082	0.00189882	0.0500047	LDLRAD3	ENSG00000179241	protein_coding	143458	low density lipoprotein receptor class A domain containing 3 [Source:HGNC Symbol;Acc:HGNC:27046]
ENSG00000116251	0.330103	5.79157	10.8981	0.00190711	0.0500047	RPL22	ENSG00000116251	protein_coding	6146	ribosomal protein L22 [Source:HGNC Symbol;Acc:HGNC:10315]
ENSG00000169026	-0.406287	4.16656	10.8963	0.00190856	0.0500047	SLC49A3	ENSG00000169026	protein_coding	84179	solute carrier family 49 member 3 [Source:HGNC Symbol;Acc:HGNC:26177]
ENSG00000163785	0.232445	5.07325	10.8927	0.00191155	0.0500047	RYK	ENSG00000163785	protein_coding	6259	receptor like tyrosine kinase [Source:HGNC Symbol;Acc:HGNC:10481]
ENSG00000128915	0.271876	5.52689	10.8906	0.00191329	0.0500047	ICE2	ENSG00000128915	protein_coding	79664	interactor of little elongation complex ELL subunit 2 [Source:HGNC Symbol;Acc:HGNC:29885]
ENSG00000103404	-0.226054	3.845	10.8891	0.00191455	0.0500047	USP31	ENSG00000103404	protein_coding	57478	ubiquitin specific peptidase 31 [Source:HGNC Symbol;Acc:HGNC:20060]
ENSG00000075151	-0.213199	6.7194	10.8844	0.00191843	0.0500047	EIF4G3	ENSG00000075151	protein_coding	8672	eukaryotic translation initiation factor 4 gamma 3 [Source:HGNC Symbol;Acc:HGNC:3298]
ENSG00000115368	0.296739	4.85629	10.877	0.00192458	0.0500047	WDR75	ENSG00000115368	protein_coding	84128	WD repeat domain 75 [Source:HGNC Symbol;Acc:HGNC:25725]
ENSG00000117984	-0.412293	6.79493	10.876	0.00192542	0.0500047	CTSD	ENSG00000117984	protein_coding	1509	cathepsin D [Source:HGNC Symbol;Acc:HGNC:2529]
ENSG00000168813	0.277784	5.73347	10.8651	0.00193454	0.0500047	ZNF507	ENSG00000168813	protein_coding	22847	zinc finger protein 507 [Source:HGNC Symbol;Acc:HGNC:23783]
ENSG00000135519	-0.483817	3.56362	10.8549	0.00194308	0.0500047	KCNH3	ENSG00000135519	protein_coding	23416	potassium voltage-gated channel subfamily H member 3 [Source:HGNC Symbol;Acc:HGNC:6252]
ENSG00000124422	-0.196512	7.41319	10.8451	0.00195135	0.0500047	USP22	ENSG00000124422	protein_coding	23326	ubiquitin specific peptidase 22 [Source:HGNC Symbol;Acc:HGNC:12621]
ENSG00000089048	0.515251	3.45055	10.8345	0.00196034	0.0500047	ESF1	ENSG00000089048	protein_coding	51575	ESF1 nucleolar pre-rRNA processing protein homolog [Source:HGNC Symbol;Acc:HGNC:15898]
ENSG00000183808	0.236469	6.63347	10.828	0.00196584	0.0500047	RBM12B	ENSG00000183808	protein_coding	389677	RNA binding motif protein 12B [Source:HGNC Symbol;Acc:HGNC:32310]
ENSG00000269514	0.33639	4.06967	10.8236	0.00196956	0.0500047	AC024257.3	ENSG00000269514	lncRNA	NA	novel transcript, antisense to OR10AD1
ENSG00000111364	0.189825	4.49797	10.8187	0.00197376	0.0500047	DDX55	ENSG00000111364	protein_coding	57696	DEAD-box helicase 55 [Source:HGNC Symbol;Acc:HGNC:20085]
ENSG00000123143	-0.181325	7.71426	10.8182	0.00197416	0.0500047	PKN1	ENSG00000123143	protein_coding	5585	protein kinase N1 [Source:HGNC Symbol;Acc:HGNC:9405]
ENSG00000215417	0.37288	3.07517	10.8181	0.00197431	0.0500047	MIR17HG	ENSG00000215417	lncRNA	407975	miR-17-92a-1 cluster host gene [Source:HGNC Symbol;Acc:HGNC:23564]
ENSG00000175826	-0.21925	6.47844	10.8176	0.00197468	0.0500047	CTDNEP1	ENSG00000175826	protein_coding	23399	CTD nuclear envelope phosphatase 1 [Source:HGNC Symbol;Acc:HGNC:19085]
ENSG00000196591	0.179473	5.4012	10.8166	0.0019756	0.0500047	HDAC2	ENSG00000196591	protein_coding	3066	histone deacetylase 2 [Source:HGNC Symbol;Acc:HGNC:4853]
ENSG00000169442	0.463756	7.06033	10.8162	0.00197588	0.0500047	CD52	ENSG00000169442	protein_coding	1043	CD52 molecule [Source:HGNC Symbol;Acc:HGNC:1804]
ENSG00000106560	0.298863	5.74983	10.8134	0.00197827	0.0500047	GIMAP2	ENSG00000106560	protein_coding	26157	GTPase, IMAP family member 2 [Source:HGNC Symbol;Acc:HGNC:21789]
ENSG00000167548	-0.437081	9.48858	10.8104	0.00198086	0.0500047	KMT2D	ENSG00000167548	protein_coding	8085	lysine methyltransferase 2D [Source:HGNC Symbol;Acc:HGNC:7133]
ENSG00000067533	0.309073	3.70297	10.8083	0.00198266	0.0500047	RRP15	ENSG00000067533	protein_coding	51018	ribosomal RNA processing 15 homolog [Source:HGNC Symbol;Acc:HGNC:24255]
ENSG00000198039	0.329671	3.07983	10.7861	0.00200186	0.0500047	ZNF273	ENSG00000198039	protein_coding	10793	zinc finger protein 273 [Source:HGNC Symbol;Acc:HGNC:13067]
ENSG00000198663	-0.164175	6.66294	10.7808	0.00200644	0.0500047	C6orf89	ENSG00000198663	protein_coding	221477	chromosome 6 open reading frame 89 [Source:HGNC Symbol;Acc:HGNC:21114]
ENSG00000197713	0.25901	5.47815	10.7696	0.00201624	0.0500047	RPE	ENSG00000197713	protein_coding	6120	ribulose-5-phosphate-3-epimerase [Source:HGNC Symbol;Acc:HGNC:10293]
ENSG00000142765	-0.166892	6.8089	10.7655	0.00201983	0.0500047	SYTL1	ENSG00000142765	protein_coding	84958	synaptotagmin like 1 [Source:HGNC Symbol;Acc:HGNC:15584]
ENSG00000138382	0.330527	2.92625	10.7643	0.00202081	0.0500047	METTL5	ENSG00000138382	protein_coding	29081	methyltransferase like 5 [Source:HGNC Symbol;Acc:HGNC:25006]
ENSG00000067064	0.294288	4.77587	10.762	0.00202283	0.0500047	IDI1	ENSG00000067064	protein_coding	3422	isopentenyl-diphosphate delta isomerase 1 [Source:HGNC Symbol;Acc:HGNC:5387]
ENSG00000115677	-0.300904	7.60449	10.7572	0.00202707	0.0500047	HDLBP	ENSG00000115677	protein_coding	3069	high density lipoprotein binding protein [Source:HGNC Symbol;Acc:HGNC:4857]
ENSG00000162434	-0.240285	9.01939	10.7522	0.00203147	0.0500047	JAK1	ENSG00000162434	protein_coding	3716	Janus kinase 1 [Source:HGNC Symbol;Acc:HGNC:6190]
ENSG00000145592	0.384245	7.82816	10.7519	0.00203173	0.0500047	RPL37	ENSG00000145592	protein_coding	6167	ribosomal protein L37 [Source:HGNC Symbol;Acc:HGNC:10347]
ENSG00000084234	-0.360681	8.52603	10.7507	0.00203279	0.0500047	APLP2	ENSG00000084234	protein_coding	334	amyloid beta precursor like protein 2 [Source:HGNC Symbol;Acc:HGNC:598]
ENSG00000007202	-0.175441	7.43073	10.7489	0.00203439	0.0500047	KIAA0100	ENSG00000007202	protein_coding	9703	KIAA0100 [Source:HGNC Symbol;Acc:HGNC:28960]
ENSG00000036549	0.287565	5.36353	10.7466	0.00203646	0.0500047	ZZZ3	ENSG00000036549	protein_coding	26009	zinc finger ZZ-type containing 3 [Source:HGNC Symbol;Acc:HGNC:24523]
ENSG00000180354	-0.405793	6.10576	10.743	0.00203964	0.0500047	MTURN	ENSG00000180354	protein_coding	222166	maturin, neural progenitor differentiation regulator homolog [Source:HGNC Symbol;Acc:HGNC:25457]
ENSG00000174903	-0.254409	7.58845	10.7385	0.00204356	0.0500047	RAB1B	ENSG00000174903	protein_coding	81876	RAB1B, member RAS oncogene family [Source:HGNC Symbol;Acc:HGNC:18370]
ENSG00000107560	0.17641	5.39127	10.7335	0.00204799	0.0500047	RAB11FIP2	ENSG00000107560	protein_coding	22841	RAB11 family interacting protein 2 [Source:HGNC Symbol;Acc:HGNC:29152]
ENSG00000184634	-0.3935	6.90553	10.728	0.00205289	0.0500047	MED12	ENSG00000184634	protein_coding	9968	mediator complex subunit 12 [Source:HGNC Symbol;Acc:HGNC:11957]
ENSG00000009790	0.163622	8.01625	10.7278	0.00205312	0.0500047	TRAF3IP3	ENSG00000009790	protein_coding	80342	TRAF3 interacting protein 3 [Source:HGNC Symbol;Acc:HGNC:30766]
ENSG00000214655	-0.356942	6.88486	10.7276	0.00205329	0.0500047	ZSWIM8	ENSG00000214655	protein_coding	23053	zinc finger SWIM-type containing 8 [Source:HGNC Symbol;Acc:HGNC:23528]
ENSG00000186818	-0.311194	4.29932	10.724	0.00205653	0.0500047	LILRB4	ENSG00000186818	protein_coding	11006	leukocyte immunoglobulin like receptor B4 [Source:HGNC Symbol;Acc:HGNC:6608]
ENSG00000069493	0.328441	7.61889	10.723	0.00205738	0.0500047	CLEC2D	ENSG00000069493	protein_coding	29121	C-type lectin domain family 2 member D [Source:HGNC Symbol;Acc:HGNC:14351]
ENSG00000130640	-0.179377	6.15879	10.719	0.002061	0.0500047	TUBGCP2	ENSG00000130640	protein_coding	10844	tubulin gamma complex associated protein 2 [Source:HGNC Symbol;Acc:HGNC:18599]
ENSG00000124788	-0.242232	7.72513	10.715	0.00206458	0.0500047	ATXN1	ENSG00000124788	protein_coding	6310	ataxin 1 [Source:HGNC Symbol;Acc:HGNC:10548]
ENSG00000214226	0.296287	3.13164	10.7125	0.00206676	0.0500047	C17orf67	ENSG00000214226	protein_coding	339210	chromosome 17 open reading frame 67 [Source:HGNC Symbol;Acc:HGNC:27900]
ENSG00000182307	0.189418	4.39463	10.7074	0.00207138	0.0500047	C8orf33	ENSG00000182307	protein_coding	65265	chromosome 8 open reading frame 33 [Source:HGNC Symbol;Acc:HGNC:26104]
ENSG00000167232	0.402696	6.34389	10.7048	0.0020737	0.0500047	ZNF91	ENSG00000167232	protein_coding	7644	zinc finger protein 91 [Source:HGNC Symbol;Acc:HGNC:13166]
ENSG00000049323	-0.855753	4.14264	10.7033	0.00207508	0.0500047	LTBP1	ENSG00000049323	protein_coding	4052	latent transforming growth factor beta binding protein 1 [Source:HGNC Symbol;Acc:HGNC:6714]
ENSG00000126461	-0.266534	6.27527	10.7008	0.00207728	0.0500047	SCAF1	ENSG00000126461	protein_coding	58506	SR-related CTD associated factor 1 [Source:HGNC Symbol;Acc:HGNC:30403]
ENSG00000005339	-0.42673	9.19279	10.7005	0.00207757	0.0500047	CREBBP	ENSG00000005339	protein_coding	1387	CREB binding protein [Source:HGNC Symbol;Acc:HGNC:2348]
ENSG00000131127	0.368695	5.57257	10.7004	0.00207765	0.0500047	ZNF141	ENSG00000131127	protein_coding	7700	zinc finger protein 141 [Source:HGNC Symbol;Acc:HGNC:12926]
ENSG00000120159	0.269247	3.90106	10.6947	0.00208285	0.0500066	CAAP1	ENSG00000120159	protein_coding	79886	caspase activity and apoptosis inhibitor 1 [Source:HGNC Symbol;Acc:HGNC:25834]
ENSG00000163104	0.30527	4.67662	10.682	0.00209439	0.0500066	SMARCAD1	ENSG00000163104	protein_coding	56916	SWI/SNF-related, matrix-associated actin-dependent regulator of chromatin, subfamily a, containing DEAD/H box 1 [Source:HGNC Symbol;Acc:HGNC:18398]
ENSG00000018189	0.24582	5.18027	10.6738	0.00210188	0.0500066	RUFY3	ENSG00000018189	protein_coding	22902	RUN and FYVE domain containing 3 [Source:HGNC Symbol;Acc:HGNC:30285]
ENSG00000188529	0.286306	6.53865	10.6683	0.00210691	0.0500066	SRSF10	ENSG00000188529	protein_coding	10772	serine and arginine rich splicing factor 10 [Source:HGNC Symbol;Acc:HGNC:16713]
ENSG00000130544	0.173349	4.90335	10.664	0.00211081	0.0500066	ZNF557	ENSG00000130544	protein_coding	79230	zinc finger protein 557 [Source:HGNC Symbol;Acc:HGNC:28632]
ENSG00000118600	0.236111	2.97208	10.6623	0.00211239	0.0500066	RXYLT1	ENSG00000118600	protein_coding	10329	ribitol xylosyltransferase 1 [Source:HGNC Symbol;Acc:HGNC:13530]
ENSG00000185798	0.216642	2.98064	10.6551	0.00211897	0.0500066	WDR53	ENSG00000185798	protein_coding	348793	WD repeat domain 53 [Source:HGNC Symbol;Acc:HGNC:28786]
ENSG00000198837	-0.248491	7.72825	10.655	0.00211908	0.0500066	DENND4B	ENSG00000198837	protein_coding	9909	DENN domain containing 4B [Source:HGNC Symbol;Acc:HGNC:29044]
ENSG00000005436	0.351091	3.69503	10.6482	0.00212533	0.0500066	GCFC2	ENSG00000005436	protein_coding	6936	GC-rich sequence DNA-binding factor 2 [Source:HGNC Symbol;Acc:HGNC:1317]
ENSG00000158286	-0.573399	2.10921	10.648	0.00212552	0.0500066	RNF207	ENSG00000158286	protein_coding	388591	ring finger protein 207 [Source:HGNC Symbol;Acc:HGNC:32947]
ENSG00000041353	-0.504042	4.71029	10.6445	0.00212874	0.0500066	RAB27B	ENSG00000041353	protein_coding	5874	RAB27B, member RAS oncogene family [Source:HGNC Symbol;Acc:HGNC:9767]
ENSG00000171105	-0.347372	4.36972	10.6401	0.00213282	0.0500066	INSR	ENSG00000171105	protein_coding	3643	insulin receptor [Source:HGNC Symbol;Acc:HGNC:6091]
ENSG00000161011	-0.269698	7.95991	10.6399	0.00213308	0.0500066	SQSTM1	ENSG00000161011	protein_coding	8878	sequestosome 1 [Source:HGNC Symbol;Acc:HGNC:11280]
ENSG00000138439	0.240718	5.76205	10.6397	0.00213326	0.0500066	FAM117B	ENSG00000138439	protein_coding	150864	family with sequence similarity 117 member B [Source:HGNC Symbol;Acc:HGNC:14440]
ENSG00000227896	0.339019	1.88267	10.639	0.00213387	0.0500066	AL731569.1	ENSG00000227896	lncRNA	NA	novel transcript
ENSG00000105732	-0.14325	4.46021	10.634	0.00213853	0.0500066	ZNF574	ENSG00000105732	protein_coding	64763	zinc finger protein 574 [Source:HGNC Symbol;Acc:HGNC:26166]
ENSG00000156873	-0.196858	4.64452	10.6332	0.00213926	0.0500066	PHKG2	ENSG00000156873	protein_coding	5261	phosphorylase kinase catalytic subunit gamma 2 [Source:HGNC Symbol;Acc:HGNC:8931]
ENSG00000197061	0.477962	5.23612	10.62	0.00215162	0.0501626	H4C3	ENSG00000197061	protein_coding	8364	H4 clustered histone 3 [Source:HGNC Symbol;Acc:HGNC:4787]
ENSG00000131584	-0.282125	5.75607	10.6183	0.0021532	0.0501626	ACAP3	ENSG00000131584	protein_coding	116983	ArfGAP with coiled-coil, ankyrin repeat and PH domains 3 [Source:HGNC Symbol;Acc:HGNC:16754]
ENSG00000082641	-0.166291	6.32106	10.6043	0.00216637	0.0503225	NFE2L1	ENSG00000082641	protein_coding	4779	nuclear factor, erythroid 2 like 1 [Source:HGNC Symbol;Acc:HGNC:7781]
ENSG00000103197	-0.337724	6.69726	10.6032	0.00216735	0.0503225	TSC2	ENSG00000103197	protein_coding	7249	TSC complex subunit 2 [Source:HGNC Symbol;Acc:HGNC:12363]
ENSG00000110172	0.286718	5.96363	10.5973	0.00217291	0.0503251	CHORDC1	ENSG00000110172	protein_coding	26973	cysteine and histidine rich domain containing 1 [Source:HGNC Symbol;Acc:HGNC:14525]
ENSG00000167286	0.440398	5.4132	10.5954	0.00217474	0.0503251	CD3D	ENSG00000167286	protein_coding	915	CD3d molecule [Source:HGNC Symbol;Acc:HGNC:1673]
ENSG00000110880	-0.355942	6.77817	10.5853	0.00218431	0.0504619	CORO1C	ENSG00000110880	protein_coding	23603	coronin 1C [Source:HGNC Symbol;Acc:HGNC:2254]
ENSG00000111540	-0.27864	7.28807	10.5779	0.00219137	0.0505317	RAB5B	ENSG00000111540	protein_coding	5869	RAB5B, member RAS oncogene family [Source:HGNC Symbol;Acc:HGNC:9784]
ENSG00000212464	0.738551	2.77808	10.5745	0.00219465	0.0505317	SNORA12	ENSG00000212464	snoRNA	677800	small nucleolar RNA, H/ACA box 12 [Source:HGNC Symbol;Acc:HGNC:32600]
ENSG00000127720	0.202654	3.70191	10.5702	0.0021988	0.0505432	METTL25	ENSG00000127720	protein_coding	84190	methyltransferase like 25 [Source:HGNC Symbol;Acc:HGNC:26228]
ENSG00000251593	-0.356183	3.39488	10.564	0.00220475	0.0505956	MSNP1	ENSG00000251593	processed_pseudogene	NA	moesin pseudogene 1 [Source:HGNC Symbol;Acc:HGNC:7374]
ENSG00000178950	-0.251489	7.75016	10.5523	0.00221596	0.0506269	GAK	ENSG00000178950	protein_coding	2580	cyclin G associated kinase [Source:HGNC Symbol;Acc:HGNC:4113]
ENSG00000156675	-0.520237	8.88405	10.5516	0.00221667	0.0506269	RAB11FIP1	ENSG00000156675	protein_coding	80223	RAB11 family interacting protein 1 [Source:HGNC Symbol;Acc:HGNC:30265]
ENSG00000138442	0.232498	3.33068	10.5486	0.00221959	0.0506269	WDR12	ENSG00000138442	protein_coding	55759	WD repeat domain 12 [Source:HGNC Symbol;Acc:HGNC:14098]
ENSG00000147526	-0.232332	7.82932	10.5474	0.00222077	0.0506269	TACC1	ENSG00000147526	protein_coding	6867	transforming acidic coiled-coil containing protein 1 [Source:HGNC Symbol;Acc:HGNC:11522]
ENSG00000143761	-0.299528	8.39864	10.5382	0.00222964	0.0506658	ARF1	ENSG00000143761	protein_coding	375	ADP ribosylation factor 1 [Source:HGNC Symbol;Acc:HGNC:652]
ENSG00000237422	0.695902	1.72406	10.5361	0.0022317	0.0506658	AL158071.3	ENSG00000237422	lncRNA	NA	novel transcript
ENSG00000240344	0.387682	2.99005	10.5343	0.00223348	0.0506658	PPIL3	ENSG00000240344	protein_coding	53938	peptidylprolyl isomerase like 3 [Source:HGNC Symbol;Acc:HGNC:9262]
ENSG00000126749	0.221808	4.5187	10.5047	0.00226248	0.0508363	EMG1	ENSG00000126749	protein_coding	10436	EMG1 N1-specific pseudouridine methyltransferase [Source:HGNC Symbol;Acc:HGNC:16912]
ENSG00000169704	-0.829648	4.32891	10.5033	0.00226389	0.0508363	GP9	ENSG00000169704	protein_coding	2815	glycoprotein IX platelet [Source:HGNC Symbol;Acc:HGNC:4444]
ENSG00000175029	-0.34399	6.67278	10.5004	0.0022667	0.0508363	CTBP2	ENSG00000175029	protein_coding	1488	C-terminal binding protein 2 [Source:HGNC Symbol;Acc:HGNC:2495]
ENSG00000171566	0.278922	4.37286	10.4955	0.00227153	0.0508363	PLRG1	ENSG00000171566	protein_coding	5356	pleiotropic regulator 1 [Source:HGNC Symbol;Acc:HGNC:9089]
ENSG00000237440	0.388594	5.36223	10.4946	0.00227243	0.0508363	ZNF737	ENSG00000237440	protein_coding	100129842	zinc finger protein 737 [Source:HGNC Symbol;Acc:HGNC:32468]
ENSG00000236255	0.462074	2.66026	10.4942	0.00227281	0.0508363	AC009404.1	ENSG00000236255	lncRNA	NA	novel transcript
ENSG00000155100	0.353632	3.79023	10.494	0.00227306	0.0508363	OTUD6B	ENSG00000155100	protein_coding	51633	OTU deubiquitinase 6B [Source:HGNC Symbol;Acc:HGNC:24281]
ENSG00000213741	0.657861	7.83162	10.4915	0.00227553	0.0508363	RPS29	ENSG00000213741	protein_coding	6235	ribosomal protein S29 [Source:HGNC Symbol;Acc:HGNC:10419]
ENSG00000013619	-0.632334	2.55651	10.4895	0.00227754	0.0508363	MAMLD1	ENSG00000013619	protein_coding	10046	mastermind like domain containing 1 [Source:HGNC Symbol;Acc:HGNC:2568]
ENSG00000235576	0.66849	1.84655	10.4892	0.00227779	0.0508363	LINC01871	ENSG00000235576	lncRNA	NA	long intergenic non-protein coding RNA 1871 [Source:HGNC Symbol;Acc:HGNC:52690]
ENSG00000163291	0.273383	3.43994	10.4772	0.00228976	0.0508693	PAQR3	ENSG00000163291	protein_coding	152559	progestin and adipoQ receptor family member 3 [Source:HGNC Symbol;Acc:HGNC:30130]
ENSG00000090612	0.414623	4.04722	10.4769	0.00229011	0.0508693	ZNF268	ENSG00000090612	protein_coding	10795	zinc finger protein 268 [Source:HGNC Symbol;Acc:HGNC:13061]
ENSG00000163312	0.226407	4.494	10.4741	0.00229294	0.0508693	HELQ	ENSG00000163312	protein_coding	113510	helicase, POLQ like [Source:HGNC Symbol;Acc:HGNC:18536]
ENSG00000171150	0.225372	4.24669	10.4701	0.00229693	0.0508693	SOCS5	ENSG00000171150	protein_coding	9655	suppressor of cytokine signaling 5 [Source:HGNC Symbol;Acc:HGNC:16852]
ENSG00000158691	0.391414	3.41881	10.4693	0.0022977	0.0508693	ZSCAN12	ENSG00000158691	protein_coding	9753	zinc finger and SCAN domain containing 12 [Source:HGNC Symbol;Acc:HGNC:13172]
ENSG00000266053	0.245195	2.88758	10.4563	0.0023108	0.0508693	NDUFV2-AS1	ENSG00000266053	lncRNA	101927275	NDUFV2 antisense RNA 1 [Source:HGNC Symbol;Acc:HGNC:50826]
ENSG00000206530	0.260133	3.30483	10.4562	0.00231086	0.0508693	CFAP44	ENSG00000206530	protein_coding	55779	cilia and flagella associated protein 44 [Source:HGNC Symbol;Acc:HGNC:25631]
ENSG00000131507	0.165759	6.36062	10.456	0.00231113	0.0508693	NDFIP1	ENSG00000131507	protein_coding	80762	Nedd4 family interacting protein 1 [Source:HGNC Symbol;Acc:HGNC:17592]
ENSG00000141644	-0.106526	6.51224	10.4506	0.00231659	0.0508693	MBD1	ENSG00000141644	protein_coding	4152	methyl-CpG binding domain protein 1 [Source:HGNC Symbol;Acc:HGNC:6916]
ENSG00000167384	0.255651	3.94465	10.4416	0.00232573	0.0508693	ZNF180	ENSG00000167384	protein_coding	7733	zinc finger protein 180 [Source:HGNC Symbol;Acc:HGNC:12970]
ENSG00000156860	-0.370514	7.77499	10.4408	0.00232652	0.0508693	FBRS	ENSG00000156860	protein_coding	64319	fibrosin [Source:HGNC Symbol;Acc:HGNC:20442]
ENSG00000185722	-0.271578	6.83178	10.4326	0.00233485	0.0508693	ANKFY1	ENSG00000185722	protein_coding	51479	ankyrin repeat and FYVE domain containing 1 [Source:HGNC Symbol;Acc:HGNC:20763]
ENSG00000117133	0.325117	4.23412	10.4314	0.00233607	0.0508693	RPF1	ENSG00000117133	protein_coding	80135	ribosome production factor 1 homolog [Source:HGNC Symbol;Acc:HGNC:30350]
ENSG00000144567	-0.41443	7.19577	10.4294	0.00233813	0.0508693	RETREG2	ENSG00000144567	protein_coding	79137	reticulophagy regulator family member 2 [Source:HGNC Symbol;Acc:HGNC:28450]
ENSG00000169896	-0.507132	7.95966	10.4205	0.00234722	0.0508693	ITGAM	ENSG00000169896	protein_coding	3684	integrin subunit alpha M [Source:HGNC Symbol;Acc:HGNC:6149]
ENSG00000132326	-0.21761	4.60807	10.4167	0.00235116	0.0508693	PER2	ENSG00000132326	protein_coding	8864	period circadian regulator 2 [Source:HGNC Symbol;Acc:HGNC:8846]
ENSG00000176731	0.44167	3.20815	10.4148	0.00235315	0.0508693	RBIS	ENSG00000176731	protein_coding	401466	ribosomal biogenesis factor [Source:HGNC Symbol;Acc:HGNC:32235]
ENSG00000152795	0.225906	6.98869	10.4052	0.00236297	0.0508693	HNRNPDL	ENSG00000152795	protein_coding	9987	heterogeneous nuclear ribonucleoprotein D like [Source:HGNC Symbol;Acc:HGNC:5037]
ENSG00000160654	0.363116	6.26097	10.4044	0.00236384	0.0508693	CD3G	ENSG00000160654	protein_coding	917	CD3g molecule [Source:HGNC Symbol;Acc:HGNC:1675]
ENSG00000120963	0.218874	5.63093	10.4022	0.00236615	0.0508693	ZNF706	ENSG00000120963	protein_coding	51123	zinc finger protein 706 [Source:HGNC Symbol;Acc:HGNC:24992]
ENSG00000239523	0.288871	3.3487	10.4018	0.0023665	0.0508693	MYLK-AS1	ENSG00000239523	lncRNA	100506826	MYLK antisense RNA 1 [Source:HGNC Symbol;Acc:HGNC:42440]
ENSG00000141522	-0.171353	7.73885	10.3956	0.00237297	0.0508693	ARHGDIA	ENSG00000141522	protein_coding	396	Rho GDP dissociation inhibitor alpha [Source:HGNC Symbol;Acc:HGNC:678]
ENSG00000083720	0.339759	4.59137	10.3916	0.00237716	0.0508693	OXCT1	ENSG00000083720	protein_coding	5019	3-oxoacid CoA-transferase 1 [Source:HGNC Symbol;Acc:HGNC:8527]
ENSG00000198771	-0.18573	8.512	10.3897	0.00237912	0.0508693	RCSD1	ENSG00000198771	protein_coding	92241	RCSD domain containing 1 [Source:HGNC Symbol;Acc:HGNC:28310]
ENSG00000154767	-0.183988	6.54069	10.3855	0.00238351	0.0508693	XPC	ENSG00000154767	protein_coding	7508	XPC complex subunit, DNA damage recognition and repair factor [Source:HGNC Symbol;Acc:HGNC:12816]
ENSG00000241127	0.429058	2.34613	10.3771	0.00239225	0.0508693	YAE1	ENSG00000241127	protein_coding	57002	YAE1 maturation factor of ABCE1 [Source:HGNC Symbol;Acc:HGNC:24857]
ENSG00000134419	0.631694	6.62778	10.3716	0.00239797	0.0508693	RPS15A	ENSG00000134419	protein_coding	6210	ribosomal protein S15a [Source:HGNC Symbol;Acc:HGNC:10389]
ENSG00000071994	0.201681	5.44934	10.3697	0.00239998	0.0508693	PDCD2	ENSG00000071994	protein_coding	5134	programmed cell death 2 [Source:HGNC Symbol;Acc:HGNC:8762]
ENSG00000204604	0.310908	4.12559	10.3691	0.00240061	0.0508693	ZNF468	ENSG00000204604	protein_coding	90333	zinc finger protein 468 [Source:HGNC Symbol;Acc:HGNC:33105]
ENSG00000131759	-0.462761	8.25361	10.3661	0.00240375	0.0508693	RARA	ENSG00000131759	protein_coding	5914	retinoic acid receptor alpha [Source:HGNC Symbol;Acc:HGNC:9864]
ENSG00000109519	0.17079	4.00742	10.3617	0.00240839	0.0508693	GRPEL1	ENSG00000109519	protein_coding	80273	GrpE like 1, mitochondrial [Source:HGNC Symbol;Acc:HGNC:19696]
ENSG00000125734	-0.245271	5.61144	10.3602	0.00241004	0.0508693	GPR108	ENSG00000125734	protein_coding	56927	G protein-coupled receptor 108 [Source:HGNC Symbol;Acc:HGNC:17829]
ENSG00000122565	0.270207	5.41402	10.3576	0.0024128	0.0508693	CBX3	ENSG00000122565	protein_coding	11335	chromobox 3 [Source:HGNC Symbol;Acc:HGNC:1553]
ENSG00000171574	0.285975	2.32237	10.3572	0.00241317	0.0508693	ZNF584	ENSG00000171574	protein_coding	201514	zinc finger protein 584 [Source:HGNC Symbol;Acc:HGNC:27318]
ENSG00000076108	-0.340992	8.21689	10.3544	0.00241614	0.0508693	BAZ2A	ENSG00000076108	protein_coding	11176	bromodomain adjacent to zinc finger domain 2A [Source:HGNC Symbol;Acc:HGNC:962]
ENSG00000171236	-0.696513	6.58541	10.3528	0.0024178	0.0508693	LRG1	ENSG00000171236	protein_coding	116844	leucine rich alpha-2-glycoprotein 1 [Source:HGNC Symbol;Acc:HGNC:29480]
ENSG00000060237	-0.637064	9.95502	10.3477	0.00242329	0.0508693	WNK1	ENSG00000060237	protein_coding	65125	WNK lysine deficient protein kinase 1 [Source:HGNC Symbol;Acc:HGNC:14540]
ENSG00000160695	-0.12753	5.6031	10.3463	0.00242472	0.0508693	VPS11	ENSG00000160695	protein_coding	55823	VPS11 core subunit of CORVET and HOPS complexes [Source:HGNC Symbol;Acc:HGNC:14583]
ENSG00000125447	-0.246739	6.52425	10.3396	0.00243185	0.0508693	GGA3	ENSG00000125447	protein_coding	23163	golgi associated, gamma adaptin ear containing, ARF binding protein 3 [Source:HGNC Symbol;Acc:HGNC:17079]
ENSG00000245910	0.370405	4.58815	10.3392	0.00243228	0.0508693	SNHG6	ENSG00000245910	lncRNA	641638	small nucleolar RNA host gene 6 [Source:HGNC Symbol;Acc:HGNC:32965]
ENSG00000108819	-0.277345	8.61228	10.3382	0.0024334	0.0508693	PPP1R9B	ENSG00000108819	protein_coding	84687	protein phosphatase 1 regulatory subunit 9B [Source:HGNC Symbol;Acc:HGNC:9298]
ENSG00000188177	0.184284	5.70313	10.3343	0.00243757	0.0508693	ZC3H6	ENSG00000188177	protein_coding	376940	zinc finger CCCH-type containing 6 [Source:HGNC Symbol;Acc:HGNC:24762]
ENSG00000204623	0.316193	5.35318	10.3313	0.00244074	0.0508693	ZNRD1ASP	ENSG00000204623	transcribed_unitary_pseudogene	80862	zinc ribbon domain containing 1 antisense, pseudogene [Source:HGNC Symbol;Acc:HGNC:13924]
ENSG00000136891	0.247922	4.32879	10.3274	0.00244492	0.0508693	TEX10	ENSG00000136891	protein_coding	54881	testis expressed 10 [Source:HGNC Symbol;Acc:HGNC:25988]
ENSG00000187626	0.196663	3.79832	10.3204	0.00245239	0.0508693	ZKSCAN4	ENSG00000187626	protein_coding	387032	zinc finger with KRAB and SCAN domains 4 [Source:HGNC Symbol;Acc:HGNC:13854]
ENSG00000272333	-0.339746	7.33875	10.32	0.00245287	0.0508693	KMT2B	ENSG00000272333	protein_coding	9757	lysine methyltransferase 2B [Source:HGNC Symbol;Acc:HGNC:15840]
ENSG00000163728	0.300744	6.29011	10.3199	0.00245299	0.0508693	TTC14	ENSG00000163728	protein_coding	151613	tetratricopeptide repeat domain 14 [Source:HGNC Symbol;Acc:HGNC:24697]
ENSG00000165512	0.438166	3.63321	10.3151	0.00245809	0.0508693	ZNF22	ENSG00000165512	protein_coding	7570	zinc finger protein 22 [Source:HGNC Symbol;Acc:HGNC:13012]
ENSG00000129925	-0.350405	6.88057	10.3136	0.00245969	0.0508693	PGAP6	ENSG00000129925	protein_coding	58986	post-glycosylphosphatidylinositol attachment to proteins 6 [Source:HGNC Symbol;Acc:HGNC:17205]
ENSG00000181481	-0.271197	4.60414	10.3021	0.00247221	0.0508958	RNF135	ENSG00000181481	protein_coding	84282	ring finger protein 135 [Source:HGNC Symbol;Acc:HGNC:21158]
ENSG00000205930	0.360351	3.38364	10.3018	0.00247252	0.0508958	C21orf62-AS1	ENSG00000205930	lncRNA	NA	C21orf62 antisense RNA 1 [Source:HGNC Symbol;Acc:HGNC:1290]
ENSG00000164258	0.384663	2.66696	10.3015	0.00247287	0.0508958	NDUFS4	ENSG00000164258	protein_coding	4724	NADH:ubiquinone oxidoreductase subunit S4 [Source:HGNC Symbol;Acc:HGNC:7711]
ENSG00000038358	-0.173471	5.81092	10.2988	0.00247571	0.0508958	EDC4	ENSG00000038358	protein_coding	23644	enhancer of mRNA decapping 4 [Source:HGNC Symbol;Acc:HGNC:17157]
ENSG00000028203	0.276945	4.90424	10.2934	0.00248161	0.0509014	VEZT	ENSG00000028203	protein_coding	55591	vezatin, adherens junctions transmembrane protein [Source:HGNC Symbol;Acc:HGNC:18258]
ENSG00000109445	0.197228	4.37569	10.2918	0.00248335	0.0509014	ZNF330	ENSG00000109445	protein_coding	27309	zinc finger protein 330 [Source:HGNC Symbol;Acc:HGNC:15462]
ENSG00000277452	-0.565725	3.73412	10.2804	0.00249577	0.0510045	RN7SL473P	ENSG00000277452	misc_RNA	NA	RNA, 7SL, cytoplasmic 473, pseudogene [Source:HGNC Symbol;Acc:HGNC:46489]
ENSG00000085185	-0.354784	5.75198	10.2794	0.00249689	0.0510045	BCORL1	ENSG00000085185	protein_coding	63035	BCL6 corepressor like 1 [Source:HGNC Symbol;Acc:HGNC:25657]
ENSG00000171611	-0.739495	2.97018	10.2672	0.0025103	0.0510045	PTCRA	ENSG00000171611	protein_coding	171558	pre T cell antigen receptor alpha [Source:HGNC Symbol;Acc:HGNC:21290]
ENSG00000169564	-0.310297	8.59679	10.2664	0.00251115	0.0510045	PCBP1	ENSG00000169564	protein_coding	5093	poly(rC) binding protein 1 [Source:HGNC Symbol;Acc:HGNC:8647]
ENSG00000111224	0.225645	5.02614	10.2624	0.00251563	0.0510045	PARP11	ENSG00000111224	protein_coding	57097	poly(ADP-ribose) polymerase family member 11 [Source:HGNC Symbol;Acc:HGNC:1186]
ENSG00000087274	-0.261918	8.40733	10.2595	0.00251885	0.0510045	ADD1	ENSG00000087274	protein_coding	118	adducin 1 [Source:HGNC Symbol;Acc:HGNC:243]
ENSG00000145779	0.208468	6.95037	10.2589	0.00251948	0.0510045	TNFAIP8	ENSG00000145779	protein_coding	25816	TNF alpha induced protein 8 [Source:HGNC Symbol;Acc:HGNC:17260]
ENSG00000234171	0.280841	2.8197	10.2516	0.00252759	0.0510045	RNASEH1-AS1	ENSG00000234171	lncRNA	NA	RNASEH1 antisense RNA 1 [Source:HGNC Symbol;Acc:HGNC:49289]
ENSG00000114416	0.22423	6.12772	10.2465	0.00253319	0.0510045	FXR1	ENSG00000114416	protein_coding	8087	FMR1 autosomal homolog 1 [Source:HGNC Symbol;Acc:HGNC:4023]
ENSG00000073578	0.197229	4.87802	10.2453	0.0025346	0.0510045	SDHA	ENSG00000073578	protein_coding	6389	succinate dehydrogenase complex flavoprotein subunit A [Source:HGNC Symbol;Acc:HGNC:10680]
ENSG00000172765	-0.430296	6.57841	10.2432	0.00253694	0.0510045	TMCC1	ENSG00000172765	protein_coding	23023	transmembrane and coiled-coil domain family 1 [Source:HGNC Symbol;Acc:HGNC:29116]
ENSG00000163737	-0.734381	6.13012	10.241	0.0025394	0.0510045	PF4	ENSG00000163737	protein_coding	5196	platelet factor 4 [Source:HGNC Symbol;Acc:HGNC:8861]
ENSG00000167100	-0.95146	1.65009	10.2375	0.00254323	0.0510045	SAMD14	ENSG00000167100	protein_coding	201191	sterile alpha motif domain containing 14 [Source:HGNC Symbol;Acc:HGNC:27312]
ENSG00000215424	0.389001	3.38815	10.2372	0.00254365	0.0510045	MCM3AP-AS1	ENSG00000215424	lncRNA	114044	MCM3AP antisense RNA 1 [Source:HGNC Symbol;Acc:HGNC:16417]
ENSG00000071073	0.231983	7.05478	10.2371	0.00254376	0.0510045	MGAT4A	ENSG00000071073	protein_coding	11320	alpha-1,3-mannosyl-glycoprotein 4-beta-N-acetylglucosaminyltransferase A [Source:HGNC Symbol;Acc:HGNC:7047]
ENSG00000274618	0.447269	4.17457	10.2253	0.00255691	0.0511937	H4C6	ENSG00000274618	protein_coding	8361	H4 clustered histone 6 [Source:HGNC Symbol;Acc:HGNC:4783]
ENSG00000174748	0.302272	8.60711	10.1988	0.00258695	0.0515117	RPL15	ENSG00000174748	protein_coding	6138	ribosomal protein L15 [Source:HGNC Symbol;Acc:HGNC:10306]
ENSG00000187601	0.313637	2.53556	10.1917	0.00259503	0.0515117	MAGEH1	ENSG00000187601	protein_coding	28986	MAGE family member H1 [Source:HGNC Symbol;Acc:HGNC:24092]
ENSG00000198887	0.301402	5.92889	10.1863	0.00260112	0.0515117	SMC5	ENSG00000198887	protein_coding	23137	structural maintenance of chromosomes 5 [Source:HGNC Symbol;Acc:HGNC:20465]
ENSG00000198478	-0.780232	5.12744	10.1855	0.00260214	0.0515117	SH3BGRL2	ENSG00000198478	protein_coding	83699	SH3 domain binding glutamate rich protein like 2 [Source:HGNC Symbol;Acc:HGNC:15567]
ENSG00000162222	0.144444	4.48427	10.1831	0.00260489	0.0515117	TTC9C	ENSG00000162222	protein_coding	283237	tetratricopeptide repeat domain 9C [Source:HGNC Symbol;Acc:HGNC:28432]
ENSG00000168918	-0.275286	8.83092	10.1765	0.00261238	0.0515117	INPP5D	ENSG00000168918	protein_coding	3635	inositol polyphosphate-5-phosphatase D [Source:HGNC Symbol;Acc:HGNC:6079]
ENSG00000099817	-0.213211	6.03375	10.1764	0.00261255	0.0515117	POLR2E	ENSG00000099817	protein_coding	5434	RNA polymerase II, I and III subunit E [Source:HGNC Symbol;Acc:HGNC:9192]
ENSG00000122033	0.241089	4.55732	10.1756	0.00261344	0.0515117	MTIF3	ENSG00000122033	protein_coding	219402	mitochondrial translational initiation factor 3 [Source:HGNC Symbol;Acc:HGNC:29788]
ENSG00000189362	0.308191	4.02431	10.173	0.00261644	0.0515117	NEMP2	ENSG00000189362	protein_coding	100131211	nuclear envelope integral membrane protein 2 [Source:HGNC Symbol;Acc:HGNC:33700]
ENSG00000156858	-0.294262	5.88616	10.1681	0.00262209	0.0515117	PRR14	ENSG00000156858	protein_coding	78994	proline rich 14 [Source:HGNC Symbol;Acc:HGNC:28458]
ENSG00000272758	0.290043	3.46706	10.1673	0.00262303	0.0515117	AC083798.2	ENSG00000272758	lncRNA	NA	novel transcript, antisense to KPNA1
ENSG00000285737	-0.543462	2.18394	10.1645	0.00262619	0.0515117	LINC02680	ENSG00000285737	lncRNA	NA	long intergenic non-protein coding RNA 2680 [Source:HGNC Symbol;Acc:HGNC:54174]
ENSG00000174373	0.241788	6.17236	10.1636	0.00262726	0.0515117	RALGAPA1	ENSG00000174373	protein_coding	253959	Ral GTPase activating protein catalytic subunit alpha 1 [Source:HGNC Symbol;Acc:HGNC:17770]
ENSG00000131732	0.189459	3.95919	10.1576	0.00263421	0.0515117	ZCCHC9	ENSG00000131732	protein_coding	84240	zinc finger CCHC-type containing 9 [Source:HGNC Symbol;Acc:HGNC:25424]
ENSG00000136527	0.229355	7.35406	10.1563	0.00263569	0.0515117	TRA2B	ENSG00000136527	protein_coding	6434	transformer 2 beta homolog [Source:HGNC Symbol;Acc:HGNC:10781]
ENSG00000266019	0.736774	3.06471	10.1516	0.00264116	0.0515117	MIR3609	ENSG00000266019	miRNA	100500819	microRNA 3609 [Source:HGNC Symbol;Acc:HGNC:38956]
ENSG00000169251	0.347112	4.0715	10.1506	0.00264231	0.0515117	NMD3	ENSG00000169251	protein_coding	51068	NMD3 ribosome export adaptor [Source:HGNC Symbol;Acc:HGNC:24250]
ENSG00000131697	-0.20571	4.32244	10.1506	0.00264237	0.0515117	NPHP4	ENSG00000131697	protein_coding	261734	nephrocystin 4 [Source:HGNC Symbol;Acc:HGNC:19104]
ENSG00000168071	-0.404547	8.3544	10.1495	0.00264363	0.0515117	CCDC88B	ENSG00000168071	protein_coding	283234	coiled-coil domain containing 88B [Source:HGNC Symbol;Acc:HGNC:26757]
ENSG00000128000	0.326362	5.49912	10.1416	0.00265284	0.0515239	ZNF780B	ENSG00000128000	protein_coding	163131	zinc finger protein 780B [Source:HGNC Symbol;Acc:HGNC:33109]
ENSG00000127311	0.234975	5.72443	10.1386	0.0026564	0.0515239	HELB	ENSG00000127311	protein_coding	92797	DNA helicase B [Source:HGNC Symbol;Acc:HGNC:17196]
ENSG00000164919	0.48609	3.8655	10.137	0.00265828	0.0515239	COX6C	ENSG00000164919	protein_coding	1345	cytochrome c oxidase subunit 6C [Source:HGNC Symbol;Acc:HGNC:2285]
ENSG00000141378	0.21115	4.16088	10.1362	0.00265918	0.0515239	PTRH2	ENSG00000141378	protein_coding	51651	peptidyl-tRNA hydrolase 2 [Source:HGNC Symbol;Acc:HGNC:24265]
ENSG00000178951	-0.169267	7.54998	10.1193	0.00267905	0.0517599	ZBTB7A	ENSG00000178951	protein_coding	51341	zinc finger and BTB domain containing 7A [Source:HGNC Symbol;Acc:HGNC:18078]
ENSG00000176102	0.271457	4.12677	10.1162	0.00268268	0.0517599	CSTF3	ENSG00000176102	protein_coding	1479	cleavage stimulation factor subunit 3 [Source:HGNC Symbol;Acc:HGNC:2485]
ENSG00000132965	-0.49817	7.51626	10.1102	0.00268979	0.0517599	ALOX5AP	ENSG00000132965	protein_coding	241	arachidonate 5-lipoxygenase activating protein [Source:HGNC Symbol;Acc:HGNC:436]
ENSG00000164022	0.302173	5.131	10.1064	0.00269436	0.0517599	AIMP1	ENSG00000164022	protein_coding	9255	aminoacyl tRNA synthetase complex interacting multifunctional protein 1 [Source:HGNC Symbol;Acc:HGNC:10648]
ENSG00000134955	-0.374258	4.97049	10.1057	0.0026951	0.0517599	SLC37A2	ENSG00000134955	protein_coding	219855	solute carrier family 37 member 2 [Source:HGNC Symbol;Acc:HGNC:20644]
ENSG00000164163	0.33578	4.91783	10.1036	0.00269769	0.0517599	ABCE1	ENSG00000164163	protein_coding	6059	ATP binding cassette subfamily E member 1 [Source:HGNC Symbol;Acc:HGNC:69]
ENSG00000205189	0.286732	4.39045	10.103	0.00269832	0.0517599	ZBTB10	ENSG00000205189	protein_coding	65986	zinc finger and BTB domain containing 10 [Source:HGNC Symbol;Acc:HGNC:30953]
ENSG00000228782	0.321067	2.67821	10.1005	0.00270133	0.0517599	MRPL45P2	ENSG00000228782	transcribed_unprocessed_pseudogene	NA	mitochondrial ribosomal protein L45 pseudogene 2 [Source:HGNC Symbol;Acc:HGNC:29716]
ENSG00000086619	0.183514	4.48269	10.095	0.00270784	0.0518128	ERO1B	ENSG00000086619	protein_coding	56605	endoplasmic reticulum oxidoreductase 1 beta [Source:HGNC Symbol;Acc:HGNC:14355]
ENSG00000132535	-0.335489	3.97722	10.0904	0.00271335	0.0518463	DLG4	ENSG00000132535	protein_coding	1742	discs large MAGUK scaffold protein 4 [Source:HGNC Symbol;Acc:HGNC:2903]
ENSG00000180376	0.268088	5.03478	10.0802	0.00272561	0.0519622	CCDC66	ENSG00000180376	protein_coding	285331	coiled-coil domain containing 66 [Source:HGNC Symbol;Acc:HGNC:27709]
ENSG00000142669	-0.324656	8.58836	10.0791	0.00272693	0.0519622	SH3BGRL3	ENSG00000142669	protein_coding	83442	SH3 domain binding glutamate rich protein like 3 [Source:HGNC Symbol;Acc:HGNC:15568]
ENSG00000169570	0.26247	2.8461	10.0741	0.0027329	0.0520042	DTWD2	ENSG00000169570	protein_coding	285605	DTW domain containing 2 [Source:HGNC Symbol;Acc:HGNC:19334]
ENSG00000105708	0.36901	3.79838	10.0692	0.00273886	0.0520079	ZNF14	ENSG00000105708	protein_coding	7561	zinc finger protein 14 [Source:HGNC Symbol;Acc:HGNC:12924]
ENSG00000065970	-0.326033	6.14688	10.0677	0.00274063	0.0520079	FOXJ2	ENSG00000065970	protein_coding	55810	forkhead box J2 [Source:HGNC Symbol;Acc:HGNC:24818]
ENSG00000213186	0.364579	3.16354	10.0616	0.00274809	0.052078	TRIM59	ENSG00000213186	protein_coding	286827	tripartite motif containing 59 [Source:HGNC Symbol;Acc:HGNC:30834]
ENSG00000103047	0.194758	5.15651	10.0558	0.00275516	0.0521405	TANGO6	ENSG00000103047	protein_coding	79613	transport and golgi organization 6 homolog [Source:HGNC Symbol;Acc:HGNC:25749]
ENSG00000122482	0.312059	6.04792	10.0482	0.0027644	0.0521875	ZNF644	ENSG00000122482	protein_coding	84146	zinc finger protein 644 [Source:HGNC Symbol;Acc:HGNC:29222]
ENSG00000197841	0.46295	3.379	10.0475	0.0027652	0.0521875	ZNF181	ENSG00000197841	protein_coding	339318	zinc finger protein 181 [Source:HGNC Symbol;Acc:HGNC:12971]
ENSG00000046651	0.252999	5.88723	10.0429	0.0027708	0.0522218	OFD1	ENSG00000046651	protein_coding	8481	OFD1 centriole and centriolar satellite protein [Source:HGNC Symbol;Acc:HGNC:2567]
ENSG00000082258	0.211126	6.57574	10.03	0.00278662	0.0522442	CCNT2	ENSG00000082258	protein_coding	905	cyclin T2 [Source:HGNC Symbol;Acc:HGNC:1600]
ENSG00000105556	-0.165065	4.31331	10.0281	0.002789	0.0522442	MIER2	ENSG00000105556	protein_coding	54531	MIER family member 2 [Source:HGNC Symbol;Acc:HGNC:29210]
ENSG00000146830	-0.208381	7.13252	10.0267	0.00279076	0.0522442	GIGYF1	ENSG00000146830	protein_coding	64599	GRB10 interacting GYF protein 1 [Source:HGNC Symbol;Acc:HGNC:9126]
ENSG00000160218	-0.12367	6.82503	10.0266	0.00279087	0.0522442	TRAPPC10	ENSG00000160218	protein_coding	7109	trafficking protein particle complex 10 [Source:HGNC Symbol;Acc:HGNC:11868]
ENSG00000197958	0.315114	8.09117	10.0266	0.00279089	0.0522442	RPL12	ENSG00000197958	protein_coding	6136	ribosomal protein L12 [Source:HGNC Symbol;Acc:HGNC:10302]
ENSG00000051825	0.245682	5.27653	10.0215	0.00279717	0.0522908	MPHOSPH9	ENSG00000051825	protein_coding	10198	M-phase phosphoprotein 9 [Source:HGNC Symbol;Acc:HGNC:7215]
ENSG00000197608	0.240804	4.87409	10.016	0.00280396	0.0523469	ZNF841	ENSG00000197608	protein_coding	284371	zinc finger protein 841 [Source:HGNC Symbol;Acc:HGNC:27611]
ENSG00000115419	0.2011	6.83989	10.0053	0.00281724	0.0524845	GLS	ENSG00000115419	protein_coding	2744	glutaminase [Source:HGNC Symbol;Acc:HGNC:4331]
ENSG00000119705	0.302854	2.80117	10.0009	0.00282268	0.0524845	SLIRP	ENSG00000119705	protein_coding	81892	SRA stem-loop interacting RNA binding protein [Source:HGNC Symbol;Acc:HGNC:20495]
ENSG00000171475	-0.297725	6.61503	10.0009	0.00282273	0.0524845	WIPF2	ENSG00000171475	protein_coding	147179	WAS/WASL interacting protein family member 2 [Source:HGNC Symbol;Acc:HGNC:30923]
ENSG00000145982	0.218851	4.00728	9.99112	0.00283496	0.0525543	FARS2	ENSG00000145982	protein_coding	10667	phenylalanyl-tRNA synthetase 2, mitochondrial [Source:HGNC Symbol;Acc:HGNC:21062]
ENSG00000241973	-0.160756	7.56093	9.98915	0.00283742	0.0525543	PI4KA	ENSG00000241973	protein_coding	5297	phosphatidylinositol 4-kinase alpha [Source:HGNC Symbol;Acc:HGNC:8983]
ENSG00000186272	0.307432	3.43734	9.98877	0.00283789	0.0525543	ZNF17	ENSG00000186272	protein_coding	7565	zinc finger protein 17 [Source:HGNC Symbol;Acc:HGNC:12958]
ENSG00000224470	-0.14996	6.27807	9.98074	0.00284799	0.0526185	ATXN1L	ENSG00000224470	protein_coding	342371	ataxin 1 like [Source:HGNC Symbol;Acc:HGNC:33279]
ENSG00000116584	-0.259161	8.45777	9.97996	0.00284898	0.0526185	ARHGEF2	ENSG00000116584	protein_coding	9181	Rho/Rac guanine nucleotide exchange factor 2 [Source:HGNC Symbol;Acc:HGNC:682]
ENSG00000153815	-0.376902	7.84403	9.97141	0.00285977	0.0526727	CMIP	ENSG00000153815	protein_coding	80790	c-Maf inducing protein [Source:HGNC Symbol;Acc:HGNC:24319]
ENSG00000278661	0.469707	1.80545	9.97049	0.00286092	0.0526727	TRAJ37	ENSG00000278661	TR_J_gene	NA	T cell receptor alpha joining 37 [Source:HGNC Symbol;Acc:HGNC:12067]
ENSG00000128604	-0.297085	5.75468	9.96858	0.00286335	0.0526727	IRF5	ENSG00000128604	protein_coding	3663	interferon regulatory factor 5 [Source:HGNC Symbol;Acc:HGNC:6120]
ENSG00000144034	0.284272	2.78416	9.94763	0.00289001	0.0530924	TPRKB	ENSG00000144034	protein_coding	51002	TP53RK binding protein [Source:HGNC Symbol;Acc:HGNC:24259]
ENSG00000101846	-0.272694	3.73942	9.93432	0.00290709	0.0533246	STS	ENSG00000101846	protein_coding	412	steroid sulfatase [Source:HGNC Symbol;Acc:HGNC:11425]
ENSG00000111530	0.233826	6.06686	9.92429	0.00292002	0.0533246	CAND1	ENSG00000111530	protein_coding	55832	cullin associated and neddylation dissociated 1 [Source:HGNC Symbol;Acc:HGNC:30688]
ENSG00000076864	-2.3494	4.33514	9.92183	0.00292321	0.0533246	RAP1GAP	ENSG00000076864	protein_coding	5909	RAP1 GTPase activating protein [Source:HGNC Symbol;Acc:HGNC:9858]
ENSG00000116871	-0.33221	7.84376	9.91715	0.00292926	0.0533246	MAP7D1	ENSG00000116871	protein_coding	55700	MAP7 domain containing 1 [Source:HGNC Symbol;Acc:HGNC:25514]
ENSG00000166669	0.346687	4.79171	9.91246	0.00293536	0.0533246	ATF7IP2	ENSG00000166669	protein_coding	80063	activating transcription factor 7 interacting protein 2 [Source:HGNC Symbol;Acc:HGNC:20397]
ENSG00000184922	-0.476305	9.52607	9.91059	0.0029378	0.0533246	FMNL1	ENSG00000184922	protein_coding	752	formin like 1 [Source:HGNC Symbol;Acc:HGNC:1212]
ENSG00000003509	0.206869	4.08449	9.91028	0.00293819	0.0533246	NDUFAF7	ENSG00000003509	protein_coding	55471	NADH:ubiquinone oxidoreductase complex assembly factor 7 [Source:HGNC Symbol;Acc:HGNC:28816]
ENSG00000135604	-0.502249	7.23934	9.90858	0.0029404	0.0533246	STX11	ENSG00000135604	protein_coding	8676	syntaxin 11 [Source:HGNC Symbol;Acc:HGNC:11429]
ENSG00000112394	0.530259	2.89728	9.90838	0.00294067	0.0533246	SLC16A10	ENSG00000112394	protein_coding	117247	solute carrier family 16 member 10 [Source:HGNC Symbol;Acc:HGNC:17027]
ENSG00000181450	0.419589	4.09713	9.90491	0.00294519	0.0533246	ZNF678	ENSG00000181450	protein_coding	339500	zinc finger protein 678 [Source:HGNC Symbol;Acc:HGNC:28652]
ENSG00000068120	-0.180369	5.25631	9.90346	0.00294708	0.0533246	COASY	ENSG00000068120	protein_coding	80347	Coenzyme A synthase [Source:HGNC Symbol;Acc:HGNC:29932]
ENSG00000112977	-0.273108	6.26415	9.89982	0.00295184	0.0533246	DAP	ENSG00000112977	protein_coding	1611	death associated protein [Source:HGNC Symbol;Acc:HGNC:2672]
ENSG00000166037	0.334314	5.21792	9.89907	0.00295283	0.0533246	CEP57	ENSG00000166037	protein_coding	9702	centrosomal protein 57 [Source:HGNC Symbol;Acc:HGNC:30794]
ENSG00000084731	-0.480458	4.09651	9.89229	0.00296171	0.0533578	KIF3C	ENSG00000084731	protein_coding	3797	kinesin family member 3C [Source:HGNC Symbol;Acc:HGNC:6321]
ENSG00000103187	-0.30679	9.59968	9.88824	0.00296703	0.0533578	COTL1	ENSG00000103187	protein_coding	23406	coactosin like F-actin binding protein 1 [Source:HGNC Symbol;Acc:HGNC:18304]
ENSG00000222078	0.4446	1.64923	9.88008	0.00297777	0.0533578	RN7SKP110	ENSG00000222078	misc_RNA	NA	RN7SK pseudogene 110 [Source:HGNC Symbol;Acc:HGNC:45834]
ENSG00000140988	0.264851	9.6989	9.87884	0.00297942	0.0533578	RPS2	ENSG00000140988	protein_coding	6187	ribosomal protein S2 [Source:HGNC Symbol;Acc:HGNC:10404]
ENSG00000011295	0.225454	4.9488	9.87842	0.00297997	0.0533578	TTC19	ENSG00000011295	protein_coding	54902	tetratricopeptide repeat domain 19 [Source:HGNC Symbol;Acc:HGNC:26006]
ENSG00000176182	-0.180867	3.93292	9.87503	0.00298445	0.0533578	MYPOP	ENSG00000176182	protein_coding	339344	Myb related transcription factor, partner of profilin [Source:HGNC Symbol;Acc:HGNC:20178]
ENSG00000136521	0.194809	4.15863	9.87359	0.00298636	0.0533578	NDUFB5	ENSG00000136521	protein_coding	4711	NADH:ubiquinone oxidoreductase subunit B5 [Source:HGNC Symbol;Acc:HGNC:7700]
ENSG00000167491	-0.301749	7.7202	9.86681	0.00299535	0.0533578	GATAD2A	ENSG00000167491	protein_coding	54815	GATA zinc finger domain containing 2A [Source:HGNC Symbol;Acc:HGNC:29989]
ENSG00000141027	-0.156918	8.15489	9.86666	0.00299554	0.0533578	NCOR1	ENSG00000141027	protein_coding	9611	nuclear receptor corepressor 1 [Source:HGNC Symbol;Acc:HGNC:7672]
ENSG00000070047	-0.187461	6.75438	9.86116	0.00300287	0.0533578	PHRF1	ENSG00000070047	protein_coding	57661	PHD and ring finger domains 1 [Source:HGNC Symbol;Acc:HGNC:24351]
ENSG00000276234	0.238031	3.85203	9.85869	0.00300615	0.0533578	TADA2A	ENSG00000276234	protein_coding	6871	transcriptional adaptor 2A [Source:HGNC Symbol;Acc:HGNC:11531]
ENSG00000283050	-0.620248	4.3181	9.8546	0.00301162	0.0533578	GTF2IP12	ENSG00000283050	transcribed_unprocessed_pseudogene	101926918	general transcription factor IIi pseudogene 12 [Source:HGNC Symbol;Acc:HGNC:51723]
ENSG00000132359	-0.272907	7.76919	9.85446	0.0030118	0.0533578	RAP1GAP2	ENSG00000132359	protein_coding	23108	RAP1 GTPase activating protein 2 [Source:HGNC Symbol;Acc:HGNC:29176]
ENSG00000121281	-0.215274	8.33974	9.85437	0.00301192	0.0533578	ADCY7	ENSG00000121281	protein_coding	113	adenylate cyclase 7 [Source:HGNC Symbol;Acc:HGNC:238]
ENSG00000160013	-0.354709	3.59477	9.85386	0.0030126	0.0533578	PTGIR	ENSG00000160013	protein_coding	5739	prostaglandin I2 receptor [Source:HGNC Symbol;Acc:HGNC:9602]
ENSG00000172037	-0.836883	1.68008	9.84294	0.00302724	0.0535484	LAMB2	ENSG00000172037	protein_coding	3913	laminin subunit beta 2 [Source:HGNC Symbol;Acc:HGNC:6487]
ENSG00000196357	0.285177	1.91698	9.83767	0.00303431	0.0535799	ZNF565	ENSG00000196357	protein_coding	147929	zinc finger protein 565 [Source:HGNC Symbol;Acc:HGNC:26726]
ENSG00000267254	0.375003	2.77958	9.82679	0.00304901	0.0535799	ZNF790-AS1	ENSG00000267254	lncRNA	284408	ZNF790 antisense RNA 1 [Source:HGNC Symbol;Acc:HGNC:27617]
ENSG00000134900	0.224116	6.62504	9.82619	0.00304982	0.0535799	TPP2	ENSG00000134900	protein_coding	7174	tripeptidyl peptidase 2 [Source:HGNC Symbol;Acc:HGNC:12016]
ENSG00000164073	0.181948	4.78457	9.82451	0.00305209	0.0535799	MFSD8	ENSG00000164073	protein_coding	256471	major facilitator superfamily domain containing 8 [Source:HGNC Symbol;Acc:HGNC:28486]
ENSG00000277406	0.5362	1.75768	9.82198	0.00305552	0.0535799	SEC22B4P	ENSG00000277406	transcribed_unprocessed_pseudogene	NA	SEC22 homolog B4, pseudogene [Source:HGNC Symbol;Acc:HGNC:53892]
ENSG00000169609	0.208407	5.17967	9.81924	0.00305924	0.0535799	C15orf40	ENSG00000169609	protein_coding	123207	chromosome 15 open reading frame 40 [Source:HGNC Symbol;Acc:HGNC:28443]
ENSG00000121058	0.267838	3.67792	9.81851	0.00306023	0.0535799	COIL	ENSG00000121058	protein_coding	8161	coilin [Source:HGNC Symbol;Acc:HGNC:2184]
ENSG00000023572	0.224525	3.54274	9.81582	0.00306389	0.0535799	GLRX2	ENSG00000023572	protein_coding	51022	glutaredoxin 2 [Source:HGNC Symbol;Acc:HGNC:16065]
ENSG00000145685	-0.459188	4.04885	9.81554	0.00306427	0.0535799	LHFPL2	ENSG00000145685	protein_coding	10184	LHFPL tetraspan subfamily member 2 [Source:HGNC Symbol;Acc:HGNC:6588]
ENSG00000198918	0.749543	4.57084	9.81295	0.0030678	0.0535799	RPL39	ENSG00000198918	protein_coding	6170	ribosomal protein L39 [Source:HGNC Symbol;Acc:HGNC:10350]
ENSG00000116604	-0.241242	7.41939	9.80365	0.0030805	0.0535888	MEF2D	ENSG00000116604	protein_coding	4209	myocyte enhancer factor 2D [Source:HGNC Symbol;Acc:HGNC:6997]
ENSG00000111737	-0.218031	6.24124	9.802	0.00308276	0.0535888	RAB35	ENSG00000111737	protein_coding	11021	RAB35, member RAS oncogene family [Source:HGNC Symbol;Acc:HGNC:9774]
ENSG00000196782	-0.461396	6.10022	9.80016	0.00308527	0.0535888	MAML3	ENSG00000196782	protein_coding	55534	mastermind like transcriptional coactivator 3 [Source:HGNC Symbol;Acc:HGNC:16272]
ENSG00000110514	-0.191054	6.82714	9.79842	0.00308766	0.0535888	MADD	ENSG00000110514	protein_coding	8567	MAP kinase activating death domain [Source:HGNC Symbol;Acc:HGNC:6766]
ENSG00000232810	-0.248763	3.65504	9.79514	0.00309216	0.0535888	TNF	ENSG00000232810	protein_coding	7124	tumor necrosis factor [Source:HGNC Symbol;Acc:HGNC:11892]
ENSG00000100439	-0.313008	5.53589	9.79514	0.00309216	0.0535888	ABHD4	ENSG00000100439	protein_coding	63874	abhydrolase domain containing 4, N-acyl phospholipase B [Source:HGNC Symbol;Acc:HGNC:20154]
ENSG00000182552	0.222332	3.06502	9.79274	0.00309547	0.0535888	RWDD4	ENSG00000182552	protein_coding	201965	RWD domain containing 4 [Source:HGNC Symbol;Acc:HGNC:23750]
ENSG00000198369	-0.366196	2.37496	9.78524	0.00310579	0.0536123	SPRED2	ENSG00000198369	protein_coding	200734	sprouty related EVH1 domain containing 2 [Source:HGNC Symbol;Acc:HGNC:17722]
ENSG00000122085	0.24409	6.43137	9.78427	0.00310713	0.0536123	MTERF4	ENSG00000122085	protein_coding	130916	mitochondrial transcription termination factor 4 [Source:HGNC Symbol;Acc:HGNC:28785]
ENSG00000163590	-0.360032	4.81225	9.78278	0.00310919	0.0536123	PPM1L	ENSG00000163590	protein_coding	151742	protein phosphatase, Mg2+/Mn2+ dependent 1L [Source:HGNC Symbol;Acc:HGNC:16381]
ENSG00000006007	-0.351219	6.14707	9.7805	0.00311234	0.0536123	GDE1	ENSG00000006007	protein_coding	51573	glycerophosphodiester phosphodiesterase 1 [Source:HGNC Symbol;Acc:HGNC:29644]
ENSG00000186104	0.243775	3.66383	9.77245	0.00312349	0.053629	CYP2R1	ENSG00000186104	protein_coding	120227	cytochrome P450 family 2 subfamily R member 1 [Source:HGNC Symbol;Acc:HGNC:20580]
ENSG00000118689	-0.71599	8.4218	9.77064	0.003126	0.053629	FOXO3	ENSG00000118689	protein_coding	2309	forkhead box O3 [Source:HGNC Symbol;Acc:HGNC:3821]
ENSG00000113456	0.230945	3.95371	9.77026	0.00312654	0.053629	RAD1	ENSG00000113456	protein_coding	5810	RAD1 checkpoint DNA exonuclease [Source:HGNC Symbol;Acc:HGNC:9806]
ENSG00000198429	0.406678	2.19516	9.76722	0.00313077	0.053629	ZNF69	ENSG00000198429	protein_coding	7620	zinc finger protein 69 [Source:HGNC Symbol;Acc:HGNC:13138]
ENSG00000120594	-0.517616	7.35384	9.76447	0.0031346	0.053629	PLXDC2	ENSG00000120594	protein_coding	84898	plexin domain containing 2 [Source:HGNC Symbol;Acc:HGNC:21013]
ENSG00000166266	0.24416	5.26294	9.76303	0.00313661	0.053629	CUL5	ENSG00000166266	protein_coding	8065	cullin 5 [Source:HGNC Symbol;Acc:HGNC:2556]
ENSG00000127481	-0.238329	8.40491	9.75822	0.00314332	0.0536715	UBR4	ENSG00000127481	protein_coding	23352	ubiquitin protein ligase E3 component n-recognin 4 [Source:HGNC Symbol;Acc:HGNC:30313]
ENSG00000149311	0.220764	9.03968	9.75568	0.00314686	0.0536715	ATM	ENSG00000149311	protein_coding	472	ATM serine/threonine kinase [Source:HGNC Symbol;Acc:HGNC:795]
ENSG00000182903	0.42268	5.15597	9.74417	0.00316303	0.0536877	ZNF721	ENSG00000182903	protein_coding	170960	zinc finger protein 721 [Source:HGNC Symbol;Acc:HGNC:29425]
ENSG00000109111	-0.2009	7.32058	9.73885	0.00317052	0.0536877	SUPT6H	ENSG00000109111	protein_coding	6830	SPT6 homolog, histone chaperone and transcription elongation factor [Source:HGNC Symbol;Acc:HGNC:11470]
ENSG00000197782	0.227441	5.03449	9.73785	0.00317192	0.0536877	ZNF780A	ENSG00000197782	protein_coding	284323	zinc finger protein 780A [Source:HGNC Symbol;Acc:HGNC:27603]
ENSG00000071127	-0.19745	8.90038	9.73548	0.00317528	0.0536877	WDR1	ENSG00000071127	protein_coding	9948	WD repeat domain 1 [Source:HGNC Symbol;Acc:HGNC:12754]
ENSG00000068724	-0.156891	6.88508	9.73175	0.00318054	0.0536877	TTC7A	ENSG00000068724	protein_coding	57217	tetratricopeptide repeat domain 7A [Source:HGNC Symbol;Acc:HGNC:19750]
ENSG00000028137	-0.352789	9.31691	9.73028	0.00318264	0.0536877	TNFRSF1B	ENSG00000028137	protein_coding	7133	TNF receptor superfamily member 1B [Source:HGNC Symbol;Acc:HGNC:11917]
ENSG00000101577	-0.289949	7.81469	9.72792	0.00318597	0.0536877	LPIN2	ENSG00000101577	protein_coding	9663	lipin 2 [Source:HGNC Symbol;Acc:HGNC:14450]
ENSG00000122035	-0.433524	1.48358	9.72675	0.00318763	0.0536877	RASL11A	ENSG00000122035	protein_coding	387496	RAS like family 11 member A [Source:HGNC Symbol;Acc:HGNC:23802]
ENSG00000138107	-0.159487	6.53428	9.7242	0.00319125	0.0536877	ACTR1A	ENSG00000138107	protein_coding	10121	actin related protein 1A [Source:HGNC Symbol;Acc:HGNC:167]
ENSG00000138138	0.270849	4.9392	9.72278	0.00319327	0.0536877	ATAD1	ENSG00000138138	protein_coding	84896	ATPase family AAA domain containing 1 [Source:HGNC Symbol;Acc:HGNC:25903]
ENSG00000243176	0.214628	3.52859	9.71755	0.00320071	0.0536877	AC092944.1	ENSG00000243176	lncRNA	NA	novel transcript
ENSG00000115816	0.399515	4.65845	9.71384	0.003206	0.0536877	CEBPZ	ENSG00000115816	protein_coding	10153	CCAAT enhancer binding protein zeta [Source:HGNC Symbol;Acc:HGNC:24218]
ENSG00000176055	0.290393	3.88307	9.71024	0.00321114	0.0536877	MBLAC2	ENSG00000176055	protein_coding	153364	metallo-beta-lactamase domain containing 2 [Source:HGNC Symbol;Acc:HGNC:33711]
ENSG00000160310	0.179029	7.54689	9.70875	0.00321328	0.0536877	PRMT2	ENSG00000160310	protein_coding	3275	protein arginine methyltransferase 2 [Source:HGNC Symbol;Acc:HGNC:5186]
ENSG00000177889	0.210216	5.23512	9.70843	0.00321373	0.0536877	UBE2N	ENSG00000177889	protein_coding	7334	ubiquitin conjugating enzyme E2 N [Source:HGNC Symbol;Acc:HGNC:12492]
ENSG00000164466	0.25446	5.00029	9.70596	0.00321727	0.0536877	SFXN1	ENSG00000164466	protein_coding	94081	sideroflexin 1 [Source:HGNC Symbol;Acc:HGNC:16085]
ENSG00000135974	0.223973	4.47116	9.70059	0.00322497	0.0536877	C2orf49	ENSG00000135974	protein_coding	79074	chromosome 2 open reading frame 49 [Source:HGNC Symbol;Acc:HGNC:28772]
ENSG00000088247	-0.14238	6.67261	9.6986	0.00322782	0.0536877	KHSRP	ENSG00000088247	protein_coding	8570	KH-type splicing regulatory protein [Source:HGNC Symbol;Acc:HGNC:6316]
ENSG00000198556	0.246573	3.8195	9.69821	0.00322839	0.0536877	ZNF789	ENSG00000198556	protein_coding	285989	zinc finger protein 789 [Source:HGNC Symbol;Acc:HGNC:27801]
ENSG00000152465	0.275043	4.59257	9.6974	0.00322955	0.0536877	NMT2	ENSG00000152465	protein_coding	9397	N-myristoyltransferase 2 [Source:HGNC Symbol;Acc:HGNC:7858]
ENSG00000042429	0.13029	4.70036	9.69217	0.00323709	0.0536877	MED17	ENSG00000042429	protein_coding	9440	mediator complex subunit 17 [Source:HGNC Symbol;Acc:HGNC:2375]
ENSG00000188092	0.279453	3.69406	9.69119	0.00323849	0.0536877	GPR89B	ENSG00000188092	protein_coding	51463	G protein-coupled receptor 89B [Source:HGNC Symbol;Acc:HGNC:13840]
ENSG00000245904	0.293122	2.97611	9.69004	0.00324016	0.0536877	AC025164.1	ENSG00000245904	lncRNA	NA	novel transcript, antisense to BTG1
ENSG00000122515	-0.20009	6.74229	9.6894	0.00324108	0.0536877	ZMIZ2	ENSG00000122515	protein_coding	83637	zinc finger MIZ-type containing 2 [Source:HGNC Symbol;Acc:HGNC:22229]
ENSG00000144597	-0.133156	5.2046	9.67707	0.00325894	0.0537612	EAF1	ENSG00000144597	protein_coding	85403	ELL associated factor 1 [Source:HGNC Symbol;Acc:HGNC:20907]
ENSG00000155849	-0.230371	7.51425	9.67535	0.00326143	0.0537612	ELMO1	ENSG00000155849	protein_coding	9844	engulfment and cell motility 1 [Source:HGNC Symbol;Acc:HGNC:16286]
ENSG00000137038	0.33867	3.61437	9.66652	0.00327429	0.0537612	DMAC1	ENSG00000137038	protein_coding	90871	distal membrane arm assembly complex 1 [Source:HGNC Symbol;Acc:HGNC:30536]
ENSG00000114686	0.3548	4.49894	9.6607	0.0032828	0.0537612	MRPL3	ENSG00000114686	protein_coding	11222	mitochondrial ribosomal protein L3 [Source:HGNC Symbol;Acc:HGNC:10379]
ENSG00000141428	0.257637	2.87037	9.65399	0.00329264	0.0537612	C18orf21	ENSG00000141428	protein_coding	83608	chromosome 18 open reading frame 21 [Source:HGNC Symbol;Acc:HGNC:28802]
ENSG00000163811	0.305684	5.29524	9.65395	0.0032927	0.0537612	WDR43	ENSG00000163811	protein_coding	23160	WD repeat domain 43 [Source:HGNC Symbol;Acc:HGNC:28945]
ENSG00000132205	-0.340033	6.54548	9.65305	0.00329401	0.0537612	EMILIN2	ENSG00000132205	protein_coding	84034	elastin microfibril interfacer 2 [Source:HGNC Symbol;Acc:HGNC:19881]
ENSG00000219665	0.240905	3.16695	9.65204	0.00329549	0.0537612	ZNF433-AS1	ENSG00000219665	lncRNA	101928464	ZNF433 and ZNF878 antisense RNA 1 [Source:HGNC Symbol;Acc:HGNC:53776]
ENSG00000278897	0.354035	3.21539	9.6514	0.00329644	0.0537612	AC020951.1	ENSG00000278897	TEC	NA	TEC
ENSG00000085644	-0.282655	4.80424	9.64061	0.00331234	0.0537612	ZNF213	ENSG00000085644	protein_coding	7760	zinc finger protein 213 [Source:HGNC Symbol;Acc:HGNC:13005]
ENSG00000120784	0.379124	3.37573	9.63898	0.00331475	0.0537612	ZFP30	ENSG00000120784	protein_coding	22835	ZFP30 zinc finger protein [Source:HGNC Symbol;Acc:HGNC:29555]
ENSG00000211876	0.400074	1.98682	9.63575	0.00331953	0.0537612	TRAJ13	ENSG00000211876	TR_J_gene	NA	T cell receptor alpha joining 13 [Source:HGNC Symbol;Acc:HGNC:12041]
ENSG00000259877	0.316323	1.71581	9.63558	0.00331978	0.0537612	AC009113.1	ENSG00000259877	lncRNA	NA	novel transcript, antisense to ZNF778
ENSG00000138660	0.29899	3.58658	9.63241	0.00332448	0.0537612	AP1AR	ENSG00000138660	protein_coding	55435	adaptor related protein complex 1 associated regulatory protein [Source:HGNC Symbol;Acc:HGNC:28808]
ENSG00000121753	-0.539394	1.58856	9.63182	0.00332534	0.0537612	ADGRB2	ENSG00000121753	protein_coding	576	adhesion G protein-coupled receptor B2 [Source:HGNC Symbol;Acc:HGNC:944]
ENSG00000139737	0.207264	4.10593	9.63074	0.00332695	0.0537612	SLAIN1	ENSG00000139737	protein_coding	122060	SLAIN motif family member 1 [Source:HGNC Symbol;Acc:HGNC:26387]
ENSG00000151332	0.307394	2.99633	9.63064	0.0033271	0.0537612	MBIP	ENSG00000151332	protein_coding	51562	MAP3K12 binding inhibitory protein 1 [Source:HGNC Symbol;Acc:HGNC:20427]
ENSG00000104231	0.336315	3.55031	9.63008	0.00332793	0.0537612	ZFAND1	ENSG00000104231	protein_coding	79752	zinc finger AN1-type containing 1 [Source:HGNC Symbol;Acc:HGNC:25858]
ENSG00000166188	-0.198363	5.73517	9.6242	0.00333667	0.0537612	ZNF319	ENSG00000166188	protein_coding	57567	zinc finger protein 319 [Source:HGNC Symbol;Acc:HGNC:13644]
ENSG00000132313	0.300624	3.52783	9.62326	0.00333807	0.0537612	MRPL35	ENSG00000132313	protein_coding	51318	mitochondrial ribosomal protein L35 [Source:HGNC Symbol;Acc:HGNC:14489]
ENSG00000143977	0.380501	3.43327	9.62161	0.00334053	0.0537612	SNRPG	ENSG00000143977	protein_coding	6637	small nuclear ribonucleoprotein polypeptide G [Source:HGNC Symbol;Acc:HGNC:11163]
ENSG00000131149	-0.292137	7.18004	9.62066	0.00334196	0.0537612	GSE1	ENSG00000131149	protein_coding	23199	Gse1 coiled-coil protein [Source:HGNC Symbol;Acc:HGNC:28979]
ENSG00000179088	0.384878	3.0529	9.61853	0.00334512	0.0537612	C12orf42	ENSG00000179088	protein_coding	374470	chromosome 12 open reading frame 42 [Source:HGNC Symbol;Acc:HGNC:24729]
ENSG00000137955	0.241223	4.93333	9.60948	0.00335866	0.0537612	RABGGTB	ENSG00000137955	protein_coding	5876	Rab geranylgeranyltransferase subunit beta [Source:HGNC Symbol;Acc:HGNC:9796]
ENSG00000160255	-0.359809	10.2226	9.59794	0.00337601	0.0537612	ITGB2	ENSG00000160255	protein_coding	3689	integrin subunit beta 2 [Source:HGNC Symbol;Acc:HGNC:6155]
ENSG00000151612	0.293331	5.01127	9.59623	0.0033786	0.0537612	ZNF827	ENSG00000151612	protein_coding	152485	zinc finger protein 827 [Source:HGNC Symbol;Acc:HGNC:27193]
ENSG00000138381	0.367717	3.35383	9.5924	0.00338438	0.0537612	ASNSD1	ENSG00000138381	protein_coding	54529	asparagine synthetase domain containing 1 [Source:HGNC Symbol;Acc:HGNC:24910]
ENSG00000149273	0.310567	8.75939	9.58953	0.00338872	0.0537612	RPS3	ENSG00000149273	protein_coding	6188	ribosomal protein S3 [Source:HGNC Symbol;Acc:HGNC:10420]
ENSG00000236304	-0.955276	3.90907	9.58712	0.00339237	0.0537612	AP001189.1	ENSG00000236304	lncRNA	107984360	novel transcript
ENSG00000196922	0.236368	4.64156	9.58629	0.00339362	0.0537612	ZNF252P	ENSG00000196922	transcribed_unprocessed_pseudogene	286101	zinc finger protein 252, pseudogene [Source:HGNC Symbol;Acc:HGNC:13046]
ENSG00000142208	-0.27457	7.56056	9.58603	0.00339402	0.0537612	AKT1	ENSG00000142208	protein_coding	207	AKT serine/threonine kinase 1 [Source:HGNC Symbol;Acc:HGNC:391]
ENSG00000166716	-0.278699	7.60575	9.58512	0.0033954	0.0537612	ZNF592	ENSG00000166716	protein_coding	9640	zinc finger protein 592 [Source:HGNC Symbol;Acc:HGNC:28986]
ENSG00000063245	-0.246801	7.27148	9.58256	0.00339928	0.0537612	EPN1	ENSG00000063245	protein_coding	29924	epsin 1 [Source:HGNC Symbol;Acc:HGNC:21604]
ENSG00000110429	0.190137	5.78741	9.58176	0.00340049	0.0537612	FBXO3	ENSG00000110429	protein_coding	26273	F-box protein 3 [Source:HGNC Symbol;Acc:HGNC:13582]
ENSG00000173875	0.235504	5.48022	9.58153	0.00340085	0.0537612	ZNF791	ENSG00000173875	protein_coding	163049	zinc finger protein 791 [Source:HGNC Symbol;Acc:HGNC:26895]
ENSG00000226891	-0.647434	4.01747	9.58128	0.00340123	0.0537612	LINC01359	ENSG00000226891	lncRNA	NA	long intergenic non-protein coding RNA 1359 [Source:HGNC Symbol;Acc:HGNC:50591]
ENSG00000166925	-0.324556	7.73594	9.58123	0.0034013	0.0537612	TSC22D4	ENSG00000166925	protein_coding	81628	TSC22 domain family member 4 [Source:HGNC Symbol;Acc:HGNC:21696]
ENSG00000173726	0.217214	5.28132	9.57785	0.00340644	0.0537612	TOMM20	ENSG00000173726	protein_coding	9804	translocase of outer mitochondrial membrane 20 [Source:HGNC Symbol;Acc:HGNC:20947]
ENSG00000238058	0.301708	2.80883	9.57625	0.00340888	0.0537612	AL355574.1	ENSG00000238058	lncRNA	NA	novel transcript
ENSG00000162923	-0.376023	8.19822	9.57608	0.00340914	0.0537612	WDR26	ENSG00000162923	protein_coding	80232	WD repeat domain 26 [Source:HGNC Symbol;Acc:HGNC:21208]
ENSG00000261136	0.28377	2.45276	9.57603	0.00340922	0.0537612	AC023908.3	ENSG00000261136	lncRNA	NA	novel transcript, antisense to FSIP1
ENSG00000100319	-0.194316	3.94383	9.57497	0.00341082	0.0537612	ZMAT5	ENSG00000100319	protein_coding	55954	zinc finger matrin-type 5 [Source:HGNC Symbol;Acc:HGNC:28046]
ENSG00000211792	0.520981	1.87094	9.57364	0.00341286	0.0537612	TRAV14DV4	ENSG00000211792	TR_V_gene	NA	T cell receptor alpha variable 14/delta variable 4 [Source:HGNC Symbol;Acc:HGNC:12110]
ENSG00000186635	-0.479425	9.61448	9.5695	0.00341918	0.0537892	ARAP1	ENSG00000186635	protein_coding	116985	ArfGAP with RhoGAP domain, ankyrin repeat and PH domain 1 [Source:HGNC Symbol;Acc:HGNC:16925]
ENSG00000100227	-0.133272	6.53237	9.56561	0.00342512	0.0537892	POLDIP3	ENSG00000100227	protein_coding	84271	DNA polymerase delta interacting protein 3 [Source:HGNC Symbol;Acc:HGNC:23782]
ENSG00000114120	0.284647	5.36505	9.56311	0.00342896	0.0537892	SLC25A36	ENSG00000114120	protein_coding	55186	solute carrier family 25 member 36 [Source:HGNC Symbol;Acc:HGNC:25554]
ENSG00000261098	0.282865	3.26294	9.55959	0.00343435	0.0537892	AP000766.1	ENSG00000261098	lncRNA	NA	novel transcript
ENSG00000229591	-0.33634	2.43473	9.55755	0.00343748	0.0537892	AC006017.1	ENSG00000229591	lncRNA	NA	novel transcript
ENSG00000124613	0.588318	1.55041	9.55566	0.00344038	0.0537892	ZNF391	ENSG00000124613	protein_coding	346157	zinc finger protein 391 [Source:HGNC Symbol;Acc:HGNC:18779]
ENSG00000279162	-0.434657	1.87837	9.55469	0.00344188	0.0537892	AC141586.5	ENSG00000279162	TEC	NA	tec
ENSG00000186827	-0.440267	2.58079	9.54466	0.00345735	0.0539402	TNFRSF4	ENSG00000186827	protein_coding	7293	TNF receptor superfamily member 4 [Source:HGNC Symbol;Acc:HGNC:11918]
ENSG00000237190	0.258465	2.63875	9.54018	0.00346428	0.0539402	CDKN2AIPNL	ENSG00000237190	protein_coding	91368	CDKN2A interacting protein N-terminal like [Source:HGNC Symbol;Acc:HGNC:30545]
ENSG00000126790	0.24135	3.70408	9.53765	0.0034682	0.0539402	L3HYPDH	ENSG00000126790	protein_coding	112849	trans-L-3-hydroxyproline dehydratase [Source:HGNC Symbol;Acc:HGNC:20488]
ENSG00000083807	0.278913	2.54393	9.53528	0.00347187	0.0539402	SLC27A5	ENSG00000083807	protein_coding	10998	solute carrier family 27 member 5 [Source:HGNC Symbol;Acc:HGNC:10999]
ENSG00000147036	-0.541627	1.66056	9.5335	0.00347465	0.0539402	LANCL3	ENSG00000147036	protein_coding	347404	LanC like 3 [Source:HGNC Symbol;Acc:HGNC:24767]
ENSG00000015285	-0.420287	8.08613	9.53329	0.00347498	0.0539402	WAS	ENSG00000015285	protein_coding	7454	WASP actin nucleation promoting factor [Source:HGNC Symbol;Acc:HGNC:12731]
ENSG00000124214	-0.353572	6.73659	9.53009	0.00347994	0.0539567	STAU1	ENSG00000124214	protein_coding	6780	staufen double-stranded RNA binding protein 1 [Source:HGNC Symbol;Acc:HGNC:11370]
ENSG00000173611	0.260867	4.44716	9.51834	0.00349829	0.0541527	SCAI	ENSG00000173611	protein_coding	286205	suppressor of cancer cell invasion [Source:HGNC Symbol;Acc:HGNC:26709]
ENSG00000111716	0.51641	4.2603	9.51698	0.00350042	0.0541527	LDHB	ENSG00000111716	protein_coding	3945	lactate dehydrogenase B [Source:HGNC Symbol;Acc:HGNC:6541]
ENSG00000198182	0.338122	2.66673	9.50588	0.00351785	0.0542776	ZNF607	ENSG00000198182	protein_coding	84775	zinc finger protein 607 [Source:HGNC Symbol;Acc:HGNC:28192]
ENSG00000196605	0.299308	3.42804	9.50131	0.00352505	0.0542776	ZNF846	ENSG00000196605	protein_coding	162993	zinc finger protein 846 [Source:HGNC Symbol;Acc:HGNC:27260]
ENSG00000146085	0.246023	3.67254	9.50033	0.0035266	0.0542776	MMUT	ENSG00000146085	protein_coding	4594	methylmalonyl-CoA mutase [Source:HGNC Symbol;Acc:HGNC:7526]
ENSG00000081665	0.24826	6.22672	9.49858	0.00352935	0.0542776	ZNF506	ENSG00000081665	protein_coding	440515	zinc finger protein 506 [Source:HGNC Symbol;Acc:HGNC:23780]
ENSG00000249096	-0.485058	4.33286	9.4964	0.0035328	0.0542776	LINC02362	ENSG00000249096	lncRNA	NA	long intergenic non-protein coding RNA 2362 [Source:HGNC Symbol;Acc:HGNC:53284]
ENSG00000198707	0.334066	4.94787	9.49635	0.00353289	0.0542776	CEP290	ENSG00000198707	protein_coding	80184	centrosomal protein 290 [Source:HGNC Symbol;Acc:HGNC:29021]
ENSG00000105176	0.273114	5.39581	9.49438	0.003536	0.0542776	URI1	ENSG00000105176	protein_coding	8725	URI1 prefoldin like chaperone [Source:HGNC Symbol;Acc:HGNC:13236]
ENSG00000105202	0.277005	5.48016	9.49034	0.0035424	0.0542957	FBL	ENSG00000105202	protein_coding	2091	fibrillarin [Source:HGNC Symbol;Acc:HGNC:3599]
ENSG00000175220	-0.250332	6.83626	9.48868	0.00354504	0.0542957	ARHGAP1	ENSG00000175220	protein_coding	392	Rho GTPase activating protein 1 [Source:HGNC Symbol;Acc:HGNC:673]
ENSG00000100647	-0.373931	7.98976	9.4846	0.00355153	0.0543349	SUSD6	ENSG00000100647	protein_coding	9766	sushi domain containing 6 [Source:HGNC Symbol;Acc:HGNC:19956]
ENSG00000182095	-0.441425	8.54924	9.48093	0.00355737	0.054364	TNRC18	ENSG00000182095	protein_coding	84629	trinucleotide repeat containing 18 [Source:HGNC Symbol;Acc:HGNC:11962]
ENSG00000154642	0.238778	5.45256	9.47746	0.0035629	0.0543819	C21orf91	ENSG00000154642	protein_coding	54149	chromosome 21 open reading frame 91 [Source:HGNC Symbol;Acc:HGNC:16459]
ENSG00000105819	0.19282	5.37645	9.47516	0.00356658	0.0543819	PMPCB	ENSG00000105819	protein_coding	9512	peptidase, mitochondrial processing subunit beta [Source:HGNC Symbol;Acc:HGNC:9119]
ENSG00000228956	0.39963	4.73045	9.4728	0.00357035	0.0543819	SATB1-AS1	ENSG00000228956	lncRNA	NA	SATB1 antisense RNA 1 [Source:HGNC Symbol;Acc:HGNC:50687]
ENSG00000168421	0.302646	6.46794	9.46941	0.00357577	0.0544045	RHOH	ENSG00000168421	protein_coding	399	ras homolog family member H [Source:HGNC Symbol;Acc:HGNC:686]
ENSG00000213463	0.26925	4.52858	9.46221	0.00358733	0.0544905	SYNJ2BP	ENSG00000213463	protein_coding	55333	synaptojanin 2 binding protein [Source:HGNC Symbol;Acc:HGNC:18955]
ENSG00000006125	-0.228983	7.46185	9.45926	0.00359207	0.0544905	AP2B1	ENSG00000006125	protein_coding	163	adaptor related protein complex 2 subunit beta 1 [Source:HGNC Symbol;Acc:HGNC:563]
ENSG00000158987	0.203526	5.01245	9.45449	0.00359976	0.0544905	RAPGEF6	ENSG00000158987	protein_coding	51735	Rap guanine nucleotide exchange factor 6 [Source:HGNC Symbol;Acc:HGNC:20655]
ENSG00000089157	0.331396	8.48689	9.45335	0.0036016	0.0544905	RPLP0	ENSG00000089157	protein_coding	6175	ribosomal protein lateral stalk subunit P0 [Source:HGNC Symbol;Acc:HGNC:10371]
ENSG00000143093	-0.135777	5.69396	9.45258	0.00360283	0.0544905	STRIP1	ENSG00000143093	protein_coding	85369	striatin interacting protein 1 [Source:HGNC Symbol;Acc:HGNC:25916]
ENSG00000254911	0.426556	3.11829	9.44949	0.00360784	0.0544905	SCARNA9	ENSG00000254911	lncRNA	619383	small Cajal body-specific RNA 9 [Source:HGNC Symbol;Acc:HGNC:32566]
ENSG00000110046	-0.569483	7.03966	9.44875	0.00360903	0.0544905	ATG2A	ENSG00000110046	protein_coding	23130	autophagy related 2A [Source:HGNC Symbol;Acc:HGNC:29028]
ENSG00000089682	0.272008	4.23009	9.43963	0.0036238	0.0546538	RBM41	ENSG00000089682	protein_coding	55285	RNA binding motif protein 41 [Source:HGNC Symbol;Acc:HGNC:25617]
ENSG00000106355	0.399096	2.69437	9.42969	0.00363999	0.0546634	LSM5	ENSG00000106355	protein_coding	23658	LSM5 homolog, U6 small nuclear RNA and mRNA degradation associated [Source:HGNC Symbol;Acc:HGNC:17162]
ENSG00000139620	0.179311	4.72788	9.4291	0.00364096	0.0546634	KANSL2	ENSG00000139620	protein_coding	54934	KAT8 regulatory NSL complex subunit 2 [Source:HGNC Symbol;Acc:HGNC:26024]
ENSG00000085265	-0.321535	9.81717	9.42164	0.00365317	0.0546634	FCN1	ENSG00000085265	protein_coding	2219	ficolin 1 [Source:HGNC Symbol;Acc:HGNC:3623]
ENSG00000197136	-0.257208	6.89929	9.42085	0.00365446	0.0546634	PCNX3	ENSG00000197136	protein_coding	399909	pecanex 3 [Source:HGNC Symbol;Acc:HGNC:18760]
ENSG00000131165	-0.202909	6.37653	9.41809	0.00365899	0.0546634	CHMP1A	ENSG00000131165	protein_coding	5119	charged multivesicular body protein 1A [Source:HGNC Symbol;Acc:HGNC:8740]
ENSG00000075618	-0.413553	2.65924	9.41688	0.00366097	0.0546634	FSCN1	ENSG00000075618	protein_coding	6624	fascin actin-bundling protein 1 [Source:HGNC Symbol;Acc:HGNC:11148]
ENSG00000155961	0.200185	3.47814	9.41669	0.00366129	0.0546634	RAB39B	ENSG00000155961	protein_coding	116442	RAB39B, member RAS oncogene family [Source:HGNC Symbol;Acc:HGNC:16499]
ENSG00000135540	-0.433031	2.20546	9.41474	0.00366448	0.0546634	NHSL1	ENSG00000135540	protein_coding	57224	NHS like 1 [Source:HGNC Symbol;Acc:HGNC:21021]
ENSG00000139154	0.225125	5.30899	9.41272	0.00366781	0.0546634	AEBP2	ENSG00000139154	protein_coding	121536	AE binding protein 2 [Source:HGNC Symbol;Acc:HGNC:24051]
ENSG00000055044	0.339475	5.06278	9.41086	0.00367088	0.0546634	NOP58	ENSG00000055044	protein_coding	51602	NOP58 ribonucleoprotein [Source:HGNC Symbol;Acc:HGNC:29926]
ENSG00000137760	0.316281	3.77924	9.40872	0.0036744	0.0546634	ALKBH8	ENSG00000137760	protein_coding	91801	alkB homolog 8, tRNA methyltransferase [Source:HGNC Symbol;Acc:HGNC:25189]
ENSG00000261326	0.288897	3.84275	9.40291	0.003684	0.0546634	LINC01355	ENSG00000261326	lncRNA	NA	long intergenic non-protein coding RNA 1355 [Source:HGNC Symbol;Acc:HGNC:50584]
ENSG00000101974	0.139672	5.35599	9.40065	0.00368773	0.0546634	ATP11C	ENSG00000101974	protein_coding	286410	ATPase phospholipid transporting 11C [Source:HGNC Symbol;Acc:HGNC:13554]
ENSG00000188419	0.24935	4.52264	9.39805	0.00369204	0.0546634	CHM	ENSG00000188419	protein_coding	1121	CHM Rab escort protein [Source:HGNC Symbol;Acc:HGNC:1940]
ENSG00000148411	-0.395744	7.07478	9.3948	0.00369742	0.0546634	NACC2	ENSG00000148411	protein_coding	138151	NACC family member 2 [Source:HGNC Symbol;Acc:HGNC:23846]
ENSG00000188167	-0.298946	5.10934	9.39474	0.00369753	0.0546634	TMPPE	ENSG00000188167	protein_coding	643853	transmembrane protein with metallophosphoesterase domain [Source:HGNC Symbol;Acc:HGNC:33865]
ENSG00000172081	-0.387634	9.01654	9.39376	0.00369915	0.0546634	MOB3A	ENSG00000172081	protein_coding	126308	MOB kinase activator 3A [Source:HGNC Symbol;Acc:HGNC:29802]
ENSG00000172809	0.248175	7.90436	9.39368	0.00369929	0.0546634	RPL38	ENSG00000172809	protein_coding	6169	ribosomal protein L38 [Source:HGNC Symbol;Acc:HGNC:10349]
ENSG00000116754	0.189559	7.21302	9.39091	0.00370389	0.0546634	SRSF11	ENSG00000116754	protein_coding	9295	serine and arginine rich splicing factor 11 [Source:HGNC Symbol;Acc:HGNC:10782]
ENSG00000142784	-0.373105	7.68177	9.39021	0.00370506	0.0546634	WDTC1	ENSG00000142784	protein_coding	23038	WD and tetratricopeptide repeats 1 [Source:HGNC Symbol;Acc:HGNC:29175]
ENSG00000138777	0.181528	4.45735	9.38183	0.00371902	0.0546634	PPA2	ENSG00000138777	protein_coding	27068	inorganic pyrophosphatase 2 [Source:HGNC Symbol;Acc:HGNC:28883]
ENSG00000162971	0.269447	4.12933	9.38149	0.00371959	0.0546634	TYW5	ENSG00000162971	protein_coding	129450	tRNA-yW synthesizing protein 5 [Source:HGNC Symbol;Acc:HGNC:26754]
ENSG00000006712	-0.179569	5.32031	9.38128	0.00371993	0.0546634	PAF1	ENSG00000006712	protein_coding	54623	PAF1 homolog, Paf1/RNA polymerase II complex component [Source:HGNC Symbol;Acc:HGNC:25459]
ENSG00000124313	-0.338483	4.10796	9.37981	0.0037224	0.0546634	IQSEC2	ENSG00000124313	protein_coding	23096	IQ motif and Sec7 domain ArfGEF 2 [Source:HGNC Symbol;Acc:HGNC:29059]
ENSG00000258111	-0.50201	3.22876	9.37923	0.00372336	0.0546634	AC079316.1	ENSG00000258111	processed_pseudogene	NA	ATP synthase, H+ transporting, mitochondrial Fo complex, subunit C1 (subunit 9) (ATP5G1) pseudogene
ENSG00000213096	0.375544	4.1832	9.3633	0.00375009	0.0549974	ZNF254	ENSG00000213096	protein_coding	9534	zinc finger protein 254 [Source:HGNC Symbol;Acc:HGNC:13047]
ENSG00000047932	0.21408	5.03859	9.35817	0.00375876	0.0550277	GOPC	ENSG00000047932	protein_coding	57120	golgi associated PDZ and coiled-coil motif containing [Source:HGNC Symbol;Acc:HGNC:17643]
ENSG00000099942	-0.210051	7.0476	9.35712	0.00376053	0.0550277	CRKL	ENSG00000099942	protein_coding	1399	CRK like proto-oncogene, adaptor protein [Source:HGNC Symbol;Acc:HGNC:2363]
ENSG00000116962	-0.503146	3.70689	9.35463	0.00376473	0.0550277	NID1	ENSG00000116962	protein_coding	4811	nidogen 1 [Source:HGNC Symbol;Acc:HGNC:7821]
ENSG00000171368	-0.476079	2.44687	9.3519	0.00376936	0.0550277	TPPP	ENSG00000171368	protein_coding	11076	tubulin polymerization promoting protein [Source:HGNC Symbol;Acc:HGNC:24164]
ENSG00000197948	-0.212098	6.07013	9.3494	0.0037736	0.0550277	FCHSD1	ENSG00000197948	protein_coding	89848	FCH and double SH3 domains 1 [Source:HGNC Symbol;Acc:HGNC:25463]
ENSG00000160014	-0.22135	7.65596	9.34795	0.00377606	0.0550277	CALM3	ENSG00000160014	protein_coding	808	calmodulin 3 [Source:HGNC Symbol;Acc:HGNC:1449]
ENSG00000107371	0.180553	4.72025	9.34514	0.00378082	0.055039	EXOSC3	ENSG00000107371	protein_coding	51010	exosome component 3 [Source:HGNC Symbol;Acc:HGNC:17944]
ENSG00000135506	-0.306311	7.53861	9.33613	0.00379617	0.0551892	OS9	ENSG00000135506	protein_coding	10956	OS9 endoplasmic reticulum lectin [Source:HGNC Symbol;Acc:HGNC:16994]
ENSG00000014641	0.284735	4.6544	9.33041	0.00380594	0.0551892	MDH1	ENSG00000014641	protein_coding	4190	malate dehydrogenase 1 [Source:HGNC Symbol;Acc:HGNC:6970]
ENSG00000020181	-0.506916	2.76959	9.32938	0.00380772	0.0551892	ADGRA2	ENSG00000020181	protein_coding	25960	adhesion G protein-coupled receptor A2 [Source:HGNC Symbol;Acc:HGNC:17849]
ENSG00000143368	-0.16973	5.60475	9.32923	0.00380797	0.0551892	SF3B4	ENSG00000143368	protein_coding	10262	splicing factor 3b subunit 4 [Source:HGNC Symbol;Acc:HGNC:10771]
ENSG00000236567	-0.370371	3.65011	9.32455	0.00381598	0.0551892	TCF3P1	ENSG00000236567	processed_pseudogene	NA	transcription factor 3 pseudogene 1 [Source:HGNC Symbol;Acc:HGNC:49742]
ENSG00000107672	0.205825	4.53276	9.31859	0.00382622	0.0551892	NSMCE4A	ENSG00000107672	protein_coding	54780	NSE4 homolog A, SMC5-SMC6 complex component [Source:HGNC Symbol;Acc:HGNC:25935]
ENSG00000075624	-0.33712	12.7097	9.31837	0.00382661	0.0551892	ACTB	ENSG00000075624	protein_coding	60	actin beta [Source:HGNC Symbol;Acc:HGNC:132]
ENSG00000131469	0.566668	7.04603	9.31315	0.00383561	0.0551892	RPL27	ENSG00000131469	protein_coding	6155	ribosomal protein L27 [Source:HGNC Symbol;Acc:HGNC:10328]
ENSG00000197937	0.336134	3.95068	9.31058	0.00384004	0.0551892	ZNF347	ENSG00000197937	protein_coding	84671	zinc finger protein 347 [Source:HGNC Symbol;Acc:HGNC:16447]
ENSG00000105698	-0.160254	7.0306	9.30886	0.003843	0.0551892	USF2	ENSG00000105698	protein_coding	7392	upstream transcription factor 2, c-fos interacting [Source:HGNC Symbol;Acc:HGNC:12594]
ENSG00000170631	0.234689	2.53087	9.30728	0.00384575	0.0551892	ZNF16	ENSG00000170631	protein_coding	7564	zinc finger protein 16 [Source:HGNC Symbol;Acc:HGNC:12947]
ENSG00000142875	0.360117	6.54477	9.30624	0.00384754	0.0551892	PRKACB	ENSG00000142875	protein_coding	5567	protein kinase cAMP-activated catalytic subunit beta [Source:HGNC Symbol;Acc:HGNC:9381]
ENSG00000176095	-0.314594	6.88431	9.30617	0.00384766	0.0551892	IP6K1	ENSG00000176095	protein_coding	9807	inositol hexakisphosphate kinase 1 [Source:HGNC Symbol;Acc:HGNC:18360]
ENSG00000124942	-0.25256	11.0041	9.30074	0.00385707	0.0551892	AHNAK	ENSG00000124942	protein_coding	79026	AHNAK nucleoprotein [Source:HGNC Symbol;Acc:HGNC:347]
ENSG00000033867	0.27854	6.15851	9.29976	0.00385878	0.0551892	SLC4A7	ENSG00000033867	protein_coding	9497	solute carrier family 4 member 7 [Source:HGNC Symbol;Acc:HGNC:11033]
ENSG00000157570	-0.330315	5.22701	9.2991	0.00385992	0.0551892	TSPAN18	ENSG00000157570	protein_coding	90139	tetraspanin 18 [Source:HGNC Symbol;Acc:HGNC:20660]
ENSG00000169567	0.414664	5.09308	9.29749	0.00386272	0.0551892	HINT1	ENSG00000169567	protein_coding	3094	histidine triad nucleotide binding protein 1 [Source:HGNC Symbol;Acc:HGNC:4912]
ENSG00000153130	0.442618	2.84097	9.29731	0.00386304	0.0551892	SCOC	ENSG00000153130	protein_coding	60592	short coiled-coil protein [Source:HGNC Symbol;Acc:HGNC:20335]
ENSG00000152133	0.401594	3.97844	9.29484	0.00386733	0.0551933	GPATCH11	ENSG00000152133	protein_coding	253635	G-patch domain containing 11 [Source:HGNC Symbol;Acc:HGNC:26768]
ENSG00000211877	0.415276	2.79863	9.28662	0.00388167	0.0552949	TRAJ12	ENSG00000211877	TR_J_gene	NA	T cell receptor alpha joining 12 [Source:HGNC Symbol;Acc:HGNC:12040]
ENSG00000185896	-0.246098	7.12481	9.28617	0.00388245	0.0552949	LAMP1	ENSG00000185896	protein_coding	3916	lysosomal associated membrane protein 1 [Source:HGNC Symbol;Acc:HGNC:6499]
ENSG00000130349	0.243391	2.85845	9.28001	0.00389323	0.0553634	MTRES1	ENSG00000130349	protein_coding	51250	mitochondrial transcription rescue factor 1 [Source:HGNC Symbol;Acc:HGNC:17971]
ENSG00000095383	-0.322649	5.6246	9.27884	0.00389528	0.0553634	TBC1D2	ENSG00000095383	protein_coding	55357	TBC1 domain family member 2 [Source:HGNC Symbol;Acc:HGNC:18026]
ENSG00000131269	0.202961	4.37641	9.27318	0.00390523	0.0553779	ABCB7	ENSG00000131269	protein_coding	22	ATP binding cassette subfamily B member 7 [Source:HGNC Symbol;Acc:HGNC:48]
ENSG00000278972	0.360748	1.89265	9.26726	0.00391566	0.0553779	AC015920.1	ENSG00000278972	TEC	NA	TEC
ENSG00000106868	-0.264138	5.63325	9.26595	0.00391796	0.0553779	SUSD1	ENSG00000106868	protein_coding	64420	sushi domain containing 1 [Source:HGNC Symbol;Acc:HGNC:25413]
ENSG00000251247	0.262189	3.46662	9.26467	0.00392022	0.0553779	ZNF345	ENSG00000251247	protein_coding	25850	zinc finger protein 345 [Source:HGNC Symbol;Acc:HGNC:16367]
ENSG00000277739	1.66328	2.9174	9.26438	0.00392074	0.0553779	5_8S_rRNA	ENSG00000277739	rRNA	NA	5.8S ribosomal RNA [Source:RFAM;Acc:RF00002]
ENSG00000251791	0.570608	3.8972	9.26382	0.00392172	0.0553779	SCARNA6	ENSG00000251791	scaRNA	677772	small Cajal body-specific RNA 6 [Source:HGNC Symbol;Acc:HGNC:32562]
ENSG00000131373	0.21656	4.09486	9.26076	0.00392713	0.0553779	HACL1	ENSG00000131373	protein_coding	26061	2-hydroxyacyl-CoA lyase 1 [Source:HGNC Symbol;Acc:HGNC:17856]
ENSG00000168528	-0.826251	2.50621	9.26006	0.00392836	0.0553779	SERINC2	ENSG00000168528	protein_coding	347735	serine incorporator 2 [Source:HGNC Symbol;Acc:HGNC:23231]
ENSG00000107938	0.131936	5.50302	9.25415	0.00393885	0.0554691	EDRF1	ENSG00000107938	protein_coding	26098	erythroid differentiation regulatory factor 1 [Source:HGNC Symbol;Acc:HGNC:24640]
ENSG00000248971	-0.329613	3.8197	9.24941	0.00394726	0.055531	KRT8P46	ENSG00000248971	processed_pseudogene	NA	keratin 8 pseudogene 46 [Source:HGNC Symbol;Acc:HGNC:39880]
ENSG00000180957	0.12771	5.45463	9.24601	0.00395332	0.0555597	PITPNB	ENSG00000180957	protein_coding	23760	phosphatidylinositol transfer protein beta [Source:HGNC Symbol;Acc:HGNC:9002]
ENSG00000267575	0.216522	4.64254	9.23848	0.00396676	0.0555611	AC006504.5	ENSG00000267575	lncRNA	101927151	novel transcript
ENSG00000166479	0.279028	5.4236	9.23776	0.00396804	0.0555611	TMX3	ENSG00000166479	protein_coding	54495	thioredoxin related transmembrane protein 3 [Source:HGNC Symbol;Acc:HGNC:24718]
ENSG00000076944	-0.348545	7.14062	9.23563	0.00397185	0.0555611	STXBP2	ENSG00000076944	protein_coding	6813	syntaxin binding protein 2 [Source:HGNC Symbol;Acc:HGNC:11445]
ENSG00000134255	0.224531	5.60789	9.2333	0.00397603	0.0555611	CEPT1	ENSG00000134255	protein_coding	10390	choline/ethanolamine phosphotransferase 1 [Source:HGNC Symbol;Acc:HGNC:24289]
ENSG00000117054	0.350593	4.26396	9.23301	0.00397656	0.0555611	ACADM	ENSG00000117054	protein_coding	34	acyl-CoA dehydrogenase medium chain [Source:HGNC Symbol;Acc:HGNC:89]
ENSG00000174231	-0.222017	8.15867	9.23171	0.00397888	0.0555611	PRPF8	ENSG00000174231	protein_coding	10594	pre-mRNA processing factor 8 [Source:HGNC Symbol;Acc:HGNC:17340]
ENSG00000110697	-0.205563	7.10873	9.23021	0.00398158	0.0555611	PITPNM1	ENSG00000110697	protein_coding	9600	phosphatidylinositol transfer protein membrane associated 1 [Source:HGNC Symbol;Acc:HGNC:9003]
ENSG00000143756	0.140429	5.25331	9.22515	0.00399066	0.0556316	FBXO28	ENSG00000143756	protein_coding	23219	F-box protein 28 [Source:HGNC Symbol;Acc:HGNC:29046]
ENSG00000106714	-0.896044	6.00289	9.21946	0.00400092	0.0556512	CNTNAP3	ENSG00000106714	protein_coding	79937	contactin associated protein family member 3 [Source:HGNC Symbol;Acc:HGNC:13834]
ENSG00000167766	0.31686	5.51233	9.21823	0.00400314	0.0556512	ZNF83	ENSG00000167766	protein_coding	55769	zinc finger protein 83 [Source:HGNC Symbol;Acc:HGNC:13158]
ENSG00000130713	0.254039	4.43388	9.21328	0.00401209	0.0556512	EXOSC2	ENSG00000130713	protein_coding	23404	exosome component 2 [Source:HGNC Symbol;Acc:HGNC:17097]
ENSG00000231551	0.289894	1.96704	9.21305	0.0040125	0.0556512	AC245100.4	ENSG00000231551	transcribed_unprocessed_pseudogene	NA	phosphodiesterase 4D interacting protein (PDE4DIP) pseudogene
ENSG00000181007	0.459025	3.13431	9.21293	0.00401272	0.0556512	ZFP82	ENSG00000181007	protein_coding	284406	ZFP82 zinc finger protein [Source:HGNC Symbol;Acc:HGNC:28682]
ENSG00000166532	0.248245	3.82461	9.21099	0.00401623	0.0556512	RIMKLB	ENSG00000166532	protein_coding	57494	ribosomal modification protein rimK like family member B [Source:HGNC Symbol;Acc:HGNC:29228]
ENSG00000198393	0.203982	5.5448	9.20049	0.00403529	0.0558155	ZNF26	ENSG00000198393	protein_coding	7574	zinc finger protein 26 [Source:HGNC Symbol;Acc:HGNC:13053]
ENSG00000148400	-0.571227	9.19871	9.20001	0.00403617	0.0558155	NOTCH1	ENSG00000148400	protein_coding	4851	notch receptor 1 [Source:HGNC Symbol;Acc:HGNC:7881]
ENSG00000126746	-0.166623	5.90365	9.18535	0.00406296	0.0561056	ZNF384	ENSG00000126746	protein_coding	171017	zinc finger protein 384 [Source:HGNC Symbol;Acc:HGNC:11955]
ENSG00000211871	0.363171	2.37655	9.18409	0.00406527	0.0561056	TRAJ18	ENSG00000211871	TR_J_gene	NA	T cell receptor alpha joining 18 [Source:HGNC Symbol;Acc:HGNC:12046]
ENSG00000105325	-0.319716	6.49829	9.18054	0.0040718	0.0561396	FZR1	ENSG00000105325	protein_coding	51343	fizzy and cell division cycle 20 related 1 [Source:HGNC Symbol;Acc:HGNC:24824]
ENSG00000160410	-0.483507	7.81983	9.17308	0.00408553	0.0562728	SHKBP1	ENSG00000160410	protein_coding	92799	SH3KBP1 binding protein 1 [Source:HGNC Symbol;Acc:HGNC:19214]
ENSG00000151233	0.194368	4.66131	9.16718	0.00409643	0.0562729	GXYLT1	ENSG00000151233	protein_coding	283464	glucoside xylosyltransferase 1 [Source:HGNC Symbol;Acc:HGNC:27482]
ENSG00000236439	0.869601	2.04998	9.16649	0.00409771	0.0562729	AC099336.2	ENSG00000236439	processed_pseudogene	NA	ribosomal protein S27 (metallopanstimulin 1) (RPS27) pseudogene
ENSG00000171148	-0.180249	6.36073	9.16646	0.00409776	0.0562729	TADA3	ENSG00000171148	protein_coding	10474	transcriptional adaptor 3 [Source:HGNC Symbol;Acc:HGNC:19422]
ENSG00000163558	0.228223	4.1474	9.15846	0.0041126	0.0563729	PRKCI	ENSG00000163558	protein_coding	5584	protein kinase C iota [Source:HGNC Symbol;Acc:HGNC:9404]
ENSG00000135249	0.235842	4.08516	9.15788	0.00411368	0.0563729	RINT1	ENSG00000135249	protein_coding	60561	RAD50 interactor 1 [Source:HGNC Symbol;Acc:HGNC:21876]
ENSG00000100888	-0.170197	7.28394	9.15593	0.00411729	0.0563729	CHD8	ENSG00000100888	protein_coding	57680	chromodomain helicase DNA binding protein 8 [Source:HGNC Symbol;Acc:HGNC:20153]
ENSG00000127838	-0.275101	5.17983	9.15271	0.00412329	0.0563769	PNKD	ENSG00000127838	protein_coding	25953	PNKD metallo-beta-lactamase domain containing [Source:HGNC Symbol;Acc:HGNC:9153]
ENSG00000164181	-0.67348	3.09109	9.15038	0.00412763	0.0563769	ELOVL7	ENSG00000164181	protein_coding	79993	ELOVL fatty acid elongase 7 [Source:HGNC Symbol;Acc:HGNC:26292]
ENSG00000132005	-0.311343	5.77171	9.14921	0.00412981	0.0563769	RFX1	ENSG00000132005	protein_coding	5989	regulatory factor X1 [Source:HGNC Symbol;Acc:HGNC:9982]
ENSG00000168944	0.191005	5.83978	9.14358	0.00414034	0.0564589	CEP120	ENSG00000168944	protein_coding	153241	centrosomal protein 120 [Source:HGNC Symbol;Acc:HGNC:26690]
ENSG00000165521	0.355477	3.18887	9.14162	0.004144	0.0564589	EML5	ENSG00000165521	protein_coding	161436	EMAP like 5 [Source:HGNC Symbol;Acc:HGNC:18197]
ENSG00000160307	1.20014	1.92518	9.13928	0.00414838	0.056463	S100B	ENSG00000160307	protein_coding	6285	S100 calcium binding protein B [Source:HGNC Symbol;Acc:HGNC:10500]
ENSG00000063169	-0.2561	5.87975	9.13194	0.00416217	0.0565045	BICRA	ENSG00000063169	protein_coding	29998	BRD4 interacting chromatin remodeling complex associated protein [Source:HGNC Symbol;Acc:HGNC:4332]
ENSG00000169221	-0.23451	6.35424	9.12683	0.0041718	0.0565045	TBC1D10B	ENSG00000169221	protein_coding	26000	TBC1 domain family member 10B [Source:HGNC Symbol;Acc:HGNC:24510]
ENSG00000039523	-0.277502	6.5942	9.12683	0.0041718	0.0565045	RIPOR1	ENSG00000039523	protein_coding	79567	RHO family interacting cell polarization regulator 1 [Source:HGNC Symbol;Acc:HGNC:25836]
ENSG00000156976	0.25492	7.31973	9.12454	0.00417611	0.0565045	EIF4A2	ENSG00000156976	protein_coding	1974	eukaryotic translation initiation factor 4A2 [Source:HGNC Symbol;Acc:HGNC:3284]
ENSG00000123106	0.264623	5.13245	9.12451	0.00417616	0.0565045	CCDC91	ENSG00000123106	protein_coding	55297	coiled-coil domain containing 91 [Source:HGNC Symbol;Acc:HGNC:24855]
ENSG00000071243	0.166699	4.32443	9.12445	0.00417628	0.0565045	ING3	ENSG00000071243	protein_coding	54556	inhibitor of growth family member 3 [Source:HGNC Symbol;Acc:HGNC:14587]
ENSG00000162928	0.186054	4.24072	9.12245	0.00418006	0.0565045	PEX13	ENSG00000162928	protein_coding	5194	peroxisomal biogenesis factor 13 [Source:HGNC Symbol;Acc:HGNC:8855]
ENSG00000183298	0.532653	2.27853	9.11876	0.00418704	0.0565434	RPSAP19	ENSG00000183298	processed_pseudogene	NA	ribosomal protein SA pseudogene 19 [Source:HGNC Symbol;Acc:HGNC:36508]
ENSG00000214456	-0.672358	4.12473	9.11397	0.00419613	0.0565622	PLIN5	ENSG00000214456	protein_coding	440503	perilipin 5 [Source:HGNC Symbol;Acc:HGNC:33196]
ENSG00000085274	0.244632	4.51596	9.11371	0.00419662	0.0565622	MYNN	ENSG00000085274	protein_coding	55892	myoneurin [Source:HGNC Symbol;Acc:HGNC:14955]
ENSG00000092964	-0.239586	6.56052	9.10351	0.00421602	0.0567683	DPYSL2	ENSG00000092964	protein_coding	1808	dihydropyrimidinase like 2 [Source:HGNC Symbol;Acc:HGNC:3014]
ENSG00000259834	0.30873	5.09499	9.09775	0.00422702	0.056861	AL365361.1	ENSG00000259834	lncRNA	NA	novel transcript
ENSG00000144893	-0.39728	2.38536	9.08482	0.00425182	0.0570369	MED12L	ENSG00000144893	protein_coding	116931	mediator complex subunit 12L [Source:HGNC Symbol;Acc:HGNC:16050]
ENSG00000179523	0.157487	3.55416	9.08346	0.00425444	0.0570369	EIF3J-DT	ENSG00000179523	lncRNA	645212	EIF3J divergent transcript [Source:HGNC Symbol;Acc:HGNC:48616]
ENSG00000155034	-0.21514	5.20402	9.08116	0.00425887	0.0570369	FBXL18	ENSG00000155034	protein_coding	80028	F-box and leucine rich repeat protein 18 [Source:HGNC Symbol;Acc:HGNC:21874]
ENSG00000131002	0.511373	5.19163	9.08056	0.00426003	0.0570369	TXLNGY	ENSG00000131002	transcribed_unprocessed_pseudogene	246126	taxilin gamma pseudogene, Y-linked [Source:HGNC Symbol;Acc:HGNC:18473]
ENSG00000089775	0.251363	6.07534	9.07999	0.00426113	0.0570369	ZBTB25	ENSG00000089775	protein_coding	7597	zinc finger and BTB domain containing 25 [Source:HGNC Symbol;Acc:HGNC:13112]
ENSG00000211851	0.387172	2.15375	9.07342	0.00427382	0.0570369	TRAJ38	ENSG00000211851	TR_J_gene	NA	T cell receptor alpha joining 38 [Source:HGNC Symbol;Acc:HGNC:12068]
ENSG00000196267	0.297456	3.94485	9.07192	0.00427672	0.0570369	ZNF836	ENSG00000196267	protein_coding	162962	zinc finger protein 836 [Source:HGNC Symbol;Acc:HGNC:34333]
ENSG00000157426	0.234151	3.7977	9.06963	0.00428116	0.0570369	AASDH	ENSG00000157426	protein_coding	132949	aminoadipate-semialdehyde dehydrogenase [Source:HGNC Symbol;Acc:HGNC:23993]
ENSG00000142556	0.31075	3.4698	9.0684	0.00428354	0.0570369	ZNF614	ENSG00000142556	protein_coding	80110	zinc finger protein 614 [Source:HGNC Symbol;Acc:HGNC:24722]
ENSG00000156928	0.198676	3.6121	9.06809	0.00428415	0.0570369	MALSU1	ENSG00000156928	protein_coding	115416	mitochondrial assembly of ribosomal large subunit 1 [Source:HGNC Symbol;Acc:HGNC:21721]
ENSG00000176171	0.280214	3.77743	9.06739	0.00428551	0.0570369	BNIP3	ENSG00000176171	protein_coding	664	BCL2 interacting protein 3 [Source:HGNC Symbol;Acc:HGNC:1084]
ENSG00000197044	0.424967	3.74575	9.0555	0.00430864	0.0572247	ZNF441	ENSG00000197044	protein_coding	126068	zinc finger protein 441 [Source:HGNC Symbol;Acc:HGNC:20875]
ENSG00000164347	0.245749	4.08365	9.05274	0.00431403	0.0572247	GFM2	ENSG00000164347	protein_coding	84340	GTP dependent ribosome recycling factor mitochondrial 2 [Source:HGNC Symbol;Acc:HGNC:29682]
ENSG00000092439	0.222455	6.24514	9.05096	0.00431751	0.0572247	TRPM7	ENSG00000092439	protein_coding	54822	transient receptor potential cation channel subfamily M member 7 [Source:HGNC Symbol;Acc:HGNC:17994]
ENSG00000103184	-0.852161	1.82133	9.05085	0.00431773	0.0572247	SEC14L5	ENSG00000103184	protein_coding	9717	SEC14 like lipid binding 5 [Source:HGNC Symbol;Acc:HGNC:29032]
ENSG00000152582	0.342499	3.54481	9.04952	0.00432033	0.0572247	SPEF2	ENSG00000152582	protein_coding	79925	sperm flagellar 2 [Source:HGNC Symbol;Acc:HGNC:26293]
ENSG00000026025	-0.250336	10.011	9.04417	0.0043308	0.0572363	VIM	ENSG00000026025	protein_coding	7431	vimentin [Source:HGNC Symbol;Acc:HGNC:12692]
ENSG00000149932	-0.151575	5.24309	9.0428	0.00433349	0.0572363	TMEM219	ENSG00000149932	protein_coding	124446	transmembrane protein 219 [Source:HGNC Symbol;Acc:HGNC:25201]
ENSG00000184113	-0.792491	2.61458	9.04273	0.00433364	0.0572363	CLDN5	ENSG00000184113	protein_coding	7122	claudin 5 [Source:HGNC Symbol;Acc:HGNC:2047]
ENSG00000214367	0.228686	4.36695	9.03674	0.00434541	0.057337	HAUS3	ENSG00000214367	protein_coding	79441	HAUS augmin like complex subunit 3 [Source:HGNC Symbol;Acc:HGNC:28719]
ENSG00000210195	-0.489834	1.72563	9.0301	0.00435851	0.057407	MT-TT	ENSG00000210195	Mt_tRNA	NA	mitochondrially encoded tRNA-Thr (ACN) [Source:HGNC Symbol;Acc:HGNC:7499]
ENSG00000166091	-0.845931	2.52227	9.02544	0.00436774	0.057407	CMTM5	ENSG00000166091	protein_coding	116173	CKLF like MARVEL transmembrane domain containing 5 [Source:HGNC Symbol;Acc:HGNC:19176]
ENSG00000175215	-0.318353	8.75468	9.0252	0.00436821	0.057407	CTDSP2	ENSG00000175215	protein_coding	10106	CTD small phosphatase 2 [Source:HGNC Symbol;Acc:HGNC:17077]
ENSG00000113522	0.219382	3.1493	9.02087	0.00437679	0.057407	RAD50	ENSG00000113522	protein_coding	10111	RAD50 double strand break repair protein [Source:HGNC Symbol;Acc:HGNC:9816]
ENSG00000123405	-0.496634	8.40746	9.02047	0.00437758	0.057407	NFE2	ENSG00000123405	protein_coding	4778	nuclear factor, erythroid 2 [Source:HGNC Symbol;Acc:HGNC:7780]
ENSG00000188229	-0.309457	6.18333	9.02045	0.00437763	0.057407	TUBB4B	ENSG00000188229	protein_coding	10383	tubulin beta 4B class IVb [Source:HGNC Symbol;Acc:HGNC:20771]
ENSG00000260404	-0.205182	5.3482	9.01935	0.0043798	0.057407	AC110079.1	ENSG00000260404	transcribed_unprocessed_pseudogene	NA	general transcription factor IIi (GTF2I) pseudogene
ENSG00000164587	0.362219	8.17599	9.01445	0.00438954	0.0574801	RPS14	ENSG00000164587	protein_coding	6208	ribosomal protein S14 [Source:HGNC Symbol;Acc:HGNC:10387]
ENSG00000149091	-0.221872	8.22817	9.00789	0.00440261	0.0575967	DGKZ	ENSG00000149091	protein_coding	8525	diacylglycerol kinase zeta [Source:HGNC Symbol;Acc:HGNC:2857]
ENSG00000279696	0.238602	2.63635	8.99847	0.00442147	0.0577491	AP001273.1	ENSG00000279696	TEC	NA	novel transcript
ENSG00000182487	-0.520621	7.49849	8.9967	0.00442502	0.0577491	NCF1B	ENSG00000182487	transcribed_unprocessed_pseudogene	654816	neutrophil cytosolic factor 1B pseudogene [Source:HGNC Symbol;Acc:HGNC:32522]
ENSG00000130255	0.274351	7.59414	8.99564	0.00442715	0.0577491	RPL36	ENSG00000130255	protein_coding	25873	ribosomal protein L36 [Source:HGNC Symbol;Acc:HGNC:13631]
ENSG00000068308	-0.265216	6.612	8.9934	0.00443165	0.0577491	OTUD5	ENSG00000068308	protein_coding	55593	OTU deubiquitinase 5 [Source:HGNC Symbol;Acc:HGNC:25402]
ENSG00000257923	-0.282002	7.58931	8.99165	0.00443517	0.0577491	CUX1	ENSG00000257923	protein_coding	1523	cut like homeobox 1 [Source:HGNC Symbol;Acc:HGNC:2557]
ENSG00000117906	0.323112	4.11794	8.98911	0.00444028	0.0577514	RCN2	ENSG00000117906	protein_coding	5955	reticulocalbin 2 [Source:HGNC Symbol;Acc:HGNC:9935]
ENSG00000114021	0.23466	4.24446	8.98741	0.0044437	0.0577514	NIT2	ENSG00000114021	protein_coding	56954	nitrilase family member 2 [Source:HGNC Symbol;Acc:HGNC:29878]
ENSG00000104774	-0.19855	7.07248	8.97911	0.00446048	0.0578878	MAN2B1	ENSG00000104774	protein_coding	4125	mannosidase alpha class 2B member 1 [Source:HGNC Symbol;Acc:HGNC:6826]
ENSG00000171827	0.291753	3.19625	8.97808	0.00446257	0.0578878	ZNF570	ENSG00000171827	protein_coding	148268	zinc finger protein 570 [Source:HGNC Symbol;Acc:HGNC:26416]
ENSG00000164118	0.17953	3.99195	8.96613	0.00448683	0.0580407	CEP44	ENSG00000164118	protein_coding	80817	centrosomal protein 44 [Source:HGNC Symbol;Acc:HGNC:29356]
ENSG00000128309	-0.3208	4.3751	8.96032	0.00449868	0.0580407	MPST	ENSG00000128309	protein_coding	4357	mercaptopyruvate sulfurtransferase [Source:HGNC Symbol;Acc:HGNC:7223]
ENSG00000111845	0.330972	2.47959	8.95908	0.00450123	0.0580407	PAK1IP1	ENSG00000111845	protein_coding	55003	PAK1 interacting protein 1 [Source:HGNC Symbol;Acc:HGNC:20882]
ENSG00000173141	0.221182	4.0051	8.95803	0.00450338	0.0580407	MRPL57	ENSG00000173141	protein_coding	78988	mitochondrial ribosomal protein L57 [Source:HGNC Symbol;Acc:HGNC:14514]
ENSG00000164880	-0.22224	7.16901	8.95745	0.00450457	0.0580407	INTS1	ENSG00000164880	protein_coding	26173	integrator complex subunit 1 [Source:HGNC Symbol;Acc:HGNC:24555]
ENSG00000198755	0.294133	7.86669	8.95623	0.00450705	0.0580407	RPL10A	ENSG00000198755	protein_coding	4736	ribosomal protein L10a [Source:HGNC Symbol;Acc:HGNC:10299]
ENSG00000185621	0.290502	2.65268	8.9553	0.00450896	0.0580407	LMLN	ENSG00000185621	protein_coding	89782	leishmanolysin like peptidase [Source:HGNC Symbol;Acc:HGNC:15991]
ENSG00000053254	-0.18291	7.73405	8.95269	0.00451431	0.0580407	FOXN3	ENSG00000053254	protein_coding	1112	forkhead box N3 [Source:HGNC Symbol;Acc:HGNC:1928]
ENSG00000198373	-0.347233	7.5462	8.95132	0.00451711	0.0580407	WWP2	ENSG00000198373	protein_coding	11060	WW domain containing E3 ubiquitin protein ligase 2 [Source:HGNC Symbol;Acc:HGNC:16804]
ENSG00000174842	0.261027	2.93531	8.9508	0.00451818	0.0580407	GLMN	ENSG00000174842	protein_coding	11146	glomulin, FKBP associated protein [Source:HGNC Symbol;Acc:HGNC:14373]
ENSG00000002834	-0.302302	8.9346	8.94963	0.00452058	0.0580407	LASP1	ENSG00000002834	protein_coding	3927	LIM and SH3 protein 1 [Source:HGNC Symbol;Acc:HGNC:6513]
ENSG00000104973	-0.485661	7.71442	8.94591	0.00452824	0.0580637	MED25	ENSG00000104973	protein_coding	81857	mediator complex subunit 25 [Source:HGNC Symbol;Acc:HGNC:28845]
ENSG00000130921	0.215865	4.41843	8.94359	0.00453302	0.0580637	C12orf65	ENSG00000130921	protein_coding	91574	chromosome 12 open reading frame 65 [Source:HGNC Symbol;Acc:HGNC:26784]
ENSG00000111371	0.261831	7.98637	8.94263	0.00453498	0.0580637	SLC38A1	ENSG00000111371	protein_coding	81539	solute carrier family 38 member 1 [Source:HGNC Symbol;Acc:HGNC:13447]
ENSG00000109787	-0.184167	7.9162	8.93511	0.0045505	0.0581265	KLF3	ENSG00000109787	protein_coding	51274	Kruppel like factor 3 [Source:HGNC Symbol;Acc:HGNC:16516]
ENSG00000162613	0.192452	6.80669	8.93366	0.0045535	0.0581265	FUBP1	ENSG00000162613	protein_coding	8880	far upstream element binding protein 1 [Source:HGNC Symbol;Acc:HGNC:4004]
ENSG00000168116	0.355516	3.84537	8.92492	0.00457163	0.0581265	KIAA1586	ENSG00000168116	protein_coding	57691	KIAA1586 [Source:HGNC Symbol;Acc:HGNC:21360]
ENSG00000165359	0.167845	5.28664	8.92433	0.00457285	0.0581265	INTS6L	ENSG00000165359	protein_coding	203522	integrator complex subunit 6 like [Source:HGNC Symbol;Acc:HGNC:27334]
ENSG00000280035	-0.490743	4.15403	8.91619	0.00458981	0.0581265	AC011676.5	ENSG00000280035	TEC	NA	TEC
ENSG00000102471	0.324179	1.55203	8.91598	0.00459024	0.0581265	NDFIP2	ENSG00000102471	protein_coding	54602	Nedd4 family interacting protein 2 [Source:HGNC Symbol;Acc:HGNC:18537]
ENSG00000066651	0.319874	3.63351	8.91489	0.00459251	0.0581265	TRMT11	ENSG00000066651	protein_coding	60487	tRNA methyltransferase 11 homolog [Source:HGNC Symbol;Acc:HGNC:21080]
ENSG00000205581	0.228422	6.32127	8.91329	0.00459586	0.0581265	HMGN1	ENSG00000205581	protein_coding	3150	high mobility group nucleosome binding domain 1 [Source:HGNC Symbol;Acc:HGNC:4984]
ENSG00000197756	0.258159	8.13314	8.91245	0.00459761	0.0581265	RPL37A	ENSG00000197756	protein_coding	6168	ribosomal protein L37a [Source:HGNC Symbol;Acc:HGNC:10348]
ENSG00000134250	-0.426918	9.10398	8.91005	0.00460263	0.0581265	NOTCH2	ENSG00000134250	protein_coding	4853	notch receptor 2 [Source:HGNC Symbol;Acc:HGNC:7882]
ENSG00000187790	0.288683	3.72033	8.9097	0.00460336	0.0581265	FANCM	ENSG00000187790	protein_coding	57697	FA complementation group M [Source:HGNC Symbol;Acc:HGNC:23168]
ENSG00000126561	-0.258112	7.22664	8.90955	0.00460369	0.0581265	STAT5A	ENSG00000126561	protein_coding	6776	signal transducer and activator of transcription 5A [Source:HGNC Symbol;Acc:HGNC:11366]
ENSG00000115540	0.219357	3.7989	8.90892	0.004605	0.0581265	MOB4	ENSG00000115540	protein_coding	25843	MOB family member 4, phocein [Source:HGNC Symbol;Acc:HGNC:17261]
ENSG00000151806	0.235981	4.56684	8.90873	0.00460539	0.0581265	GUF1	ENSG00000151806	protein_coding	60558	GUF1 homolog, GTPase [Source:HGNC Symbol;Acc:HGNC:25799]
ENSG00000168876	0.371464	4.24037	8.90784	0.00460727	0.0581265	ANKRD49	ENSG00000168876	protein_coding	54851	ankyrin repeat domain 49 [Source:HGNC Symbol;Acc:HGNC:25970]
ENSG00000131089	0.179798	4.78484	8.90778	0.0046074	0.0581265	ARHGEF9	ENSG00000131089	protein_coding	23229	Cdc42 guanine nucleotide exchange factor 9 [Source:HGNC Symbol;Acc:HGNC:14561]
ENSG00000196597	0.241856	4.6398	8.90433	0.00461462	0.0581265	ZNF782	ENSG00000196597	protein_coding	158431	zinc finger protein 782 [Source:HGNC Symbol;Acc:HGNC:33110]
ENSG00000157637	-0.246921	7.37457	8.9035	0.00461636	0.0581265	SLC38A10	ENSG00000157637	protein_coding	124565	solute carrier family 38 member 10 [Source:HGNC Symbol;Acc:HGNC:28237]
ENSG00000261485	0.25236	2.70602	8.8964	0.0046313	0.0581265	PAN3-AS1	ENSG00000261485	lncRNA	NA	PAN3 antisense RNA 1 [Source:HGNC Symbol;Acc:HGNC:39932]
ENSG00000124126	-0.4803	10.0026	8.89629	0.00463153	0.0581265	PREX1	ENSG00000124126	protein_coding	57580	phosphatidylinositol-3,4,5-trisphosphate dependent Rac exchange factor 1 [Source:HGNC Symbol;Acc:HGNC:32594]
ENSG00000196693	0.26603	5.26221	8.89543	0.00463335	0.0581265	ZNF33B	ENSG00000196693	protein_coding	7582	zinc finger protein 33B [Source:HGNC Symbol;Acc:HGNC:13097]
ENSG00000214106	0.204315	4.85356	8.89441	0.0046355	0.0581265	PAXIP1-AS2	ENSG00000214106	lncRNA	NA	PAXIP1 antisense RNA 2 [Source:HGNC Symbol;Acc:HGNC:48958]
ENSG00000128311	-0.395242	3.84836	8.89202	0.00464053	0.0581265	TST	ENSG00000128311	protein_coding	7263	thiosulfate sulfurtransferase [Source:HGNC Symbol;Acc:HGNC:12388]
ENSG00000138430	0.271098	4.2903	8.89166	0.0046413	0.0581265	OLA1	ENSG00000138430	protein_coding	29789	Obg like ATPase 1 [Source:HGNC Symbol;Acc:HGNC:28833]
ENSG00000164989	0.364754	1.71275	8.8868	0.00465157	0.0581265	CCDC171	ENSG00000164989	protein_coding	203238	coiled-coil domain containing 171 [Source:HGNC Symbol;Acc:HGNC:29828]
ENSG00000079134	0.260572	4.66772	8.88322	0.00465914	0.0581265	THOC1	ENSG00000079134	protein_coding	9984	THO complex 1 [Source:HGNC Symbol;Acc:HGNC:19070]
ENSG00000196172	0.425147	2.8479	8.88254	0.00466058	0.0581265	ZNF681	ENSG00000196172	protein_coding	148213	zinc finger protein 681 [Source:HGNC Symbol;Acc:HGNC:26457]
ENSG00000100941	0.212647	6.25741	8.8803	0.00466536	0.0581265	PNN	ENSG00000100941	protein_coding	5411	pinin, desmosome associated protein [Source:HGNC Symbol;Acc:HGNC:9162]
ENSG00000101442	0.242717	3.54198	8.88029	0.00466538	0.0581265	ACTR5	ENSG00000101442	protein_coding	79913	actin related protein 5 [Source:HGNC Symbol;Acc:HGNC:14671]
ENSG00000080603	-0.23313	5.08113	8.87994	0.00466611	0.0581265	SRCAP	ENSG00000080603	protein_coding	10847	Snf2 related CREBBP activator protein [Source:HGNC Symbol;Acc:HGNC:16974]
ENSG00000128050	0.227811	4.03939	8.87505	0.0046765	0.0582035	PAICS	ENSG00000128050	protein_coding	10606	phosphoribosylaminoimidazole carboxylase and phosphoribosylaminoimidazolesuccinocarboxamide synthase [Source:HGNC Symbol;Acc:HGNC:8587]
ENSG00000134744	0.201359	6.61657	8.87042	0.00468636	0.0582737	TUT4	ENSG00000134744	protein_coding	23318	terminal uridylyl transferase 4 [Source:HGNC Symbol;Acc:HGNC:28981]
ENSG00000135821	-0.481672	9.49985	8.86763	0.00469234	0.0582955	GLUL	ENSG00000135821	protein_coding	2752	glutamate-ammonia ligase [Source:HGNC Symbol;Acc:HGNC:4341]
ENSG00000198888	-0.437622	11.2366	8.8588	0.00471123	0.0584695	MT-ND1	ENSG00000198888	protein_coding	4535	mitochondrially encoded NADH:ubiquinone oxidoreductase core subunit 1 [Source:HGNC Symbol;Acc:HGNC:7455]
ENSG00000143363	-0.192746	5.03942	8.84995	0.00473025	0.0584695	PRUNE1	ENSG00000143363	protein_coding	58497	prune exopolyphosphatase 1 [Source:HGNC Symbol;Acc:HGNC:13420]
ENSG00000137513	0.278813	3.45747	8.84907	0.00473214	0.0584695	NARS2	ENSG00000137513	protein_coding	79731	asparaginyl-tRNA synthetase 2, mitochondrial [Source:HGNC Symbol;Acc:HGNC:26274]
ENSG00000189042	0.359135	3.67379	8.84853	0.00473333	0.0584695	ZNF567	ENSG00000189042	protein_coding	163081	zinc finger protein 567 [Source:HGNC Symbol;Acc:HGNC:28696]
ENSG00000174501	0.312849	6.01339	8.84825	0.00473391	0.0584695	ANKRD36C	ENSG00000174501	protein_coding	400986	ankyrin repeat domain 36C [Source:HGNC Symbol;Acc:HGNC:32946]
ENSG00000064933	0.312112	4.23977	8.84653	0.00473762	0.0584695	PMS1	ENSG00000064933	protein_coding	5378	PMS1 homolog 1, mismatch repair system component [Source:HGNC Symbol;Acc:HGNC:9121]
ENSG00000138336	0.2836	3.10405	8.84547	0.00473991	0.0584695	TET1	ENSG00000138336	protein_coding	80312	tet methylcytosine dioxygenase 1 [Source:HGNC Symbol;Acc:HGNC:29484]
ENSG00000132196	0.183745	3.48437	8.84504	0.00474085	0.0584695	HSD17B7	ENSG00000132196	protein_coding	51478	hydroxysteroid 17-beta dehydrogenase 7 [Source:HGNC Symbol;Acc:HGNC:5215]
ENSG00000224032	0.313717	3.56893	8.84333	0.00474453	0.0584695	EPB41L4A-AS1	ENSG00000224032	lncRNA	NA	EPB41L4A antisense RNA 1 [Source:HGNC Symbol;Acc:HGNC:30749]
ENSG00000178789	-0.321984	5.90782	8.84142	0.00474867	0.0584695	CD300LB	ENSG00000178789	protein_coding	124599	CD300 molecule like family member b [Source:HGNC Symbol;Acc:HGNC:30811]
ENSG00000203668	0.42257	4.6802	8.83732	0.00475755	0.058479	CHML	ENSG00000203668	protein_coding	1122	CHM like Rab escort protein [Source:HGNC Symbol;Acc:HGNC:1941]
ENSG00000110931	-0.373431	7.45149	8.83716	0.0047579	0.058479	CAMKK2	ENSG00000110931	protein_coding	10645	calcium/calmodulin dependent protein kinase kinase 2 [Source:HGNC Symbol;Acc:HGNC:1470]
ENSG00000256981	0.305119	2.58202	8.83102	0.00477123	0.0585089	AC134349.2	ENSG00000256981	unprocessed_pseudogene	NA	taste receptor, type 2, member 18 pseudogene
ENSG00000166432	0.290506	5.19299	8.83024	0.00477292	0.0585089	ZMAT1	ENSG00000166432	protein_coding	84460	zinc finger matrin-type 1 [Source:HGNC Symbol;Acc:HGNC:29377]
ENSG00000127922	0.310197	3.99583	8.83018	0.00477304	0.0585089	SEM1	ENSG00000127922	protein_coding	7979	SEM1 26S proteasome complex subunit [Source:HGNC Symbol;Acc:HGNC:10845]
ENSG00000137642	-0.546909	11.1179	8.82262	0.00478953	0.0585731	SORL1	ENSG00000137642	protein_coding	6653	sortilin related receptor 1 [Source:HGNC Symbol;Acc:HGNC:11185]
ENSG00000105640	0.248865	8.87119	8.81676	0.00480233	0.0585731	RPL18A	ENSG00000105640	protein_coding	6142	ribosomal protein L18a [Source:HGNC Symbol;Acc:HGNC:10311]
ENSG00000089335	0.36103	4.66166	8.81673	0.0048024	0.0585731	ZNF302	ENSG00000089335	protein_coding	55900	zinc finger protein 302 [Source:HGNC Symbol;Acc:HGNC:13848]
ENSG00000005249	-0.573939	5.56556	8.81532	0.00480549	0.0585731	PRKAR2B	ENSG00000005249	protein_coding	5577	protein kinase cAMP-dependent type II regulatory subunit beta [Source:HGNC Symbol;Acc:HGNC:9392]
ENSG00000198682	-0.429105	1.99585	8.81315	0.00481025	0.0585731	PAPSS2	ENSG00000198682	protein_coding	9060	3'-phosphoadenosine 5'-phosphosulfate synthase 2 [Source:HGNC Symbol;Acc:HGNC:8604]
ENSG00000101901	0.187458	5.942	8.81296	0.00481066	0.0585731	ALG13	ENSG00000101901	protein_coding	79868	ALG13 UDP-N-acetylglucosaminyltransferase subunit [Source:HGNC Symbol;Acc:HGNC:30881]
ENSG00000146282	0.187049	4.68051	8.80961	0.00481802	0.0585731	RARS2	ENSG00000146282	protein_coding	57038	arginyl-tRNA synthetase 2, mitochondrial [Source:HGNC Symbol;Acc:HGNC:21406]
ENSG00000179611	-0.198611	4.62608	8.80805	0.00482145	0.0585731	DGKZP1	ENSG00000179611	processed_pseudogene	NA	diacylglycerol kinase zeta pseudogene 1 [Source:HGNC Symbol;Acc:HGNC:39263]
ENSG00000162614	-0.450661	2.21496	8.80498	0.00482819	0.0585731	NEXN	ENSG00000162614	protein_coding	91624	nexilin F-actin binding protein [Source:HGNC Symbol;Acc:HGNC:29557]
ENSG00000211885	0.341339	2.18677	8.80481	0.00482857	0.0585731	TRAJ4	ENSG00000211885	TR_J_gene	NA	T cell receptor alpha joining 4 [Source:HGNC Symbol;Acc:HGNC:12070]
ENSG00000108839	-0.858762	3.34192	8.80316	0.00483221	0.0585731	ALOX12	ENSG00000108839	protein_coding	239	arachidonate 12-lipoxygenase, 12S type [Source:HGNC Symbol;Acc:HGNC:429]
ENSG00000104969	-0.148649	5.50698	8.80243	0.00483381	0.0585731	SGTA	ENSG00000104969	protein_coding	6449	small glutamine rich tetratricopeptide repeat containing alpha [Source:HGNC Symbol;Acc:HGNC:10819]
ENSG00000211858	0.471197	1.83921	8.80109	0.00483677	0.0585731	TRAJ31	ENSG00000211858	TR_J_gene	NA	T cell receptor alpha joining 31 [Source:HGNC Symbol;Acc:HGNC:12061]
ENSG00000222011	0.271243	2.77685	8.8007	0.00483763	0.0585731	FAM185A	ENSG00000222011	protein_coding	222234	family with sequence similarity 185 member A [Source:HGNC Symbol;Acc:HGNC:22412]
ENSG00000152061	-0.233804	7.66842	8.79739	0.00484494	0.0585964	RABGAP1L	ENSG00000152061	protein_coding	9910	RAB GTPase activating protein 1 like [Source:HGNC Symbol;Acc:HGNC:24663]
ENSG00000096070	-0.20237	5.99146	8.791	0.00485909	0.0585964	BRPF3	ENSG00000096070	protein_coding	27154	bromodomain and PHD finger containing 3 [Source:HGNC Symbol;Acc:HGNC:14256]
ENSG00000161911	-0.770387	4.16482	8.79024	0.00486077	0.0585964	TREML1	ENSG00000161911	protein_coding	340205	triggering receptor expressed on myeloid cells like 1 [Source:HGNC Symbol;Acc:HGNC:20434]
ENSG00000129657	-0.53397	9.34026	8.78735	0.00486718	0.0585964	SEC14L1	ENSG00000129657	protein_coding	6397	SEC14 like lipid binding 1 [Source:HGNC Symbol;Acc:HGNC:10698]
ENSG00000149930	-0.196532	6.21078	8.78385	0.00487496	0.0585964	TAOK2	ENSG00000149930	protein_coding	9344	TAO kinase 2 [Source:HGNC Symbol;Acc:HGNC:16835]
ENSG00000182934	-0.133756	7.00607	8.7795	0.00488464	0.0585964	SRPRA	ENSG00000182934	protein_coding	6734	SRP receptor subunit alpha [Source:HGNC Symbol;Acc:HGNC:11307]
ENSG00000187187	0.310681	3.39027	8.7763	0.00489179	0.0585964	ZNF546	ENSG00000187187	protein_coding	339327	zinc finger protein 546 [Source:HGNC Symbol;Acc:HGNC:28671]
ENSG00000103148	-1.02831	8.23839	8.77607	0.0048923	0.0585964	NPRL3	ENSG00000103148	protein_coding	8131	NPR3 like, GATOR1 complex subunit [Source:HGNC Symbol;Acc:HGNC:14124]
ENSG00000197863	0.304028	2.89342	8.77434	0.00489616	0.0585964	ZNF790	ENSG00000197863	protein_coding	388536	zinc finger protein 790 [Source:HGNC Symbol;Acc:HGNC:33114]
ENSG00000103550	0.220001	4.33733	8.77376	0.00489745	0.0585964	KNOP1	ENSG00000103550	protein_coding	400506	lysine rich nucleolar protein 1 [Source:HGNC Symbol;Acc:HGNC:34404]
ENSG00000204131	-0.412005	8.64612	8.77313	0.00489887	0.0585964	NHSL2	ENSG00000204131	protein_coding	340527	NHS like 2 [Source:HGNC Symbol;Acc:HGNC:33737]
ENSG00000177169	-0.496745	7.39615	8.77304	0.00489906	0.0585964	ULK1	ENSG00000177169	protein_coding	8408	unc-51 like autophagy activating kinase 1 [Source:HGNC Symbol;Acc:HGNC:12558]
ENSG00000188227	0.356834	3.29547	8.77122	0.00490313	0.0585964	ZNF793	ENSG00000188227	protein_coding	390927	zinc finger protein 793 [Source:HGNC Symbol;Acc:HGNC:33115]
ENSG00000139083	-0.294614	7.06392	8.77065	0.0049044	0.0585964	ETV6	ENSG00000139083	protein_coding	2120	ETS variant transcription factor 6 [Source:HGNC Symbol;Acc:HGNC:3495]
ENSG00000064651	0.242228	4.07339	8.76948	0.00490702	0.0585964	SLC12A2	ENSG00000064651	protein_coding	6558	solute carrier family 12 member 2 [Source:HGNC Symbol;Acc:HGNC:10911]
ENSG00000164323	0.314079	4.73677	8.76702	0.00491256	0.0585964	CFAP97	ENSG00000164323	protein_coding	57587	cilia and flagella associated protein 97 [Source:HGNC Symbol;Acc:HGNC:29276]
ENSG00000088826	-1.05453	5.39492	8.76687	0.00491289	0.0585964	SMOX	ENSG00000088826	protein_coding	54498	spermine oxidase [Source:HGNC Symbol;Acc:HGNC:15862]
ENSG00000161847	-0.235181	5.58622	8.76552	0.0049159	0.0585964	RAVER1	ENSG00000161847	protein_coding	125950	ribonucleoprotein, PTB binding 1 [Source:HGNC Symbol;Acc:HGNC:30296]
ENSG00000104974	-0.337928	7.12155	8.75897	0.00493064	0.0586472	LILRA1	ENSG00000104974	protein_coding	11024	leukocyte immunoglobulin like receptor A1 [Source:HGNC Symbol;Acc:HGNC:6602]
ENSG00000145725	0.190161	6.45565	8.75647	0.00493628	0.0586472	PPIP5K2	ENSG00000145725	protein_coding	23262	diphosphoinositol pentakisphosphate kinase 2 [Source:HGNC Symbol;Acc:HGNC:29035]
ENSG00000111678	0.358238	4.77338	8.75575	0.00493789	0.0586472	C12orf57	ENSG00000111678	protein_coding	113246	chromosome 12 open reading frame 57 [Source:HGNC Symbol;Acc:HGNC:29521]
ENSG00000166441	0.318143	8.58821	8.75293	0.00494426	0.0586472	RPL27A	ENSG00000166441	protein_coding	6157	ribosomal protein L27a [Source:HGNC Symbol;Acc:HGNC:10329]
ENSG00000144426	0.197323	4.57514	8.75228	0.00494572	0.0586472	NBEAL1	ENSG00000144426	protein_coding	65065	neurobeachin like 1 [Source:HGNC Symbol;Acc:HGNC:20681]
ENSG00000225190	-0.31725	7.41444	8.74924	0.00495258	0.0586472	PLEKHM1	ENSG00000225190	protein_coding	9842	pleckstrin homology and RUN domain containing M1 [Source:HGNC Symbol;Acc:HGNC:29017]
ENSG00000014914	-0.268482	3.7903	8.74835	0.00495461	0.0586472	MTMR11	ENSG00000014914	protein_coding	10903	myotubularin related protein 11 [Source:HGNC Symbol;Acc:HGNC:24307]
ENSG00000280279	-0.947632	2.01393	8.74504	0.0049621	0.0586472	LINC02887	ENSG00000280279	lncRNA	NA	long intergenic non-protein coding RNA 2887 [Source:HGNC Symbol;Acc:HGNC:55047]
ENSG00000172046	-0.264963	6.41618	8.74121	0.00497079	0.0586472	USP19	ENSG00000172046	protein_coding	10869	ubiquitin specific peptidase 19 [Source:HGNC Symbol;Acc:HGNC:12617]
ENSG00000135709	-0.387288	8.08069	8.73965	0.00497433	0.0586472	KIAA0513	ENSG00000135709	protein_coding	9764	KIAA0513 [Source:HGNC Symbol;Acc:HGNC:29058]
ENSG00000185515	0.196308	3.9152	8.73912	0.00497553	0.0586472	BRCC3	ENSG00000185515	protein_coding	79184	BRCA1/BRCA2-containing complex subunit 3 [Source:HGNC Symbol;Acc:HGNC:24185]
ENSG00000187446	-0.305175	6.58261	8.73402	0.00498714	0.0586472	CHP1	ENSG00000187446	protein_coding	11261	calcineurin like EF-hand protein 1 [Source:HGNC Symbol;Acc:HGNC:17433]
ENSG00000080345	0.194266	6.74245	8.73274	0.00499005	0.0586472	RIF1	ENSG00000080345	protein_coding	55183	replication timing regulatory factor 1 [Source:HGNC Symbol;Acc:HGNC:23207]
ENSG00000130177	0.216379	5.40584	8.72974	0.0049969	0.0586472	CDC16	ENSG00000130177	protein_coding	8881	cell division cycle 16 [Source:HGNC Symbol;Acc:HGNC:1720]
ENSG00000105063	-0.284797	8.12353	8.72956	0.00499733	0.0586472	PPP6R1	ENSG00000105063	protein_coding	22870	protein phosphatase 6 regulatory subunit 1 [Source:HGNC Symbol;Acc:HGNC:29195]
ENSG00000266378	0.352295	2.56303	8.72805	0.00500076	0.0586472	AC005224.2	ENSG00000266378	lncRNA	NA	novel transcript
ENSG00000175691	0.274317	1.88915	8.7276	0.00500179	0.0586472	ZNF77	ENSG00000175691	protein_coding	58492	zinc finger protein 77 [Source:HGNC Symbol;Acc:HGNC:13150]
ENSG00000116809	-0.165455	5.2959	8.72634	0.00500468	0.0586472	ZBTB17	ENSG00000116809	protein_coding	7709	zinc finger and BTB domain containing 17 [Source:HGNC Symbol;Acc:HGNC:12936]
ENSG00000143633	0.16889	3.77813	8.72573	0.00500607	0.0586472	C1orf131	ENSG00000143633	protein_coding	128061	chromosome 1 open reading frame 131 [Source:HGNC Symbol;Acc:HGNC:25332]
ENSG00000268516	0.318937	2.62686	8.72206	0.00501447	0.0586472	AC020915.2	ENSG00000268516	lncRNA	105372482	novel transcript, antisense to ZNF544
ENSG00000142599	-0.366664	8.29053	8.72125	0.00501634	0.0586472	RERE	ENSG00000142599	protein_coding	473	arginine-glutamic acid dipeptide repeats [Source:HGNC Symbol;Acc:HGNC:9965]
ENSG00000083817	0.251366	2.78934	8.71969	0.00501991	0.0586472	ZNF416	ENSG00000083817	protein_coding	55659	zinc finger protein 416 [Source:HGNC Symbol;Acc:HGNC:20645]
ENSG00000138018	0.198725	4.42989	8.71788	0.00502407	0.0586472	SELENOI	ENSG00000138018	protein_coding	85465	selenoprotein I [Source:HGNC Symbol;Acc:HGNC:29361]
ENSG00000147419	0.284946	3.652	8.71701	0.00502606	0.0586472	CCDC25	ENSG00000147419	protein_coding	55246	coiled-coil domain containing 25 [Source:HGNC Symbol;Acc:HGNC:25591]
ENSG00000140497	-0.141466	6.89453	8.71691	0.0050263	0.0586472	SCAMP2	ENSG00000140497	protein_coding	10066	secretory carrier membrane protein 2 [Source:HGNC Symbol;Acc:HGNC:10564]
ENSG00000139211	0.25094	3.00751	8.71397	0.00503305	0.0586765	AMIGO2	ENSG00000139211	protein_coding	347902	adhesion molecule with Ig like domain 2 [Source:HGNC Symbol;Acc:HGNC:24073]
ENSG00000196914	-0.726901	6.78227	8.70403	0.00505598	0.0588182	ARHGEF12	ENSG00000196914	protein_coding	23365	Rho guanine nucleotide exchange factor 12 [Source:HGNC Symbol;Acc:HGNC:14193]
ENSG00000175595	0.20765	3.89337	8.70262	0.00505923	0.0588182	ERCC4	ENSG00000175595	protein_coding	2072	ERCC excision repair 4, endonuclease catalytic subunit [Source:HGNC Symbol;Acc:HGNC:3436]
ENSG00000181350	-0.517916	3.98079	8.70176	0.00506123	0.0588182	LRRC75A	ENSG00000181350	protein_coding	388341	leucine rich repeat containing 75A [Source:HGNC Symbol;Acc:HGNC:32403]
ENSG00000008083	-0.294441	7.4312	8.70009	0.00506511	0.0588182	JARID2	ENSG00000008083	protein_coding	3720	jumonji and AT-rich interaction domain containing 2 [Source:HGNC Symbol;Acc:HGNC:6196]
ENSG00000141759	0.146801	5.28951	8.69745	0.00507122	0.0588182	TXNL4A	ENSG00000141759	protein_coding	10907	thioredoxin like 4A [Source:HGNC Symbol;Acc:HGNC:30551]
ENSG00000000938	-0.348473	9.03933	8.69653	0.00507335	0.0588182	FGR	ENSG00000000938	protein_coding	2268	FGR proto-oncogene, Src family tyrosine kinase [Source:HGNC Symbol;Acc:HGNC:3697]
ENSG00000170325	-0.169851	4.88904	8.69581	0.00507501	0.0588182	PRDM10	ENSG00000170325	protein_coding	56980	PR/SET domain 10 [Source:HGNC Symbol;Acc:HGNC:13995]
ENSG00000110700	0.317969	7.17498	8.69118	0.00508579	0.0588502	RPS13	ENSG00000110700	protein_coding	6207	ribosomal protein S13 [Source:HGNC Symbol;Acc:HGNC:10386]
ENSG00000125814	0.161906	4.28756	8.69096	0.00508629	0.0588502	NAPB	ENSG00000125814	protein_coding	63908	NSF attachment protein beta [Source:HGNC Symbol;Acc:HGNC:15751]
ENSG00000204843	-0.143871	6.69845	8.68513	0.00509988	0.058958	DCTN1	ENSG00000204843	protein_coding	1639	dynactin subunit 1 [Source:HGNC Symbol;Acc:HGNC:2711]
ENSG00000112695	0.320814	4.28047	8.6776	0.00511748	0.0589839	COX7A2	ENSG00000112695	protein_coding	1347	cytochrome c oxidase subunit 7A2 [Source:HGNC Symbol;Acc:HGNC:2288]
ENSG00000164180	0.242212	5.0821	8.67475	0.00512417	0.0589839	TMEM161B	ENSG00000164180	protein_coding	153396	transmembrane protein 161B [Source:HGNC Symbol;Acc:HGNC:28483]
ENSG00000101152	-0.282719	7.57572	8.67474	0.00512417	0.0589839	DNAJC5	ENSG00000101152	protein_coding	80331	DnaJ heat shock protein family (Hsp40) member C5 [Source:HGNC Symbol;Acc:HGNC:16235]
ENSG00000128590	0.302294	3.41802	8.67184	0.00513098	0.0589839	DNAJB9	ENSG00000128590	protein_coding	4189	DnaJ heat shock protein family (Hsp40) member B9 [Source:HGNC Symbol;Acc:HGNC:6968]
ENSG00000100815	0.245628	5.94451	8.67017	0.00513491	0.0589839	TRIP11	ENSG00000100815	protein_coding	9321	thyroid hormone receptor interactor 11 [Source:HGNC Symbol;Acc:HGNC:12305]
ENSG00000172171	0.243748	2.89769	8.66913	0.00513735	0.0589839	TEFM	ENSG00000172171	protein_coding	79736	transcription elongation factor, mitochondrial [Source:HGNC Symbol;Acc:HGNC:26223]
ENSG00000112029	0.308897	2.42158	8.66854	0.00513874	0.0589839	FBXO5	ENSG00000112029	protein_coding	26271	F-box protein 5 [Source:HGNC Symbol;Acc:HGNC:13584]
ENSG00000124279	0.283194	2.78677	8.66788	0.0051403	0.0589839	FASTKD3	ENSG00000124279	protein_coding	79072	FAST kinase domains 3 [Source:HGNC Symbol;Acc:HGNC:28758]
ENSG00000181163	0.351172	6.61043	8.66777	0.00514055	0.0589839	NPM1	ENSG00000181163	protein_coding	4869	nucleophosmin 1 [Source:HGNC Symbol;Acc:HGNC:7910]
ENSG00000104825	-0.1711	4.7561	8.66118	0.00515609	0.0590599	NFKBIB	ENSG00000104825	protein_coding	4793	NFKB inhibitor beta [Source:HGNC Symbol;Acc:HGNC:7798]
ENSG00000161298	0.351506	3.18784	8.65728	0.0051653	0.0590599	ZNF382	ENSG00000161298	protein_coding	84911	zinc finger protein 382 [Source:HGNC Symbol;Acc:HGNC:17409]
ENSG00000111906	0.303514	3.82332	8.65654	0.00516704	0.0590599	HDDC2	ENSG00000111906	protein_coding	51020	HD domain containing 2 [Source:HGNC Symbol;Acc:HGNC:21078]
ENSG00000135913	0.199399	4.92441	8.65393	0.00517323	0.0590599	USP37	ENSG00000135913	protein_coding	57695	ubiquitin specific peptidase 37 [Source:HGNC Symbol;Acc:HGNC:20063]
ENSG00000137207	-0.303763	6.56693	8.65302	0.00517539	0.0590599	YIPF3	ENSG00000137207	protein_coding	25844	Yip1 domain family member 3 [Source:HGNC Symbol;Acc:HGNC:21023]
ENSG00000113387	0.25204	5.92402	8.65273	0.00517607	0.0590599	SUB1	ENSG00000113387	protein_coding	10923	SUB1 regulator of transcription [Source:HGNC Symbol;Acc:HGNC:19985]
ENSG00000172493	-0.325414	8.23714	8.6518	0.00517827	0.0590599	AFF1	ENSG00000172493	protein_coding	4299	AF4/FMR2 family member 1 [Source:HGNC Symbol;Acc:HGNC:7135]
ENSG00000112167	0.241514	3.47843	8.64894	0.00518505	0.0590599	SAYSD1	ENSG00000112167	protein_coding	55776	SAYSVFN motif domain containing 1 [Source:HGNC Symbol;Acc:HGNC:21025]
ENSG00000248333	-0.179092	5.39646	8.64869	0.00518564	0.0590599	CDK11B	ENSG00000248333	protein_coding	984	cyclin dependent kinase 11B [Source:HGNC Symbol;Acc:HGNC:1729]
ENSG00000153827	-0.226468	8.30503	8.64496	0.00519452	0.0590856	TRIP12	ENSG00000153827	protein_coding	9320	thyroid hormone receptor interactor 12 [Source:HGNC Symbol;Acc:HGNC:12306]
ENSG00000100523	0.207025	6.62959	8.64415	0.00519645	0.0590856	DDHD1	ENSG00000100523	protein_coding	80821	DDHD domain containing 1 [Source:HGNC Symbol;Acc:HGNC:19714]
ENSG00000164221	0.34062	3.25074	8.63697	0.00521357	0.0592314	CCDC112	ENSG00000164221	protein_coding	153733	coiled-coil domain containing 112 [Source:HGNC Symbol;Acc:HGNC:28599]
ENSG00000168685	0.343997	9.10317	8.63067	0.00522863	0.0593538	IL7R	ENSG00000168685	protein_coding	3575	interleukin 7 receptor [Source:HGNC Symbol;Acc:HGNC:6024]
ENSG00000115827	0.216136	4.7066	8.62578	0.00524036	0.0594381	DCAF17	ENSG00000115827	protein_coding	80067	DDB1 and CUL4 associated factor 17 [Source:HGNC Symbol;Acc:HGNC:25784]
ENSG00000109180	0.152318	5.40867	8.61887	0.00525698	0.0595777	OCIAD1	ENSG00000109180	protein_coding	54940	OCIA domain containing 1 [Source:HGNC Symbol;Acc:HGNC:16074]
ENSG00000182141	0.392459	5.11679	8.6132	0.00527066	0.0596838	ZNF708	ENSG00000182141	protein_coding	7562	zinc finger protein 708 [Source:HGNC Symbol;Acc:HGNC:12945]
ENSG00000074201	0.259261	5.38508	8.61032	0.00527763	0.0597137	CLNS1A	ENSG00000074201	protein_coding	1207	chloride nucleotide-sensitive channel 1A [Source:HGNC Symbol;Acc:HGNC:2080]
ENSG00000196159	-0.603697	2.0506	8.60667	0.00528647	0.0597648	FAT4	ENSG00000196159	protein_coding	79633	FAT atypical cadherin 4 [Source:HGNC Symbol;Acc:HGNC:23109]
ENSG00000145912	0.193098	4.39578	8.60443	0.00529191	0.059766	NHP2	ENSG00000145912	protein_coding	55651	NHP2 ribonucleoprotein [Source:HGNC Symbol;Acc:HGNC:14377]
ENSG00000166908	-0.171801	4.65035	8.60306	0.00529523	0.059766	PIP4K2C	ENSG00000166908	protein_coding	79837	phosphatidylinositol-5-phosphate 4-kinase type 2 gamma [Source:HGNC Symbol;Acc:HGNC:23786]
ENSG00000127511	-0.190795	6.8411	8.60107	0.00530006	0.0597718	SIN3B	ENSG00000127511	protein_coding	23309	SIN3 transcription regulator family member B [Source:HGNC Symbol;Acc:HGNC:19354]
ENSG00000083814	0.178989	4.34225	8.59865	0.00530594	0.0597892	ZNF671	ENSG00000083814	protein_coding	79891	zinc finger protein 671 [Source:HGNC Symbol;Acc:HGNC:26279]
ENSG00000143801	-0.260288	2.82134	8.59081	0.00532507	0.0599182	PSEN2	ENSG00000143801	protein_coding	5664	presenilin 2 [Source:HGNC Symbol;Acc:HGNC:9509]
ENSG00000224614	-0.538018	3.04114	8.5904	0.00532606	0.0599182	TNK2-AS1	ENSG00000224614	lncRNA	NA	TNK2 antisense RNA 1 [Source:HGNC Symbol;Acc:HGNC:49093]
ENSG00000274963	-0.451829	4.01827	8.58583	0.00533723	0.059927	RN7SL600P	ENSG00000274963	misc_RNA	NA	RNA, 7SL, cytoplasmic 600, pseudogene [Source:HGNC Symbol;Acc:HGNC:46616]
ENSG00000183955	-0.165629	4.29881	8.58389	0.00534199	0.059927	KMT5A	ENSG00000183955	protein_coding	387893	lysine methyltransferase 5A [Source:HGNC Symbol;Acc:HGNC:29489]
ENSG00000234287	0.728095	3.9536	8.58355	0.00534282	0.059927	AC099560.2	ENSG00000234287	processed_pseudogene	NA	ribosomal protein S27 (RPS27) pseudogene
ENSG00000142937	0.37779	8.18273	8.58299	0.0053442	0.059927	RPS8	ENSG00000142937	protein_coding	6202	ribosomal protein S8 [Source:HGNC Symbol;Acc:HGNC:10441]
ENSG00000090020	-0.376723	5.99269	8.57956	0.00535263	0.0599729	SLC9A1	ENSG00000090020	protein_coding	6548	solute carrier family 9 member A1 [Source:HGNC Symbol;Acc:HGNC:11071]
ENSG00000169756	-0.295998	6.61949	8.57758	0.00535749	0.0599787	LIMS1	ENSG00000169756	protein_coding	3987	LIM zinc finger domain containing 1 [Source:HGNC Symbol;Acc:HGNC:6616]
ENSG00000162736	-0.283622	6.50692	8.57379	0.00536681	0.0600344	NCSTN	ENSG00000162736	protein_coding	23385	nicastrin [Source:HGNC Symbol;Acc:HGNC:17091]
ENSG00000101966	-0.150999	5.99801	8.57078	0.00537422	0.0600687	XIAP	ENSG00000101966	protein_coding	331	X-linked inhibitor of apoptosis [Source:HGNC Symbol;Acc:HGNC:592]
ENSG00000115947	0.173015	4.9057	8.56858	0.00537965	0.0600807	ORC4	ENSG00000115947	protein_coding	5000	origin recognition complex subunit 4 [Source:HGNC Symbol;Acc:HGNC:8490]
ENSG00000180787	0.323455	4.39999	8.56103	0.00539833	0.0602089	ZFP3	ENSG00000180787	protein_coding	124961	ZFP3 zinc finger protein [Source:HGNC Symbol;Acc:HGNC:12861]
ENSG00000161638	-0.398359	7.73248	8.56042	0.00539984	0.0602089	ITGA5	ENSG00000161638	protein_coding	3678	integrin subunit alpha 5 [Source:HGNC Symbol;Acc:HGNC:6141]
ENSG00000167526	0.2693	9.99077	8.55565	0.00541168	0.0602448	RPL13	ENSG00000167526	protein_coding	6137	ribosomal protein L13 [Source:HGNC Symbol;Acc:HGNC:10303]
ENSG00000100427	-0.439193	3.94642	8.55326	0.00541764	0.0602448	MLC1	ENSG00000100427	protein_coding	23209	modulator of VRAC current 1 [Source:HGNC Symbol;Acc:HGNC:17082]
ENSG00000198677	0.273807	5.87429	8.55306	0.00541811	0.0602448	TTC37	ENSG00000198677	protein_coding	9652	tetratricopeptide repeat domain 37 [Source:HGNC Symbol;Acc:HGNC:23639]
ENSG00000166484	-0.164843	4.96072	8.5521	0.00542051	0.0602448	MAPK7	ENSG00000166484	protein_coding	5598	mitogen-activated protein kinase 7 [Source:HGNC Symbol;Acc:HGNC:6880]
ENSG00000185246	0.291664	4.45117	8.5499	0.005426	0.0602574	PRPF39	ENSG00000185246	protein_coding	55015	pre-mRNA processing factor 39 [Source:HGNC Symbol;Acc:HGNC:20314]
ENSG00000006451	0.173255	4.49524	8.54456	0.00543931	0.0602895	RALA	ENSG00000006451	protein_coding	5898	RAS like proto-oncogene A [Source:HGNC Symbol;Acc:HGNC:9839]
ENSG00000135407	-0.503554	4.97862	8.54303	0.00544313	0.0602895	AVIL	ENSG00000135407	protein_coding	10677	advillin [Source:HGNC Symbol;Acc:HGNC:14188]
ENSG00000011451	-0.19146	5.79554	8.54258	0.00544427	0.0602895	WIZ	ENSG00000011451	protein_coding	58525	WIZ zinc finger [Source:HGNC Symbol;Acc:HGNC:30917]
ENSG00000162664	0.223994	5.01469	8.54113	0.0054479	0.0602895	ZNF326	ENSG00000162664	protein_coding	284695	zinc finger protein 326 [Source:HGNC Symbol;Acc:HGNC:14104]
ENSG00000088451	0.273779	3.21388	8.53938	0.00545228	0.0602895	TGDS	ENSG00000088451	protein_coding	23483	TDP-glucose 4,6-dehydratase [Source:HGNC Symbol;Acc:HGNC:20324]
ENSG00000109184	0.240162	4.25627	8.53826	0.00545508	0.0602895	DCUN1D4	ENSG00000109184	protein_coding	23142	defective in cullin neddylation 1 domain containing 4 [Source:HGNC Symbol;Acc:HGNC:28998]
ENSG00000123358	-0.501078	3.25607	8.53248	0.00546958	0.0602954	NR4A1	ENSG00000123358	protein_coding	3164	nuclear receptor subfamily 4 group A member 1 [Source:HGNC Symbol;Acc:HGNC:7980]
ENSG00000131653	-0.197092	5.89803	8.53185	0.00547118	0.0602954	TRAF7	ENSG00000131653	protein_coding	84231	TNF receptor associated factor 7 [Source:HGNC Symbol;Acc:HGNC:20456]
ENSG00000198000	0.236942	5.53815	8.5315	0.00547205	0.0602954	NOL8	ENSG00000198000	protein_coding	55035	nucleolar protein 8 [Source:HGNC Symbol;Acc:HGNC:23387]
ENSG00000177954	0.686725	8.37729	8.53109	0.00547307	0.0602954	RPS27	ENSG00000177954	protein_coding	6232	ribosomal protein S27 [Source:HGNC Symbol;Acc:HGNC:10416]
ENSG00000130844	0.294683	4.50313	8.52621	0.00548536	0.0603826	ZNF331	ENSG00000130844	protein_coding	55422	zinc finger protein 331 [Source:HGNC Symbol;Acc:HGNC:15489]
ENSG00000065548	0.328114	4.88027	8.51788	0.0055064	0.060462	ZC3H15	ENSG00000065548	protein_coding	55854	zinc finger CCCH-type containing 15 [Source:HGNC Symbol;Acc:HGNC:29528]
ENSG00000055070	-0.128004	6.68712	8.51755	0.00550725	0.060462	SZRD1	ENSG00000055070	protein_coding	26099	SUZ RNA binding domain containing 1 [Source:HGNC Symbol;Acc:HGNC:30232]
ENSG00000164291	0.304232	2.34447	8.51156	0.00552241	0.060462	ARSK	ENSG00000164291	protein_coding	153642	arylsulfatase family member K [Source:HGNC Symbol;Acc:HGNC:25239]
ENSG00000144580	0.144758	5.40796	8.50977	0.00552697	0.060462	CNOT9	ENSG00000144580	protein_coding	9125	CCR4-NOT transcription complex subunit 9 [Source:HGNC Symbol;Acc:HGNC:10445]
ENSG00000127989	0.258793	3.97908	8.50677	0.00553459	0.060462	MTERF1	ENSG00000127989	protein_coding	7978	mitochondrial transcription termination factor 1 [Source:HGNC Symbol;Acc:HGNC:21463]
ENSG00000095564	0.173891	6.81168	8.50523	0.00553852	0.060462	BTAF1	ENSG00000095564	protein_coding	9044	B-TFIID TATA-box binding protein associated factor 1 [Source:HGNC Symbol;Acc:HGNC:17307]
ENSG00000196313	-0.160149	6.58857	8.5033	0.00554344	0.060462	POM121	ENSG00000196313	protein_coding	9883	POM121 transmembrane nucleoporin [Source:HGNC Symbol;Acc:HGNC:19702]
ENSG00000151023	-0.581073	1.84946	8.50261	0.0055452	0.060462	ENKUR	ENSG00000151023	protein_coding	219670	enkurin, TRPC channel interacting protein [Source:HGNC Symbol;Acc:HGNC:28388]
ENSG00000224078	0.280633	6.79646	8.50196	0.00554686	0.060462	SNHG14	ENSG00000224078	lncRNA	NA	small nucleolar RNA host gene 14 [Source:HGNC Symbol;Acc:HGNC:37462]
ENSG00000154582	0.201189	3.68937	8.50052	0.00555052	0.060462	ELOC	ENSG00000154582	protein_coding	6921	elongin C [Source:HGNC Symbol;Acc:HGNC:11617]
ENSG00000146414	0.244432	6.36204	8.49821	0.00555642	0.060462	SHPRH	ENSG00000146414	protein_coding	257218	SNF2 histone linker PHD RING helicase [Source:HGNC Symbol;Acc:HGNC:19336]
ENSG00000118454	0.184375	4.99213	8.49814	0.0055566	0.060462	ANKRD13C	ENSG00000118454	protein_coding	81573	ankyrin repeat domain 13C [Source:HGNC Symbol;Acc:HGNC:25374]
ENSG00000252906	-0.441282	1.54218	8.49771	0.00555772	0.060462	SCARNA3	ENSG00000252906	scaRNA	677679	small Cajal body-specific RNA 3 [Source:HGNC Symbol;Acc:HGNC:32577]
ENSG00000143183	0.285616	4.65381	8.4964	0.00556106	0.060462	TMCO1	ENSG00000143183	protein_coding	54499	transmembrane and coiled-coil domains 1 [Source:HGNC Symbol;Acc:HGNC:18188]
ENSG00000165006	-0.347885	6.73645	8.49518	0.00556419	0.060462	UBAP1	ENSG00000165006	protein_coding	51271	ubiquitin associated protein 1 [Source:HGNC Symbol;Acc:HGNC:12461]
ENSG00000104267	-0.710522	4.41242	8.49421	0.00556666	0.060462	CA2	ENSG00000104267	protein_coding	760	carbonic anhydrase 2 [Source:HGNC Symbol;Acc:HGNC:1373]
ENSG00000069275	0.228616	6.37161	8.49076	0.00557551	0.060462	NUCKS1	ENSG00000069275	protein_coding	64710	nuclear casein kinase and cyclin dependent kinase substrate 1 [Source:HGNC Symbol;Acc:HGNC:29923]
ENSG00000088448	0.168125	6.84316	8.48947	0.0055788	0.060462	ANKRD10	ENSG00000088448	protein_coding	55608	ankyrin repeat domain 10 [Source:HGNC Symbol;Acc:HGNC:20265]
ENSG00000228801	0.375729	2.08505	8.48929	0.00557927	0.060462	AC064807.1	ENSG00000228801	lncRNA	102724330	novel transcript
ENSG00000139168	0.308422	3.08614	8.48734	0.00558427	0.060462	ZCRB1	ENSG00000139168	protein_coding	85437	zinc finger CCHC-type and RNA binding motif containing 1 [Source:HGNC Symbol;Acc:HGNC:29620]
ENSG00000177666	-0.502169	8.15289	8.48726	0.00558447	0.060462	PNPLA2	ENSG00000177666	protein_coding	57104	patatin like phospholipase domain containing 2 [Source:HGNC Symbol;Acc:HGNC:30802]
ENSG00000119760	0.174242	5.19833	8.4807	0.00560135	0.0605824	SUPT7L	ENSG00000119760	protein_coding	9913	SPT7 like, STAGA complex subunit gamma [Source:HGNC Symbol;Acc:HGNC:30632]
ENSG00000126804	0.278776	6.1579	8.47953	0.00560437	0.0605824	ZBTB1	ENSG00000126804	protein_coding	22890	zinc finger and BTB domain containing 1 [Source:HGNC Symbol;Acc:HGNC:20259]
ENSG00000177728	-0.193604	5.74029	8.47628	0.00561277	0.0606142	TMEM94	ENSG00000177728	protein_coding	9772	transmembrane protein 94 [Source:HGNC Symbol;Acc:HGNC:28983]
ENSG00000186448	0.294941	4.38052	8.47371	0.00561941	0.0606142	ZNF197	ENSG00000186448	protein_coding	10168	zinc finger protein 197 [Source:HGNC Symbol;Acc:HGNC:12988]
ENSG00000186834	-0.208979	5.82972	8.4733	0.00562047	0.0606142	HEXIM1	ENSG00000186834	protein_coding	10614	HEXIM P-TEFb complex subunit 1 [Source:HGNC Symbol;Acc:HGNC:24953]
ENSG00000206573	0.181313	6.01695	8.46815	0.0056338	0.0606819	THUMPD3-AS1	ENSG00000206573	lncRNA	440944	THUMPD3 antisense RNA 1 [Source:HGNC Symbol;Acc:HGNC:44478]
ENSG00000204577	-0.531449	8.2919	8.46556	0.00564052	0.0606819	LILRB3	ENSG00000204577	protein_coding	11025	leukocyte immunoglobulin like receptor B3 [Source:HGNC Symbol;Acc:HGNC:6607]
ENSG00000140992	-0.230984	6.81303	8.46477	0.00564258	0.0606819	PDPK1	ENSG00000140992	protein_coding	5170	3-phosphoinositide dependent protein kinase 1 [Source:HGNC Symbol;Acc:HGNC:8816]
ENSG00000164114	0.431091	2.43225	8.45967	0.00565586	0.0606819	MAP9	ENSG00000164114	protein_coding	79884	microtubule associated protein 9 [Source:HGNC Symbol;Acc:HGNC:26118]
ENSG00000112081	0.172055	7.24573	8.45789	0.00566047	0.0606819	SRSF3	ENSG00000112081	protein_coding	6428	serine and arginine rich splicing factor 3 [Source:HGNC Symbol;Acc:HGNC:10785]
ENSG00000165233	-0.271473	5.41853	8.4575	0.00566149	0.0606819	CARD19	ENSG00000165233	protein_coding	84270	caspase recruitment domain family member 19 [Source:HGNC Symbol;Acc:HGNC:28148]
ENSG00000133246	-0.408061	6.99669	8.45723	0.0056622	0.0606819	PRAM1	ENSG00000133246	protein_coding	84106	PML-RARA regulated adaptor molecule 1 [Source:HGNC Symbol;Acc:HGNC:30091]
ENSG00000183401	-0.254611	4.34627	8.45715	0.00566241	0.0606819	CCDC159	ENSG00000183401	protein_coding	126075	coiled-coil domain containing 159 [Source:HGNC Symbol;Acc:HGNC:26996]
ENSG00000086758	-0.21482	8.111	8.45475	0.00566868	0.0606819	HUWE1	ENSG00000086758	protein_coding	10075	HECT, UBA and WWE domain containing E3 ubiquitin protein ligase 1 [Source:HGNC Symbol;Acc:HGNC:30892]
ENSG00000100605	-0.403675	7.91111	8.45398	0.00567067	0.0606819	ITPK1	ENSG00000100605	protein_coding	3705	inositol-tetrakisphosphate 1-kinase [Source:HGNC Symbol;Acc:HGNC:6177]
ENSG00000154473	0.178862	6.18705	8.4492	0.00568317	0.0607047	BUB3	ENSG00000154473	protein_coding	9184	BUB3 mitotic checkpoint protein [Source:HGNC Symbol;Acc:HGNC:1151]
ENSG00000116698	-0.190154	7.0731	8.44588	0.00569188	0.0607047	SMG7	ENSG00000116698	protein_coding	9887	SMG7 nonsense mediated mRNA decay factor [Source:HGNC Symbol;Acc:HGNC:16792]
ENSG00000105829	0.293696	3.45722	8.44586	0.00569193	0.0607047	BET1	ENSG00000105829	protein_coding	10282	Bet1 golgi vesicular membrane trafficking protein [Source:HGNC Symbol;Acc:HGNC:14562]
ENSG00000187676	0.282595	2.57196	8.44507	0.005694	0.0607047	B3GLCT	ENSG00000187676	protein_coding	145173	beta 3-glucosyltransferase [Source:HGNC Symbol;Acc:HGNC:20207]
ENSG00000143418	-0.207167	6.62722	8.44477	0.00569478	0.0607047	CERS2	ENSG00000143418	protein_coding	29956	ceramide synthase 2 [Source:HGNC Symbol;Acc:HGNC:14076]
ENSG00000149503	-0.206127	4.52378	8.44263	0.00570041	0.060718	INCENP	ENSG00000149503	protein_coding	3619	inner centromere protein [Source:HGNC Symbol;Acc:HGNC:6058]
ENSG00000099308	-0.434732	8.51008	8.43734	0.00571431	0.0607652	MAST3	ENSG00000099308	protein_coding	23031	microtubule associated serine/threonine kinase 3 [Source:HGNC Symbol;Acc:HGNC:19036]
ENSG00000154174	0.253596	4.86308	8.43705	0.00571507	0.0607652	TOMM70	ENSG00000154174	protein_coding	9868	translocase of outer mitochondrial membrane 70 [Source:HGNC Symbol;Acc:HGNC:11985]
ENSG00000101421	-0.287476	6.85243	8.43501	0.00572044	0.0607652	CHMP4B	ENSG00000101421	protein_coding	128866	charged multivesicular body protein 4B [Source:HGNC Symbol;Acc:HGNC:16171]
ENSG00000086475	0.186965	4.30212	8.43425	0.00572244	0.0607652	SEPHS1	ENSG00000086475	protein_coding	22929	selenophosphate synthetase 1 [Source:HGNC Symbol;Acc:HGNC:19685]
ENSG00000185869	0.364411	2.49239	8.43224	0.00572774	0.0607748	ZNF829	ENSG00000185869	protein_coding	374899	zinc finger protein 829 [Source:HGNC Symbol;Acc:HGNC:34032]
ENSG00000126391	-0.262124	6.22402	8.42797	0.00573903	0.0608478	FRMD8	ENSG00000126391	protein_coding	83786	FERM domain containing 8 [Source:HGNC Symbol;Acc:HGNC:25462]
ENSG00000158796	-0.165127	5.31879	8.42334	0.00575128	0.0609297	DEDD	ENSG00000158796	protein_coding	9191	death effector domain containing [Source:HGNC Symbol;Acc:HGNC:2755]
ENSG00000138798	-0.709149	1.8622	8.42172	0.00575558	0.0609297	EGF	ENSG00000138798	protein_coding	1950	epidermal growth factor [Source:HGNC Symbol;Acc:HGNC:3229]
ENSG00000128699	0.199735	5.42971	8.41797	0.00576553	0.0609557	ORMDL1	ENSG00000128699	protein_coding	94101	ORMDL sphingolipid biosynthesis regulator 1 [Source:HGNC Symbol;Acc:HGNC:16036]
ENSG00000272750	0.361084	1.46335	8.41324	0.00577813	0.0609557	AL592148.3	ENSG00000272750	lncRNA	NA	novel transcript, antisense to MIA3
ENSG00000113273	-0.275076	4.94108	8.41248	0.00578016	0.0609557	ARSB	ENSG00000113273	protein_coding	411	arylsulfatase B [Source:HGNC Symbol;Acc:HGNC:714]
ENSG00000211868	0.423108	1.67892	8.41201	0.0057814	0.0609557	TRAJ21	ENSG00000211868	TR_J_gene	NA	T cell receptor alpha joining 21 [Source:HGNC Symbol;Acc:HGNC:12050]
ENSG00000196329	0.263288	6.2683	8.41124	0.00578345	0.0609557	GIMAP5	ENSG00000196329	protein_coding	55340	GTPase, IMAP family member 5 [Source:HGNC Symbol;Acc:HGNC:18005]
ENSG00000215440	-0.336422	4.88294	8.40792	0.00579232	0.0609557	NPEPL1	ENSG00000215440	protein_coding	79716	aminopeptidase like 1 [Source:HGNC Symbol;Acc:HGNC:16244]
ENSG00000261008	0.366265	1.94122	8.40767	0.00579297	0.0609557	LINC01572	ENSG00000261008	lncRNA	101927957	long intergenic non-protein coding RNA 1572 [Source:HGNC Symbol;Acc:HGNC:51385]
ENSG00000175768	0.318985	2.02851	8.40635	0.0057965	0.0609557	TOMM5	ENSG00000175768	protein_coding	401505	translocase of outer mitochondrial membrane 5 [Source:HGNC Symbol;Acc:HGNC:31369]
ENSG00000197081	-0.637627	10.2107	8.40294	0.00580563	0.0609557	IGF2R	ENSG00000197081	protein_coding	3482	insulin like growth factor 2 receptor [Source:HGNC Symbol;Acc:HGNC:5467]
ENSG00000007237	-0.403048	7.46423	8.40124	0.00581018	0.0609557	GAS7	ENSG00000007237	protein_coding	8522	growth arrest specific 7 [Source:HGNC Symbol;Acc:HGNC:4169]
ENSG00000197969	0.249194	6.34777	8.40016	0.00581307	0.0609557	VPS13A	ENSG00000197969	protein_coding	23230	vacuolar protein sorting 13 homolog A [Source:HGNC Symbol;Acc:HGNC:1908]
ENSG00000139531	-0.241807	3.32914	8.39991	0.00581376	0.0609557	SUOX	ENSG00000139531	protein_coding	6821	sulfite oxidase [Source:HGNC Symbol;Acc:HGNC:11460]
ENSG00000158473	-0.297456	5.06298	8.3993	0.00581539	0.0609557	CD1D	ENSG00000158473	protein_coding	912	CD1d molecule [Source:HGNC Symbol;Acc:HGNC:1637]
ENSG00000164691	-0.267713	8.66517	8.39503	0.00582686	0.0609915	TAGAP	ENSG00000164691	protein_coding	117289	T cell activation RhoGTPase activating protein [Source:HGNC Symbol;Acc:HGNC:15669]
ENSG00000256628	0.183512	3.75979	8.39451	0.00582823	0.0609915	ZBTB11-AS1	ENSG00000256628	lncRNA	100009676	ZBTB11 antisense RNA 1 [Source:HGNC Symbol;Acc:HGNC:48573]
ENSG00000159459	0.181231	5.97651	8.3911	0.00583741	0.0609915	UBR1	ENSG00000159459	protein_coding	197131	ubiquitin protein ligase E3 component n-recognin 1 [Source:HGNC Symbol;Acc:HGNC:16808]
ENSG00000091164	0.152025	5.09623	8.39012	0.00584005	0.0609915	TXNL1	ENSG00000091164	protein_coding	9352	thioredoxin like 1 [Source:HGNC Symbol;Acc:HGNC:12436]
ENSG00000078061	-0.205616	6.40931	8.38968	0.00584125	0.0609915	ARAF	ENSG00000078061	protein_coding	369	A-Raf proto-oncogene, serine/threonine kinase [Source:HGNC Symbol;Acc:HGNC:646]
ENSG00000159842	-0.250925	7.67907	8.38753	0.00584703	0.0609915	ABR	ENSG00000159842	protein_coding	29	ABR activator of RhoGEF and GTPase [Source:HGNC Symbol;Acc:HGNC:81]
ENSG00000148484	-0.35147	6.24373	8.38654	0.00584971	0.0609915	RSU1	ENSG00000148484	protein_coding	6251	Ras suppressor protein 1 [Source:HGNC Symbol;Acc:HGNC:10464]
ENSG00000120837	0.387448	3.49152	8.38181	0.00586249	0.0610348	NFYB	ENSG00000120837	protein_coding	4801	nuclear transcription factor Y subunit beta [Source:HGNC Symbol;Acc:HGNC:7805]
ENSG00000168661	0.37575	2.02392	8.38056	0.00586586	0.0610348	ZNF30	ENSG00000168661	protein_coding	90075	zinc finger protein 30 [Source:HGNC Symbol;Acc:HGNC:13090]
ENSG00000143167	0.445166	3.29161	8.3801	0.00586712	0.0610348	GPA33	ENSG00000143167	protein_coding	10223	glycoprotein A33 [Source:HGNC Symbol;Acc:HGNC:4445]
ENSG00000174405	0.306945	3.90757	8.37674	0.00587622	0.0610835	LIG4	ENSG00000174405	protein_coding	3981	DNA ligase 4 [Source:HGNC Symbol;Acc:HGNC:6601]
ENSG00000211866	0.390083	2.84644	8.37235	0.00588813	0.0611586	TRAJ23	ENSG00000211866	TR_J_gene	NA	T cell receptor alpha joining 23 [Source:HGNC Symbol;Acc:HGNC:12052]
ENSG00000100599	-0.246318	8.62296	8.37082	0.00589229	0.0611586	RIN3	ENSG00000100599	protein_coding	79890	Ras and Rab interactor 3 [Source:HGNC Symbol;Acc:HGNC:18751]
ENSG00000197467	-0.607568	1.87719	8.368	0.00589997	0.0611922	COL13A1	ENSG00000197467	protein_coding	1305	collagen type XIII alpha 1 chain [Source:HGNC Symbol;Acc:HGNC:2190]
ENSG00000120733	-0.252977	7.60997	8.36631	0.00590456	0.061194	KDM3B	ENSG00000120733	protein_coding	51780	lysine demethylase 3B [Source:HGNC Symbol;Acc:HGNC:1337]
ENSG00000113460	0.322719	3.09515	8.35738	0.00592897	0.0614008	BRIX1	ENSG00000113460	protein_coding	55299	biogenesis of ribosomes BRX1 [Source:HGNC Symbol;Acc:HGNC:24170]
ENSG00000160796	-0.45073	9.49837	8.35472	0.00593625	0.0614302	NBEAL2	ENSG00000160796	protein_coding	23218	neurobeachin like 2 [Source:HGNC Symbol;Acc:HGNC:31928]
ENSG00000175224	-0.172761	6.38303	8.35106	0.00594629	0.0614742	ATG13	ENSG00000175224	protein_coding	9776	autophagy related 13 [Source:HGNC Symbol;Acc:HGNC:29091]
ENSG00000172172	0.352782	2.59365	8.34993	0.00594941	0.0614742	MRPL13	ENSG00000172172	protein_coding	28998	mitochondrial ribosomal protein L13 [Source:HGNC Symbol;Acc:HGNC:14278]
ENSG00000167380	0.297812	5.07495	8.34624	0.00595956	0.0615331	ZNF226	ENSG00000167380	protein_coding	7769	zinc finger protein 226 [Source:HGNC Symbol;Acc:HGNC:13019]
ENSG00000170266	-0.175573	5.70834	8.34339	0.00596741	0.0615576	GLB1	ENSG00000170266	protein_coding	2720	galactosidase beta 1 [Source:HGNC Symbol;Acc:HGNC:4298]
ENSG00000101337	-0.175962	6.34877	8.34012	0.00597641	0.0615576	TM9SF4	ENSG00000101337	protein_coding	9777	transmembrane 9 superfamily member 4 [Source:HGNC Symbol;Acc:HGNC:30797]
ENSG00000272391	-0.174962	6.77898	8.3398	0.00597731	0.0615576	POM121C	ENSG00000272391	protein_coding	100101267	POM121 transmembrane nucleoporin C [Source:HGNC Symbol;Acc:HGNC:34005]
ENSG00000230155	0.242617	2.89264	8.33837	0.00598124	0.0615576	CEP250-AS1	ENSG00000230155	lncRNA	NA	CEP250 antisense RNA 1 [Source:HGNC Symbol;Acc:HGNC:40143]
ENSG00000272529	0.404497	2.84192	8.33585	0.00598821	0.0615576	AC090948.3	ENSG00000272529	lncRNA	NA	novel transcript, antisense to RFTN1
ENSG00000184220	0.310561	2.98495	8.33553	0.00598912	0.0615576	CMSS1	ENSG00000184220	protein_coding	84319	cms1 ribosomal small subunit homolog [Source:HGNC Symbol;Acc:HGNC:28666]
ENSG00000171448	0.240728	3.61853	8.33408	0.00599312	0.0615576	ZBTB26	ENSG00000171448	protein_coding	57684	zinc finger and BTB domain containing 26 [Source:HGNC Symbol;Acc:HGNC:23383]
ENSG00000121350	0.289139	4.72119	8.33105	0.00600151	0.061598	PYROXD1	ENSG00000121350	protein_coding	79912	pyridine nucleotide-disulphide oxidoreductase domain 1 [Source:HGNC Symbol;Acc:HGNC:26162]
ENSG00000239763	0.258858	2.26201	8.32642	0.00601436	0.0615993	AC009120.1	ENSG00000239763	processed_pseudogene	NA	ribosomal protein L21 (RPL21) pseudogene
ENSG00000089159	-0.377801	9.04652	8.32588	0.00601587	0.0615993	PXN	ENSG00000089159	protein_coding	5829	paxillin [Source:HGNC Symbol;Acc:HGNC:9718]
ENSG00000114737	-0.340875	6.677	8.3249	0.0060186	0.0615993	CISH	ENSG00000114737	protein_coding	1154	cytokine inducible SH2 containing protein [Source:HGNC Symbol;Acc:HGNC:1984]
ENSG00000180822	0.200311	5.644	8.32458	0.00601948	0.0615993	PSMG4	ENSG00000180822	protein_coding	389362	proteasome assembly chaperone 4 [Source:HGNC Symbol;Acc:HGNC:21108]
ENSG00000136874	0.157732	5.82053	8.31668	0.00604149	0.0617542	STX17	ENSG00000136874	protein_coding	55014	syntaxin 17 [Source:HGNC Symbol;Acc:HGNC:11432]
ENSG00000118922	0.270442	6.89133	8.31594	0.00604356	0.0617542	KLF12	ENSG00000118922	protein_coding	11278	Kruppel like factor 12 [Source:HGNC Symbol;Acc:HGNC:6346]
ENSG00000139746	0.158574	6.76827	8.31112	0.00605704	0.0617982	RBM26	ENSG00000139746	protein_coding	64062	RNA binding motif protein 26 [Source:HGNC Symbol;Acc:HGNC:20327]
ENSG00000247373	0.209194	3.19514	8.31009	0.00605994	0.0617982	TMED2-DT	ENSG00000247373	lncRNA	NA	TMED2 divergent transcript [Source:HGNC Symbol;Acc:HGNC:53346]
ENSG00000167850	-0.29476	4.50364	8.30881	0.00606352	0.0617982	CD300C	ENSG00000167850	protein_coding	10871	CD300c molecule [Source:HGNC Symbol;Acc:HGNC:19320]
ENSG00000198464	0.400831	4.06281	8.30705	0.00606848	0.0617982	ZNF480	ENSG00000198464	protein_coding	147657	zinc finger protein 480 [Source:HGNC Symbol;Acc:HGNC:23305]
ENSG00000167670	-0.209179	4.29864	8.30623	0.00607077	0.0617982	CHAF1A	ENSG00000167670	protein_coding	10036	chromatin assembly factor 1 subunit A [Source:HGNC Symbol;Acc:HGNC:1910]
ENSG00000176623	0.218673	4.79631	8.30483	0.0060747	0.0617982	RMDN1	ENSG00000176623	protein_coding	51115	regulator of microtubule dynamics 1 [Source:HGNC Symbol;Acc:HGNC:24285]
ENSG00000182872	-0.166684	6.20589	8.30018	0.00608778	0.0618746	RBM10	ENSG00000182872	protein_coding	8241	RNA binding motif protein 10 [Source:HGNC Symbol;Acc:HGNC:9896]
ENSG00000211456	0.193569	6.19051	8.29823	0.00609326	0.0618746	SACM1L	ENSG00000211456	protein_coding	22908	SAC1 like phosphatidylinositide phosphatase [Source:HGNC Symbol;Acc:HGNC:17059]
ENSG00000189319	-0.194543	7.30216	8.2966	0.00609785	0.0618746	FAM53B	ENSG00000189319	protein_coding	9679	family with sequence similarity 53 member B [Source:HGNC Symbol;Acc:HGNC:28968]
ENSG00000119787	0.176073	4.32237	8.29497	0.00610246	0.0618746	ATL2	ENSG00000119787	protein_coding	64225	atlastin GTPase 2 [Source:HGNC Symbol;Acc:HGNC:24047]
ENSG00000135316	0.213705	6.61849	8.29421	0.0061046	0.0618746	SYNCRIP	ENSG00000135316	protein_coding	10492	synaptotagmin binding cytoplasmic RNA interacting protein [Source:HGNC Symbol;Acc:HGNC:16918]
ENSG00000072786	-0.245771	9.36761	8.29161	0.00611196	0.0619038	STK10	ENSG00000072786	protein_coding	6793	serine/threonine kinase 10 [Source:HGNC Symbol;Acc:HGNC:11388]
ENSG00000196588	-0.257055	7.48475	8.28777	0.00612281	0.0619682	MRTFA	ENSG00000196588	protein_coding	57591	myocardin related transcription factor A [Source:HGNC Symbol;Acc:HGNC:14334]
ENSG00000198860	0.26076	4.43194	8.28596	0.00612795	0.0619749	TSEN15	ENSG00000198860	protein_coding	116461	tRNA splicing endonuclease subunit 15 [Source:HGNC Symbol;Acc:HGNC:16791]
ENSG00000169507	0.800835	2.01642	8.28245	0.00613792	0.0620302	SLC38A11	ENSG00000169507	protein_coding	151258	solute carrier family 38 member 11 [Source:HGNC Symbol;Acc:HGNC:26836]
ENSG00000115594	-0.67813	4.85753	8.27881	0.00614824	0.0620847	IL1R1	ENSG00000115594	protein_coding	3554	interleukin 1 receptor type 1 [Source:HGNC Symbol;Acc:HGNC:5993]
ENSG00000136830	-0.283675	5.08881	8.27453	0.00616044	0.0620847	NIBAN2	ENSG00000136830	protein_coding	64855	niban apoptosis regulator 2 [Source:HGNC Symbol;Acc:HGNC:25282]
ENSG00000013016	-0.405574	4.60727	8.27353	0.00616328	0.0620847	EHD3	ENSG00000013016	protein_coding	30845	EH domain containing 3 [Source:HGNC Symbol;Acc:HGNC:3244]
ENSG00000263002	0.235168	4.00004	8.27006	0.0061732	0.0620847	ZNF234	ENSG00000263002	protein_coding	10780	zinc finger protein 234 [Source:HGNC Symbol;Acc:HGNC:13027]
ENSG00000256039	0.911155	2.92332	8.26846	0.00617778	0.0620847	LINC02446	ENSG00000256039	lncRNA	NA	long intergenic non-protein coding RNA 2446 [Source:HGNC Symbol;Acc:HGNC:53378]
ENSG00000091073	-0.319988	5.79868	8.26671	0.00618278	0.0620847	DTX2	ENSG00000091073	protein_coding	113878	deltex E3 ubiquitin ligase 2 [Source:HGNC Symbol;Acc:HGNC:15973]
ENSG00000139826	0.227045	5.35685	8.26603	0.00618473	0.0620847	ABHD13	ENSG00000139826	protein_coding	84945	abhydrolase domain containing 13 [Source:HGNC Symbol;Acc:HGNC:20293]
ENSG00000230457	0.306839	3.14952	8.26544	0.00618642	0.0620847	PA2G4P4	ENSG00000230457	processed_pseudogene	NA	proliferation-associated 2G4 pseudogene 4 [Source:HGNC Symbol;Acc:HGNC:32217]
ENSG00000274272	-0.435624	4.2946	8.26483	0.00618816	0.0620847	AC069281.2	ENSG00000274272	lncRNA	NA	novel transcript
ENSG00000079482	-0.428272	1.7228	8.26235	0.00619527	0.0620847	OPHN1	ENSG00000079482	protein_coding	4983	oligophrenin 1 [Source:HGNC Symbol;Acc:HGNC:8148]
ENSG00000087903	-0.585655	5.92963	8.26235	0.00619528	0.0620847	RFX2	ENSG00000087903	protein_coding	5990	regulatory factor X2 [Source:HGNC Symbol;Acc:HGNC:9983]
ENSG00000129566	-0.216081	7.12544	8.26167	0.00619723	0.0620847	TEP1	ENSG00000129566	protein_coding	7011	telomerase associated protein 1 [Source:HGNC Symbol;Acc:HGNC:11726]
ENSG00000273015	0.282897	5.25815	8.25889	0.00620521	0.0621196	AC008124.1	ENSG00000273015	lncRNA	NA	novel transcript
ENSG00000169918	0.369975	3.32138	8.25267	0.00622309	0.0622239	OTUD7A	ENSG00000169918	protein_coding	161725	OTU deubiquitinase 7A [Source:HGNC Symbol;Acc:HGNC:20718]
ENSG00000079313	-0.183751	6.41573	8.25164	0.00622606	0.0622239	REXO1	ENSG00000079313	protein_coding	57455	RNA exonuclease 1 homolog [Source:HGNC Symbol;Acc:HGNC:24616]
ENSG00000232995	0.3675	1.90044	8.25024	0.0062301	0.0622239	RGS5	ENSG00000232995	lncRNA	8490	regulator of G protein signaling 5 [Source:NCBI gene (formerly Entrezgene);Acc:8490]
ENSG00000115756	-0.240475	6.86659	8.24829	0.00623574	0.0622239	HPCAL1	ENSG00000115756	protein_coding	3241	hippocalcin like 1 [Source:HGNC Symbol;Acc:HGNC:5145]
ENSG00000100299	-0.33892	6.1094	8.24603	0.00624227	0.0622239	ARSA	ENSG00000100299	protein_coding	410	arylsulfatase A [Source:HGNC Symbol;Acc:HGNC:713]
ENSG00000126012	-0.18347	7.34934	8.24589	0.00624266	0.0622239	KDM5C	ENSG00000126012	protein_coding	8242	lysine demethylase 5C [Source:HGNC Symbol;Acc:HGNC:11114]
ENSG00000137168	0.256157	2.4808	8.23664	0.00626949	0.0624077	PPIL1	ENSG00000137168	protein_coding	51645	peptidylprolyl isomerase like 1 [Source:HGNC Symbol;Acc:HGNC:9260]
ENSG00000065183	0.203639	4.4706	8.23605	0.00627121	0.0624077	WDR3	ENSG00000065183	protein_coding	10885	WD repeat domain 3 [Source:HGNC Symbol;Acc:HGNC:12755]
ENSG00000143862	-0.242847	5.6575	8.23462	0.00627534	0.0624077	ARL8A	ENSG00000143862	protein_coding	127829	ADP ribosylation factor like GTPase 8A [Source:HGNC Symbol;Acc:HGNC:25192]
ENSG00000169919	-0.137404	5.21251	8.23192	0.00628322	0.0624077	GUSB	ENSG00000169919	protein_coding	2990	glucuronidase beta [Source:HGNC Symbol;Acc:HGNC:4696]
ENSG00000245164	0.292123	8.4775	8.23116	0.00628542	0.0624077	LINC00861	ENSG00000245164	lncRNA	100130231	long intergenic non-protein coding RNA 861 [Source:HGNC Symbol;Acc:HGNC:45133]
ENSG00000196730	-0.414767	6.15838	8.22826	0.00629386	0.0624077	DAPK1	ENSG00000196730	protein_coding	1612	death associated protein kinase 1 [Source:HGNC Symbol;Acc:HGNC:2674]
ENSG00000165898	0.23606	3.58414	8.22414	0.00630592	0.0624077	ISCA2	ENSG00000165898	protein_coding	122961	iron-sulfur cluster assembly 2 [Source:HGNC Symbol;Acc:HGNC:19857]
ENSG00000126759	-0.397261	5.40065	8.22085	0.00631551	0.0624077	CFP	ENSG00000126759	protein_coding	5199	complement factor properdin [Source:HGNC Symbol;Acc:HGNC:8864]
ENSG00000187605	-0.345962	7.76084	8.22022	0.00631737	0.0624077	TET3	ENSG00000187605	protein_coding	200424	tet methylcytosine dioxygenase 3 [Source:HGNC Symbol;Acc:HGNC:28313]
ENSG00000165410	0.366199	2.53269	8.21813	0.00632349	0.0624077	CFL2	ENSG00000165410	protein_coding	1073	cofilin 2 [Source:HGNC Symbol;Acc:HGNC:1875]
ENSG00000044574	-0.191623	6.95148	8.21805	0.00632373	0.0624077	HSPA5	ENSG00000044574	protein_coding	3309	heat shock protein family A (Hsp70) member 5 [Source:HGNC Symbol;Acc:HGNC:5238]
ENSG00000155893	0.256357	4.50914	8.21788	0.00632424	0.0624077	PXYLP1	ENSG00000155893	protein_coding	92370	2-phosphoxylose phosphatase 1 [Source:HGNC Symbol;Acc:HGNC:26303]
ENSG00000286482	0.252654	3.25175	8.21739	0.00632567	0.0624077	AL117344.2	ENSG00000286482	lncRNA	NA	novel transcript
ENSG00000120526	0.396681	3.29162	8.21684	0.00632728	0.0624077	NUDCD1	ENSG00000120526	protein_coding	84955	NudC domain containing 1 [Source:HGNC Symbol;Acc:HGNC:24306]
ENSG00000145723	0.288079	3.0808	8.2149	0.00633298	0.0624077	GIN1	ENSG00000145723	protein_coding	54826	gypsy retrotransposon integrase 1 [Source:HGNC Symbol;Acc:HGNC:25959]
ENSG00000206562	0.198912	3.76216	8.21464	0.00633373	0.0624077	METTL6	ENSG00000206562	protein_coding	131965	methyltransferase like 6 [Source:HGNC Symbol;Acc:HGNC:28343]
ENSG00000138119	-0.489012	4.84809	8.21322	0.0063379	0.0624077	MYOF	ENSG00000138119	protein_coding	26509	myoferlin [Source:HGNC Symbol;Acc:HGNC:3656]
ENSG00000162086	0.254278	5.11079	8.20931	0.0063494	0.062474	ZNF75A	ENSG00000162086	protein_coding	7627	zinc finger protein 75a [Source:HGNC Symbol;Acc:HGNC:13146]
ENSG00000141002	-0.164988	7.03924	8.20612	0.00635881	0.062474	TCF25	ENSG00000141002	protein_coding	22980	transcription factor 25 [Source:HGNC Symbol;Acc:HGNC:29181]
ENSG00000175166	-0.168553	6.19264	8.20386	0.00636546	0.062474	PSMD2	ENSG00000175166	protein_coding	5708	proteasome 26S subunit, non-ATPase 2 [Source:HGNC Symbol;Acc:HGNC:9559]
ENSG00000172340	0.219101	5.22043	8.20158	0.0063722	0.062474	SUCLG2	ENSG00000172340	protein_coding	8801	succinate-CoA ligase GDP-forming subunit beta [Source:HGNC Symbol;Acc:HGNC:11450]
ENSG00000187741	-0.525334	4.63843	8.20099	0.00637395	0.062474	FANCA	ENSG00000187741	protein_coding	2175	FA complementation group A [Source:HGNC Symbol;Acc:HGNC:3582]
ENSG00000160209	-0.237297	6.98201	8.19935	0.00637879	0.062474	PDXK	ENSG00000160209	protein_coding	8566	pyridoxal kinase [Source:HGNC Symbol;Acc:HGNC:8819]
ENSG00000170584	0.288847	3.3238	8.19853	0.00638121	0.062474	NUDCD2	ENSG00000170584	protein_coding	134492	NudC domain containing 2 [Source:HGNC Symbol;Acc:HGNC:30535]
ENSG00000125743	0.443435	4.23433	8.19665	0.00638679	0.062474	SNRPD2	ENSG00000125743	protein_coding	6633	small nuclear ribonucleoprotein D2 polypeptide [Source:HGNC Symbol;Acc:HGNC:11159]
ENSG00000173208	0.39051	4.68872	8.19522	0.00639103	0.062474	ABCD2	ENSG00000173208	protein_coding	225	ATP binding cassette subfamily D member 2 [Source:HGNC Symbol;Acc:HGNC:66]
ENSG00000163644	0.250893	6.041	8.19293	0.00639781	0.062474	PPM1K	ENSG00000163644	protein_coding	152926	protein phosphatase, Mg2+/Mn2+ dependent 1K [Source:HGNC Symbol;Acc:HGNC:25415]
ENSG00000196235	-0.154033	6.93261	8.19276	0.00639833	0.062474	SUPT5H	ENSG00000196235	protein_coding	6829	SPT5 homolog, DSIF elongation factor subunit [Source:HGNC Symbol;Acc:HGNC:11469]
ENSG00000134759	0.205243	5.83627	8.18948	0.00640808	0.062474	ELP2	ENSG00000134759	protein_coding	55250	elongator acetyltransferase complex subunit 2 [Source:HGNC Symbol;Acc:HGNC:18248]
ENSG00000143499	0.243144	4.68095	8.18903	0.00640941	0.062474	SMYD2	ENSG00000143499	protein_coding	56950	SET and MYND domain containing 2 [Source:HGNC Symbol;Acc:HGNC:20982]
ENSG00000173402	-0.151654	4.48934	8.18805	0.00641233	0.062474	DAG1	ENSG00000173402	protein_coding	1605	dystroglycan 1 [Source:HGNC Symbol;Acc:HGNC:2666]
ENSG00000254325	-0.493651	4.36113	8.188	0.00641246	0.062474	AC018607.1	ENSG00000254325	lncRNA	NA	novel transcript
ENSG00000101439	-0.312371	8.01075	8.18288	0.00642772	0.0625071	CST3	ENSG00000101439	protein_coding	1471	cystatin C [Source:HGNC Symbol;Acc:HGNC:2475]
ENSG00000205038	-0.537075	2.63882	8.18274	0.00642813	0.0625071	PKHD1L1	ENSG00000205038	protein_coding	93035	PKHD1 like 1 [Source:HGNC Symbol;Acc:HGNC:20313]
ENSG00000110400	-0.468525	4.42235	8.18231	0.00642943	0.0625071	NECTIN1	ENSG00000110400	protein_coding	5818	nectin cell adhesion molecule 1 [Source:HGNC Symbol;Acc:HGNC:9706]
ENSG00000261167	0.339589	2.10604	8.17362	0.00645539	0.0625946	AC107027.3	ENSG00000261167	lncRNA	NA	novel transcript, overlapping to MRPL3
ENSG00000100106	-0.339349	7.09115	8.17329	0.00645639	0.0625946	TRIOBP	ENSG00000100106	protein_coding	11078	TRIO and F-actin binding protein [Source:HGNC Symbol;Acc:HGNC:17009]
ENSG00000157538	-0.0904914	6.24851	8.16722	0.00647461	0.0625946	VPS26C	ENSG00000157538	protein_coding	10311	VPS26 endosomal protein sorting factor C [Source:HGNC Symbol;Acc:HGNC:3044]
ENSG00000279891	-0.335286	2.91779	8.16582	0.00647883	0.0625946	FLJ42393	ENSG00000279891	TEC	401105	uncharacterized LOC401105 [Source:NCBI gene (formerly Entrezgene);Acc:401105]
ENSG00000160211	-0.371715	7.24639	8.16552	0.00647971	0.0625946	G6PD	ENSG00000160211	protein_coding	2539	glucose-6-phosphate dehydrogenase [Source:HGNC Symbol;Acc:HGNC:4057]
ENSG00000101654	0.194628	5.44273	8.16492	0.00648152	0.0625946	RNMT	ENSG00000101654	protein_coding	8731	RNA guanine-7 methyltransferase [Source:HGNC Symbol;Acc:HGNC:10075]
ENSG00000135972	0.258188	3.47626	8.16482	0.00648182	0.0625946	MRPS9	ENSG00000135972	protein_coding	64965	mitochondrial ribosomal protein S9 [Source:HGNC Symbol;Acc:HGNC:14501]
ENSG00000117479	0.247034	2.5234	8.16438	0.00648314	0.0625946	SLC19A2	ENSG00000117479	protein_coding	10560	solute carrier family 19 member 2 [Source:HGNC Symbol;Acc:HGNC:10938]
ENSG00000109920	0.174324	7.1081	8.16375	0.00648504	0.0625946	FNBP4	ENSG00000109920	protein_coding	23360	formin binding protein 4 [Source:HGNC Symbol;Acc:HGNC:19752]
ENSG00000125386	-0.174058	6.77932	8.16327	0.00648648	0.0625946	FAM193A	ENSG00000125386	protein_coding	8603	family with sequence similarity 193 member A [Source:HGNC Symbol;Acc:HGNC:16822]
ENSG00000150455	-0.187916	4.7669	8.16235	0.00648927	0.0625946	TIRAP	ENSG00000150455	protein_coding	114609	TIR domain containing adaptor protein [Source:HGNC Symbol;Acc:HGNC:17192]
ENSG00000102572	-0.155157	7.26324	8.15975	0.00649711	0.0625946	STK24	ENSG00000102572	protein_coding	8428	serine/threonine kinase 24 [Source:HGNC Symbol;Acc:HGNC:11403]
ENSG00000155868	0.224558	3.55729	8.15967	0.00649734	0.0625946	MED7	ENSG00000155868	protein_coding	9443	mediator complex subunit 7 [Source:HGNC Symbol;Acc:HGNC:2378]
ENSG00000162711	-0.335189	5.48248	8.15196	0.00652066	0.0627043	NLRP3	ENSG00000162711	protein_coding	114548	NLR family pyrin domain containing 3 [Source:HGNC Symbol;Acc:HGNC:16400]
ENSG00000134852	0.240867	4.7444	8.15189	0.00652087	0.0627043	CLOCK	ENSG00000134852	protein_coding	9575	clock circadian regulator [Source:HGNC Symbol;Acc:HGNC:2082]
ENSG00000225447	0.351255	2.18641	8.15114	0.00652312	0.0627043	RPS15AP10	ENSG00000225447	processed_pseudogene	NA	ribosomal protein S15a pseudogene 10 [Source:HGNC Symbol;Acc:HGNC:37001]
ENSG00000119321	-0.198863	7.16694	8.14845	0.00653128	0.0627043	FKBP15	ENSG00000119321	protein_coding	23307	FKBP prolyl isomerase 15 [Source:HGNC Symbol;Acc:HGNC:23397]
ENSG00000149923	-0.256957	6.49372	8.14841	0.00653142	0.0627043	PPP4C	ENSG00000149923	protein_coding	5531	protein phosphatase 4 catalytic subunit [Source:HGNC Symbol;Acc:HGNC:9319]
ENSG00000131368	0.198107	5.52534	8.14537	0.00654063	0.0627492	MRPS25	ENSG00000131368	protein_coding	64432	mitochondrial ribosomal protein S25 [Source:HGNC Symbol;Acc:HGNC:14511]
ENSG00000164251	-0.552891	4.67441	8.14282	0.00654839	0.06278	F2RL1	ENSG00000164251	protein_coding	2150	F2R like trypsin receptor 1 [Source:HGNC Symbol;Acc:HGNC:3538]
ENSG00000152620	0.207359	3.31692	8.14036	0.00655588	0.0628082	NADK2	ENSG00000152620	protein_coding	133686	NAD kinase 2, mitochondrial [Source:HGNC Symbol;Acc:HGNC:26404]
ENSG00000034693	0.312938	3.30965	8.13782	0.00656361	0.0628387	PEX3	ENSG00000034693	protein_coding	8504	peroxisomal biogenesis factor 3 [Source:HGNC Symbol;Acc:HGNC:8858]
ENSG00000108443	0.132471	5.43576	8.13302	0.00657828	0.06286	RPS6KB1	ENSG00000108443	protein_coding	6198	ribosomal protein S6 kinase B1 [Source:HGNC Symbol;Acc:HGNC:10436]
ENSG00000115514	0.317948	3.44756	8.13265	0.00657941	0.06286	TXNDC9	ENSG00000115514	protein_coding	10190	thioredoxin domain containing 9 [Source:HGNC Symbol;Acc:HGNC:24110]
ENSG00000213888	0.286185	1.75839	8.12997	0.00658762	0.06286	LINC01521	ENSG00000213888	lncRNA	NA	long intergenic non-protein coding RNA 1521 [Source:HGNC Symbol;Acc:HGNC:26029]
ENSG00000154222	-0.126248	6.00454	8.12874	0.00659138	0.06286	CC2D1B	ENSG00000154222	protein_coding	200014	coiled-coil and C2 domain containing 1B [Source:HGNC Symbol;Acc:HGNC:29386]
ENSG00000101247	0.237905	3.37564	8.12702	0.00659666	0.06286	NDUFAF5	ENSG00000101247	protein_coding	79133	NADH:ubiquinone oxidoreductase complex assembly factor 5 [Source:HGNC Symbol;Acc:HGNC:15899]
ENSG00000167987	-0.311848	5.36143	8.12236	0.00661094	0.06286	VPS37C	ENSG00000167987	protein_coding	55048	VPS37C subunit of ESCRT-I [Source:HGNC Symbol;Acc:HGNC:26097]
ENSG00000167470	-0.411181	8.3557	8.12202	0.00661199	0.06286	MIDN	ENSG00000167470	protein_coding	90007	midnolin [Source:HGNC Symbol;Acc:HGNC:16298]
ENSG00000171469	0.218016	4.63267	8.12199	0.00661208	0.06286	ZNF561	ENSG00000171469	protein_coding	93134	zinc finger protein 561 [Source:HGNC Symbol;Acc:HGNC:28684]
ENSG00000136169	0.225396	5.1145	8.12136	0.00661401	0.06286	SETDB2	ENSG00000136169	protein_coding	83852	SET domain bifurcated histone lysine methyltransferase 2 [Source:HGNC Symbol;Acc:HGNC:20263]
ENSG00000123545	0.419464	2.17135	8.11964	0.00661931	0.06286	NDUFAF4	ENSG00000123545	protein_coding	29078	NADH:ubiquinone oxidoreductase complex assembly factor 4 [Source:HGNC Symbol;Acc:HGNC:21034]
ENSG00000180488	0.208696	4.67875	8.11891	0.00662157	0.06286	MIGA1	ENSG00000180488	protein_coding	374986	mitoguardin 1 [Source:HGNC Symbol;Acc:HGNC:24741]
ENSG00000133624	0.115339	5.76183	8.11611	0.00663017	0.06286	ZNF767P	ENSG00000133624	transcribed_unprocessed_pseudogene	79970	zinc finger family member 767, pseudogene [Source:HGNC Symbol;Acc:HGNC:21884]
ENSG00000261526	0.234708	2.65682	8.11559	0.00663177	0.06286	AC012615.1	ENSG00000261526	lncRNA	NA	novel transcript
ENSG00000171291	0.34787	4.06332	8.11394	0.00663687	0.06286	ZNF439	ENSG00000171291	protein_coding	90594	zinc finger protein 439 [Source:HGNC Symbol;Acc:HGNC:20873]
ENSG00000184216	-0.160214	6.1083	8.11346	0.00663835	0.06286	IRAK1	ENSG00000184216	protein_coding	3654	interleukin 1 receptor associated kinase 1 [Source:HGNC Symbol;Acc:HGNC:6112]
ENSG00000175115	-0.255286	8.27708	8.11337	0.00663864	0.06286	PACS1	ENSG00000175115	protein_coding	55690	phosphofurin acidic cluster sorting protein 1 [Source:HGNC Symbol;Acc:HGNC:30032]
ENSG00000185164	-0.333594	4.53446	8.10999	0.00664907	0.0628977	NOMO2	ENSG00000185164	protein_coding	283820	NODAL modulator 2 [Source:HGNC Symbol;Acc:HGNC:22652]
ENSG00000105723	-0.321831	5.96348	8.10792	0.00665549	0.0628977	GSK3A	ENSG00000105723	protein_coding	2931	glycogen synthase kinase 3 alpha [Source:HGNC Symbol;Acc:HGNC:4616]
ENSG00000090238	-0.515601	8.50729	8.10661	0.00665954	0.0628977	YPEL3	ENSG00000090238	protein_coding	83719	yippee like 3 [Source:HGNC Symbol;Acc:HGNC:18327]
ENSG00000177426	0.201957	4.56532	8.10537	0.00666337	0.0628977	TGIF1	ENSG00000177426	protein_coding	7050	TGFB induced factor homeobox 1 [Source:HGNC Symbol;Acc:HGNC:11776]
ENSG00000174173	0.38572	2.93119	8.10274	0.00667153	0.0628977	TRMT10C	ENSG00000174173	protein_coding	54931	tRNA methyltransferase 10C, mitochondrial RNase P subunit [Source:HGNC Symbol;Acc:HGNC:26022]
ENSG00000104870	-0.391362	7.86688	8.10149	0.00667541	0.0628977	FCGRT	ENSG00000104870	protein_coding	2217	Fc fragment of IgG receptor and transporter [Source:HGNC Symbol;Acc:HGNC:3621]
ENSG00000138078	0.207958	5.40699	8.10001	0.00668001	0.0628977	PREPL	ENSG00000138078	protein_coding	9581	prolyl endopeptidase like [Source:HGNC Symbol;Acc:HGNC:30228]
ENSG00000053770	0.191519	5.67791	8.09962	0.00668122	0.0628977	AP5M1	ENSG00000053770	protein_coding	55745	adaptor related protein complex 5 subunit mu 1 [Source:HGNC Symbol;Acc:HGNC:20192]
ENSG00000270878	0.347164	2.25602	8.09886	0.00668359	0.0628977	GCATP1	ENSG00000270878	processed_pseudogene	NA	glycine C-acetyltransferase pseudogene 1 [Source:HGNC Symbol;Acc:HGNC:20013]
ENSG00000211859	0.323702	2.42958	8.09414	0.00669827	0.062993	TRAJ30	ENSG00000211859	TR_J_gene	NA	T cell receptor alpha joining 30 [Source:HGNC Symbol;Acc:HGNC:12060]
ENSG00000137145	0.162399	6.15004	8.09194	0.00670513	0.0629938	DENND4C	ENSG00000137145	protein_coding	55667	DENN domain containing 4C [Source:HGNC Symbol;Acc:HGNC:26079]
ENSG00000087460	-0.327237	9.34282	8.08837	0.00671629	0.0629938	GNAS	ENSG00000087460	protein_coding	2778	GNAS complex locus [Source:HGNC Symbol;Acc:HGNC:4392]
ENSG00000107625	0.282745	4.51636	8.08834	0.00671637	0.0629938	DDX50	ENSG00000107625	protein_coding	79009	DExD-box helicase 50 [Source:HGNC Symbol;Acc:HGNC:17906]
ENSG00000142327	-0.19906	7.84033	8.08581	0.00672429	0.0629938	RNPEPL1	ENSG00000142327	protein_coding	57140	arginyl aminopeptidase like 1 [Source:HGNC Symbol;Acc:HGNC:10079]
ENSG00000172239	0.258286	4.32119	8.08473	0.00672768	0.0629938	PAIP1	ENSG00000172239	protein_coding	10605	poly(A) binding protein interacting protein 1 [Source:HGNC Symbol;Acc:HGNC:16945]
ENSG00000132950	0.211295	4.40497	8.08417	0.00672942	0.0629938	ZMYM5	ENSG00000132950	protein_coding	9205	zinc finger MYM-type containing 5 [Source:HGNC Symbol;Acc:HGNC:13029]
ENSG00000213445	-0.300405	8.21519	8.08264	0.00673421	0.0629938	SIPA1	ENSG00000213445	protein_coding	6494	signal-induced proliferation-associated 1 [Source:HGNC Symbol;Acc:HGNC:10885]
ENSG00000092140	0.204659	4.7772	8.08244	0.00673485	0.0629938	G2E3	ENSG00000092140	protein_coding	55632	G2/M-phase specific E3 ubiquitin protein ligase [Source:HGNC Symbol;Acc:HGNC:20338]
ENSG00000253307	-0.483744	2.85377	8.07977	0.00674321	0.0630001	AC011676.1	ENSG00000253307	lncRNA	NA	novel transcript
ENSG00000269293	0.236165	3.55846	8.07932	0.00674463	0.0630001	ZSCAN16-AS1	ENSG00000269293	lncRNA	100129195	ZSCAN16 antisense RNA 1 [Source:HGNC Symbol;Acc:HGNC:48982]
ENSG00000228878	0.309763	1.47712	8.07321	0.00676384	0.0630549	SEPTIN7-DT	ENSG00000228878	lncRNA	NA	SEPTIN7 divergent transcript [Source:HGNC Symbol;Acc:HGNC:51153]
ENSG00000108094	0.18086	4.9406	8.07258	0.00676582	0.0630549	CUL2	ENSG00000108094	protein_coding	8453	cullin 2 [Source:HGNC Symbol;Acc:HGNC:2552]
ENSG00000167196	0.291808	4.93596	8.07121	0.00677012	0.0630549	FBXO22	ENSG00000167196	protein_coding	26263	F-box protein 22 [Source:HGNC Symbol;Acc:HGNC:13593]
ENSG00000146223	0.164295	5.58354	8.06527	0.00678887	0.0630549	RPL7L1	ENSG00000146223	protein_coding	285855	ribosomal protein L7 like 1 [Source:HGNC Symbol;Acc:HGNC:21370]
ENSG00000168517	-0.318477	2.19484	8.0644	0.00679164	0.0630549	HEXIM2	ENSG00000168517	protein_coding	124790	HEXIM P-TEFb complex subunit 2 [Source:HGNC Symbol;Acc:HGNC:28591]
ENSG00000143409	-0.444228	6.94234	8.06175	0.00680002	0.0630549	MINDY1	ENSG00000143409	protein_coding	55793	MINDY lysine 48 deubiquitinase 1 [Source:HGNC Symbol;Acc:HGNC:25648]
ENSG00000070371	-0.354944	3.50879	8.06077	0.00680311	0.0630549	CLTCL1	ENSG00000070371	protein_coding	8218	clathrin heavy chain like 1 [Source:HGNC Symbol;Acc:HGNC:2093]
ENSG00000198856	0.317142	3.67512	8.06007	0.00680535	0.0630549	OSTC	ENSG00000198856	protein_coding	58505	oligosaccharyltransferase complex non-catalytic subunit [Source:HGNC Symbol;Acc:HGNC:24448]
ENSG00000120686	0.308326	4.96654	8.05965	0.00680667	0.0630549	UFM1	ENSG00000120686	protein_coding	51569	ubiquitin fold modifier 1 [Source:HGNC Symbol;Acc:HGNC:20597]
ENSG00000173120	-0.22174	8.21383	8.05964	0.00680669	0.0630549	KDM2A	ENSG00000173120	protein_coding	22992	lysine demethylase 2A [Source:HGNC Symbol;Acc:HGNC:13606]
ENSG00000182359	0.321751	2.25737	8.05691	0.00681536	0.0630549	KBTBD3	ENSG00000182359	protein_coding	143879	kelch repeat and BTB domain containing 3 [Source:HGNC Symbol;Acc:HGNC:22934]
ENSG00000101940	-0.224495	5.7089	8.05655	0.00681649	0.0630549	WDR13	ENSG00000101940	protein_coding	64743	WD repeat domain 13 [Source:HGNC Symbol;Acc:HGNC:14352]
ENSG00000151835	0.339245	5.71555	8.05321	0.0068271	0.0630549	SACS	ENSG00000151835	protein_coding	26278	sacsin molecular chaperone [Source:HGNC Symbol;Acc:HGNC:10519]
ENSG00000213793	0.27598	3.29223	8.05104	0.00683401	0.0630549	ZNF888	ENSG00000213793	protein_coding	388559	zinc finger protein 888 [Source:HGNC Symbol;Acc:HGNC:38695]
ENSG00000139974	0.221692	3.2908	8.04986	0.00683779	0.0630549	SLC38A6	ENSG00000139974	protein_coding	145389	solute carrier family 38 member 6 [Source:HGNC Symbol;Acc:HGNC:19863]
ENSG00000105926	0.264384	4.09191	8.04467	0.00685433	0.0630549	MPP6	ENSG00000105926	protein_coding	51678	membrane palmitoylated protein 6 [Source:HGNC Symbol;Acc:HGNC:18167]
ENSG00000180773	0.190931	4.49279	8.04185	0.00686333	0.0630549	SLC36A4	ENSG00000180773	protein_coding	120103	solute carrier family 36 member 4 [Source:HGNC Symbol;Acc:HGNC:19660]
ENSG00000112787	-0.177195	7.03956	8.04178	0.00686355	0.0630549	FBRSL1	ENSG00000112787	protein_coding	57666	fibrosin like 1 [Source:HGNC Symbol;Acc:HGNC:29308]
ENSG00000183283	-0.254412	8.84803	8.04101	0.00686603	0.0630549	DAZAP2	ENSG00000183283	protein_coding	9802	DAZ associated protein 2 [Source:HGNC Symbol;Acc:HGNC:2684]
ENSG00000165591	0.38869	2.23597	8.0397	0.00687022	0.0630549	FAAH2	ENSG00000165591	protein_coding	158584	fatty acid amide hydrolase 2 [Source:HGNC Symbol;Acc:HGNC:26440]
ENSG00000286676	-0.462351	1.91975	8.03856	0.00687388	0.0630549	ACTBP4	ENSG00000286676	processed_pseudogene	NA	ACTB pseudogene 4 [Source:HGNC Symbol;Acc:HGNC:137]
ENSG00000147403	0.26202	9.31826	8.03842	0.00687431	0.0630549	RPL10	ENSG00000147403	protein_coding	6134	ribosomal protein L10 [Source:HGNC Symbol;Acc:HGNC:10298]
ENSG00000256235	-0.331066	3.39723	8.03679	0.00687954	0.0630549	SMIM3	ENSG00000256235	protein_coding	85027	small integral membrane protein 3 [Source:HGNC Symbol;Acc:HGNC:30248]
ENSG00000086062	-0.223223	7.22822	8.03666	0.00687996	0.0630549	B4GALT1	ENSG00000086062	protein_coding	2683	beta-1,4-galactosyltransferase 1 [Source:HGNC Symbol;Acc:HGNC:924]
ENSG00000140993	0.324982	3.71823	8.03628	0.00688117	0.0630549	TIGD7	ENSG00000140993	protein_coding	91151	tigger transposable element derived 7 [Source:HGNC Symbol;Acc:HGNC:18331]
ENSG00000204389	-0.456522	6.65947	8.03621	0.00688139	0.0630549	HSPA1A	ENSG00000204389	protein_coding	3303	heat shock protein family A (Hsp70) member 1A [Source:HGNC Symbol;Acc:HGNC:5232]
ENSG00000179941	0.25833	3.78217	8.03596	0.00688218	0.0630549	BBS10	ENSG00000179941	protein_coding	79738	Bardet-Biedl syndrome 10 [Source:HGNC Symbol;Acc:HGNC:26291]
ENSG00000253352	0.158973	7.89824	8.0355	0.00688368	0.0630549	TUG1	ENSG00000253352	protein_coding	NA	taurine up-regulated 1 [Source:HGNC Symbol;Acc:HGNC:26066]
ENSG00000140564	-0.536978	8.63684	8.03415	0.006888	0.0630549	FURIN	ENSG00000140564	protein_coding	5045	furin, paired basic amino acid cleaving enzyme [Source:HGNC Symbol;Acc:HGNC:8568]
ENSG00000140740	0.154389	6.00125	8.03332	0.00689068	0.0630549	UQCRC2	ENSG00000140740	protein_coding	7385	ubiquinol-cytochrome c reductase core protein 2 [Source:HGNC Symbol;Acc:HGNC:12586]
ENSG00000105609	-0.897789	1.6464	8.03291	0.00689199	0.0630549	LILRB5	ENSG00000105609	protein_coding	10990	leukocyte immunoglobulin like receptor B5 [Source:HGNC Symbol;Acc:HGNC:6609]
ENSG00000189227	0.319557	2.29188	8.0311	0.0068978	0.0630663	C15orf61	ENSG00000189227	protein_coding	145853	chromosome 15 open reading frame 61 [Source:HGNC Symbol;Acc:HGNC:34453]
ENSG00000156411	0.32354	4.07253	8.02835	0.00690665	0.0630757	ATP5MPL	ENSG00000156411	protein_coding	9556	ATP synthase membrane subunit 6.8PL [Source:HGNC Symbol;Acc:HGNC:1188]
ENSG00000100243	-0.330358	7.02089	8.02794	0.00690797	0.0630757	CYB5R3	ENSG00000100243	protein_coding	1727	cytochrome b5 reductase 3 [Source:HGNC Symbol;Acc:HGNC:2873]
ENSG00000125944	0.217865	6.82686	8.02651	0.00691257	0.063076	HNRNPR	ENSG00000125944	protein_coding	10236	heterogeneous nuclear ribonucleoprotein R [Source:HGNC Symbol;Acc:HGNC:5047]
ENSG00000156017	0.269313	4.24354	8.0251	0.00691713	0.063076	CARNMT1	ENSG00000156017	protein_coding	138199	carnosine N-methyltransferase 1 [Source:HGNC Symbol;Acc:HGNC:23435]
ENSG00000104687	-0.171612	6.12072	8.022	0.00692712	0.0630774	GSR	ENSG00000104687	protein_coding	2936	glutathione-disulfide reductase [Source:HGNC Symbol;Acc:HGNC:4623]
ENSG00000142347	-0.4484	10.2488	8.02106	0.00693016	0.0630774	MYO1F	ENSG00000142347	protein_coding	4542	myosin IF [Source:HGNC Symbol;Acc:HGNC:7600]
ENSG00000232593	0.247669	4.56694	8.01968	0.00693462	0.0630774	KANTR	ENSG00000232593	protein_coding	NA	KDM5C adjacent transcript [Source:HGNC Symbol;Acc:HGNC:49510]
ENSG00000140471	0.220142	5.76065	8.01939	0.00693555	0.0630774	LINS1	ENSG00000140471	protein_coding	55180	lines homolog 1 [Source:HGNC Symbol;Acc:HGNC:30922]
ENSG00000130699	-0.210247	5.5813	8.01622	0.00694582	0.0631036	TAF4	ENSG00000130699	protein_coding	6874	TATA-box binding protein associated factor 4 [Source:HGNC Symbol;Acc:HGNC:11537]
ENSG00000082512	0.291512	6.04647	8.01508	0.0069495	0.0631036	TRAF5	ENSG00000082512	protein_coding	7188	TNF receptor associated factor 5 [Source:HGNC Symbol;Acc:HGNC:12035]
ENSG00000232956	0.211641	3.11663	8.01427	0.00695213	0.0631036	SNHG15	ENSG00000232956	lncRNA	285958	small nucleolar RNA host gene 15 [Source:HGNC Symbol;Acc:HGNC:27797]
ENSG00000173548	-0.252799	3.67587	8.008	0.00697249	0.0632082	SNX33	ENSG00000173548	protein_coding	257364	sorting nexin 33 [Source:HGNC Symbol;Acc:HGNC:28468]
ENSG00000258289	0.218893	6.05267	8.00749	0.00697416	0.0632082	CHURC1	ENSG00000258289	protein_coding	91612	churchill domain containing 1 [Source:HGNC Symbol;Acc:HGNC:20099]
ENSG00000285230	0.224813	2.72547	8.0065	0.00697738	0.0632082	RALY-AS1	ENSG00000285230	lncRNA	101926888	RALY antisense RNA 1 [Source:HGNC Symbol;Acc:HGNC:50743]
ENSG00000174437	-0.129336	6.40624	8.00157	0.00699344	0.063258	ATP2A2	ENSG00000174437	protein_coding	488	ATPase sarcoplasmic/endoplasmic reticulum Ca2+ transporting 2 [Source:HGNC Symbol;Acc:HGNC:812]
ENSG00000103381	-0.460528	8.6835	7.99998	0.00699861	0.063258	CPPED1	ENSG00000103381	protein_coding	55313	calcineurin like phosphoesterase domain containing 1 [Source:HGNC Symbol;Acc:HGNC:25632]
ENSG00000153989	0.218968	4.55701	7.99931	0.00700082	0.063258	NUS1	ENSG00000153989	protein_coding	116150	NUS1 dehydrodolichyl diphosphate synthase subunit [Source:HGNC Symbol;Acc:HGNC:21042]
ENSG00000153283	0.277019	6.58739	7.99919	0.0070012	0.063258	CD96	ENSG00000153283	protein_coding	10225	CD96 molecule [Source:HGNC Symbol;Acc:HGNC:16892]
ENSG00000173442	-0.348399	8.58266	7.99761	0.00700635	0.0632632	EHBP1L1	ENSG00000173442	protein_coding	254102	EH domain binding protein 1 like 1 [Source:HGNC Symbol;Acc:HGNC:30682]
ENSG00000064763	-0.454228	5.20839	7.99339	0.00702018	0.0633184	FAR2	ENSG00000064763	protein_coding	55711	fatty acyl-CoA reductase 2 [Source:HGNC Symbol;Acc:HGNC:25531]
ENSG00000173064	-0.249965	7.72334	7.99036	0.00703011	0.0633184	HECTD4	ENSG00000173064	protein_coding	283450	HECT domain E3 ubiquitin protein ligase 4 [Source:HGNC Symbol;Acc:HGNC:26611]
ENSG00000049883	0.258331	3.9014	7.99025	0.00703046	0.0633184	PTCD2	ENSG00000049883	protein_coding	79810	pentatricopeptide repeat domain 2 [Source:HGNC Symbol;Acc:HGNC:25734]
ENSG00000255031	-0.353973	4.21954	7.98955	0.00703277	0.0633184	AP002807.1	ENSG00000255031	lncRNA	NA	novel transcript, antisense to CHKA
ENSG00000198874	0.182062	4.68994	7.98875	0.00703538	0.0633184	TYW1	ENSG00000198874	protein_coding	55253	tRNA-yW synthesizing protein 1 homolog [Source:HGNC Symbol;Acc:HGNC:25598]
ENSG00000114520	0.337545	3.59339	7.98536	0.00704652	0.0633567	SNX4	ENSG00000114520	protein_coding	8723	sorting nexin 4 [Source:HGNC Symbol;Acc:HGNC:11175]
ENSG00000246223	0.384071	5.21497	7.98182	0.00705816	0.0633567	LINC01550	ENSG00000246223	lncRNA	388011	long intergenic non-protein coding RNA 1550 [Source:HGNC Symbol;Acc:HGNC:20111]
ENSG00000086015	-0.177479	4.12615	7.97927	0.00706657	0.0633567	MAST2	ENSG00000086015	protein_coding	23139	microtubule associated serine/threonine kinase 2 [Source:HGNC Symbol;Acc:HGNC:19035]
ENSG00000137171	-0.171601	4.31871	7.97877	0.00706825	0.0633567	KLC4	ENSG00000137171	protein_coding	89953	kinesin light chain 4 [Source:HGNC Symbol;Acc:HGNC:21624]
ENSG00000110876	-0.314382	9.14282	7.97748	0.00707249	0.0633567	SELPLG	ENSG00000110876	protein_coding	6404	selectin P ligand [Source:HGNC Symbol;Acc:HGNC:10722]
ENSG00000217527	-0.283778	3.15402	7.97393	0.00708423	0.0633567	RPS16P5	ENSG00000217527	transcribed_processed_pseudogene	NA	ribosomal protein S16 pseudogene 5 [Source:HGNC Symbol;Acc:HGNC:36183]
ENSG00000196182	-0.375984	8.17877	7.97373	0.00708486	0.0633567	STK40	ENSG00000196182	protein_coding	83931	serine/threonine kinase 40 [Source:HGNC Symbol;Acc:HGNC:21373]
ENSG00000167785	0.220187	3.83626	7.9729	0.00708762	0.0633567	ZNF558	ENSG00000167785	protein_coding	148156	zinc finger protein 558 [Source:HGNC Symbol;Acc:HGNC:26422]
ENSG00000252010	0.664883	5.80099	7.9725	0.00708896	0.0633567	SCARNA5	ENSG00000252010	scaRNA	677775	small Cajal body-specific RNA 5 [Source:HGNC Symbol;Acc:HGNC:32561]
ENSG00000092203	-0.145678	6.3869	7.97165	0.00709175	0.0633567	TOX4	ENSG00000092203	protein_coding	9878	TOX high mobility group box family member 4 [Source:HGNC Symbol;Acc:HGNC:20161]
ENSG00000224043	0.268256	2.06674	7.97086	0.00709437	0.0633567	CCNT2-AS1	ENSG00000224043	lncRNA	NA	CCNT2 antisense RNA 1 [Source:HGNC Symbol;Acc:HGNC:40130]
ENSG00000109606	0.181264	6.60773	7.97077	0.00709467	0.0633567	DHX15	ENSG00000109606	protein_coding	1665	DEAH-box helicase 15 [Source:HGNC Symbol;Acc:HGNC:2738]
ENSG00000251022	0.287837	4.02573	7.96717	0.00710662	0.0634224	THAP9-AS1	ENSG00000251022	lncRNA	NA	THAP9 antisense RNA 1 [Source:HGNC Symbol;Acc:HGNC:44172]
ENSG00000090372	-0.263702	7.06843	7.96296	0.0071206	0.0635062	STRN4	ENSG00000090372	protein_coding	29888	striatin 4 [Source:HGNC Symbol;Acc:HGNC:15721]
ENSG00000198346	0.364931	2.94194	7.95872	0.00713472	0.0635206	ZNF813	ENSG00000198346	protein_coding	126017	zinc finger protein 813 [Source:HGNC Symbol;Acc:HGNC:33257]
ENSG00000167840	0.269509	2.50701	7.95843	0.00713569	0.0635206	ZNF232	ENSG00000167840	protein_coding	7775	zinc finger protein 232 [Source:HGNC Symbol;Acc:HGNC:13026]
ENSG00000171121	0.303501	1.49004	7.95833	0.00713601	0.0635206	KCNMB3	ENSG00000171121	protein_coding	27094	potassium calcium-activated channel subfamily M regulatory beta subunit 3 [Source:HGNC Symbol;Acc:HGNC:6287]
ENSG00000153561	-0.33941	7.42259	7.95493	0.00714735	0.0635806	RMND5A	ENSG00000153561	protein_coding	64795	required for meiotic nuclear division 5 homolog A [Source:HGNC Symbol;Acc:HGNC:25850]
ENSG00000269939	0.254697	1.73917	7.94958	0.00716522	0.0636524	PCF11-AS1	ENSG00000269939	lncRNA	NA	PCF11 antisense RNA 1 [Source:HGNC Symbol;Acc:HGNC:52263]
ENSG00000196562	-0.414743	7.92478	7.94584	0.00717777	0.0636524	SULF2	ENSG00000196562	protein_coding	55959	sulfatase 2 [Source:HGNC Symbol;Acc:HGNC:20392]
ENSG00000088035	0.19142	4.2591	7.94532	0.00717949	0.0636524	ALG6	ENSG00000088035	protein_coding	29929	ALG6 alpha-1,3-glucosyltransferase [Source:HGNC Symbol;Acc:HGNC:23157]
ENSG00000099866	-0.388585	1.99923	7.9453	0.00717958	0.0636524	MADCAM1	ENSG00000099866	protein_coding	8174	mucosal vascular addressin cell adhesion molecule 1 [Source:HGNC Symbol;Acc:HGNC:6765]
ENSG00000114541	-0.238586	4.58438	7.94471	0.00718154	0.0636524	FRMD4B	ENSG00000114541	protein_coding	23150	FERM domain containing 4B [Source:HGNC Symbol;Acc:HGNC:24886]
ENSG00000173020	-0.249678	9.05077	7.94301	0.00718726	0.0636524	GRK2	ENSG00000173020	protein_coding	156	G protein-coupled receptor kinase 2 [Source:HGNC Symbol;Acc:HGNC:289]
ENSG00000160741	-0.237701	6.59322	7.94289	0.00718768	0.0636524	CRTC2	ENSG00000160741	protein_coding	200186	CREB regulated transcription coactivator 2 [Source:HGNC Symbol;Acc:HGNC:27301]
ENSG00000168461	-0.373009	7.15497	7.94095	0.00719419	0.0636693	RAB31	ENSG00000168461	protein_coding	11031	RAB31, member RAS oncogene family [Source:HGNC Symbol;Acc:HGNC:9771]
ENSG00000171451	0.550717	1.75437	7.939	0.00720074	0.0636865	DSEL	ENSG00000171451	protein_coding	92126	dermatan sulfate epimerase like [Source:HGNC Symbol;Acc:HGNC:18144]
ENSG00000074755	-0.209917	8.05647	7.93571	0.00721183	0.0637437	ZZEF1	ENSG00000074755	protein_coding	23140	zinc finger ZZ-type and EF-hand domain containing 1 [Source:HGNC Symbol;Acc:HGNC:29027]
ENSG00000141905	-0.270531	6.65492	7.93219	0.00722369	0.0638077	NFIC	ENSG00000141905	protein_coding	4782	nuclear factor I C [Source:HGNC Symbol;Acc:HGNC:7786]
ENSG00000114353	-0.262453	9.59904	7.92788	0.00723828	0.0638957	GNAI2	ENSG00000114353	protein_coding	2771	G protein subunit alpha i2 [Source:HGNC Symbol;Acc:HGNC:4385]
ENSG00000183891	0.227964	3.87448	7.92624	0.00724383	0.0638971	TTC32	ENSG00000183891	protein_coding	130502	tetratricopeptide repeat domain 32 [Source:HGNC Symbol;Acc:HGNC:32954]
ENSG00000092108	0.202956	5.47453	7.9251	0.00724769	0.0638971	SCFD1	ENSG00000092108	protein_coding	23256	sec1 family domain containing 1 [Source:HGNC Symbol;Acc:HGNC:20726]
ENSG00000273611	0.19935	4.27741	7.92081	0.00726223	0.0639846	ZNHIT3	ENSG00000273611	protein_coding	9326	zinc finger HIT-type containing 3 [Source:HGNC Symbol;Acc:HGNC:12309]
ENSG00000158470	-0.519466	6.85968	7.91673	0.00727611	0.0640586	B4GALT5	ENSG00000158470	protein_coding	9334	beta-1,4-galactosyltransferase 5 [Source:HGNC Symbol;Acc:HGNC:928]
ENSG00000123472	0.16909	4.30369	7.91561	0.00727992	0.0640586	ATPAF1	ENSG00000123472	protein_coding	64756	ATP synthase mitochondrial F1 complex assembly factor 1 [Source:HGNC Symbol;Acc:HGNC:18803]
ENSG00000169599	0.259341	2.99044	7.91398	0.00728544	0.0640634	NFU1	ENSG00000169599	protein_coding	27247	NFU1 iron-sulfur cluster scaffold [Source:HGNC Symbol;Acc:HGNC:16287]
ENSG00000177706	-0.40644	3.44184	7.91273	0.00728973	0.0640634	FAM20C	ENSG00000177706	protein_coding	56975	FAM20C golgi associated secretory pathway kinase [Source:HGNC Symbol;Acc:HGNC:22140]
ENSG00000117091	0.272918	7.14874	7.90647	0.00731108	0.0641774	CD48	ENSG00000117091	protein_coding	962	CD48 molecule [Source:HGNC Symbol;Acc:HGNC:1683]
ENSG00000188647	0.19009	6.95788	7.9054	0.00731477	0.0641774	PTAR1	ENSG00000188647	protein_coding	375743	protein prenyltransferase alpha subunit repeat containing 1 [Source:HGNC Symbol;Acc:HGNC:30449]
ENSG00000206341	-0.491207	3.50532	7.90485	0.00731664	0.0641774	HLA-H	ENSG00000206341	unprocessed_pseudogene	NA	major histocompatibility complex, class I, H (pseudogene) [Source:HGNC Symbol;Acc:HGNC:4965]
ENSG00000018510	0.181058	5.40736	7.90216	0.00732585	0.0641833	AGPS	ENSG00000018510	protein_coding	8540	alkylglycerone phosphate synthase [Source:HGNC Symbol;Acc:HGNC:327]
ENSG00000087266	-0.287191	8.68337	7.90194	0.00732661	0.0641833	SH3BP2	ENSG00000087266	protein_coding	6452	SH3 domain binding protein 2 [Source:HGNC Symbol;Acc:HGNC:10825]
ENSG00000198791	0.182275	5.98404	7.90036	0.00733203	0.0641901	CNOT7	ENSG00000198791	protein_coding	29883	CCR4-NOT transcription complex subunit 7 [Source:HGNC Symbol;Acc:HGNC:14101]
ENSG00000136205	-0.248145	5.59977	7.89872	0.00733763	0.0641985	TNS3	ENSG00000136205	protein_coding	64759	tensin 3 [Source:HGNC Symbol;Acc:HGNC:21616]
ENSG00000180346	0.329551	2.66794	7.89321	0.00735659	0.0643236	TIGD2	ENSG00000180346	protein_coding	166815	tigger transposable element derived 2 [Source:HGNC Symbol;Acc:HGNC:18333]
ENSG00000178163	0.171016	5.56255	7.88995	0.00736784	0.064346	ZNF518B	ENSG00000178163	protein_coding	85460	zinc finger protein 518B [Source:HGNC Symbol;Acc:HGNC:29365]
ENSG00000284428	0.224381	4.23573	7.88976	0.00736846	0.064346	AC092329.4	ENSG00000284428	lncRNA	NA	novel transcript
ENSG00000064961	-0.155094	5.36935	7.88404	0.00738824	0.0644779	HMG20B	ENSG00000064961	protein_coding	10362	high mobility group 20B [Source:HGNC Symbol;Acc:HGNC:5002]
ENSG00000231050	0.410213	1.95847	7.88204	0.00739515	0.0644876	AL109917.1	ENSG00000231050	lncRNA	NA	novel transcript
ENSG00000234290	-0.496976	2.7181	7.88081	0.0073994	0.0644876	AC116366.1	ENSG00000234290	lncRNA	NA	novel transcript
ENSG00000175061	0.337915	5.71465	7.87764	0.00741039	0.0644876	SNHG29	ENSG00000175061	lncRNA	125144	small nucleolar RNA host gene 29 [Source:HGNC Symbol;Acc:HGNC:28619]
ENSG00000172757	-0.175272	9.06696	7.8774	0.00741124	0.0644876	CFL1	ENSG00000172757	protein_coding	1072	cofilin 1 [Source:HGNC Symbol;Acc:HGNC:1874]
ENSG00000111684	-0.234745	5.00113	7.87698	0.00741269	0.0644876	LPCAT3	ENSG00000111684	protein_coding	10162	lysophosphatidylcholine acyltransferase 3 [Source:HGNC Symbol;Acc:HGNC:30244]
ENSG00000261476	0.243255	1.68955	7.87431	0.00742197	0.0645277	AC009163.4	ENSG00000261476	lncRNA	NA	novel transcript
ENSG00000082397	-0.397834	5.00904	7.86473	0.00745533	0.064777	EPB41L3	ENSG00000082397	protein_coding	23136	erythrocyte membrane protein band 4.1 like 3 [Source:HGNC Symbol;Acc:HGNC:3380]
ENSG00000150779	0.405432	2.77615	7.86034	0.00747067	0.0648694	TIMM8B	ENSG00000150779	protein_coding	26521	translocase of inner mitochondrial membrane 8 homolog B [Source:HGNC Symbol;Acc:HGNC:11818]
ENSG00000131849	0.364591	2.82213	7.8565	0.00748413	0.064943	ZNF132	ENSG00000131849	protein_coding	7691	zinc finger protein 132 [Source:HGNC Symbol;Acc:HGNC:12916]
ENSG00000156453	-0.499522	2.66676	7.85524	0.00748854	0.064943	PCDH1	ENSG00000156453	protein_coding	5097	protocadherin 1 [Source:HGNC Symbol;Acc:HGNC:8655]
ENSG00000133111	0.268645	3.21837	7.85222	0.00749915	0.0649942	RFXAP	ENSG00000133111	protein_coding	5994	regulatory factor X associated protein [Source:HGNC Symbol;Acc:HGNC:9988]
ENSG00000272599	0.232664	2.19287	7.85014	0.00750648	0.0650169	AC016394.1	ENSG00000272599	lncRNA	NA	novel transcript to NUDT13
ENSG00000256294	0.23458	3.60994	7.84639	0.00751965	0.0650542	ZNF225	ENSG00000256294	protein_coding	7768	zinc finger protein 225 [Source:HGNC Symbol;Acc:HGNC:13018]
ENSG00000129219	-0.241064	4.18687	7.84575	0.0075219	0.0650542	PLD2	ENSG00000129219	protein_coding	5338	phospholipase D2 [Source:HGNC Symbol;Acc:HGNC:9068]
ENSG00000164654	0.227467	4.55916	7.84407	0.00752785	0.0650542	MIOS	ENSG00000164654	protein_coding	54468	meiosis regulator for oocyte development [Source:HGNC Symbol;Acc:HGNC:21905]
ENSG00000116161	0.219085	4.47038	7.84308	0.00753133	0.0650542	CACYBP	ENSG00000116161	protein_coding	27101	calcyclin binding protein [Source:HGNC Symbol;Acc:HGNC:30423]
ENSG00000092929	-0.374827	8.04408	7.84223	0.00753433	0.0650542	UNC13D	ENSG00000092929	protein_coding	201294	unc-13 homolog D [Source:HGNC Symbol;Acc:HGNC:23147]
ENSG00000065518	0.139196	4.70485	7.83613	0.00755591	0.0651656	NDUFB4	ENSG00000065518	protein_coding	4710	NADH:ubiquinone oxidoreductase subunit B4 [Source:HGNC Symbol;Acc:HGNC:7699]
ENSG00000204186	0.435352	3.19847	7.83581	0.00755703	0.0651656	ZDBF2	ENSG00000204186	protein_coding	57683	zinc finger DBF-type containing 2 [Source:HGNC Symbol;Acc:HGNC:29313]
ENSG00000134758	0.151441	5.457	7.83234	0.00756934	0.0651656	RNF138	ENSG00000134758	protein_coding	51444	ring finger protein 138 [Source:HGNC Symbol;Acc:HGNC:17765]
ENSG00000123268	0.182761	4.49486	7.82956	0.00757921	0.0651656	ATF1	ENSG00000123268	protein_coding	466	activating transcription factor 1 [Source:HGNC Symbol;Acc:HGNC:783]
ENSG00000142856	0.351537	3.24584	7.82948	0.00757951	0.0651656	ITGB3BP	ENSG00000142856	protein_coding	23421	integrin subunit beta 3 binding protein [Source:HGNC Symbol;Acc:HGNC:6157]
ENSG00000074356	-0.123295	6.14532	7.82824	0.00758391	0.0651656	NCBP3	ENSG00000074356	protein_coding	55421	nuclear cap binding subunit 3 [Source:HGNC Symbol;Acc:HGNC:24612]
ENSG00000232388	0.27577	2.94625	7.82778	0.00758553	0.0651656	SMIM26	ENSG00000232388	protein_coding	388789	small integral membrane protein 26 [Source:HGNC Symbol;Acc:HGNC:43430]
ENSG00000134987	0.211129	4.98781	7.82624	0.00759103	0.0651656	WDR36	ENSG00000134987	protein_coding	134430	WD repeat domain 36 [Source:HGNC Symbol;Acc:HGNC:30696]
ENSG00000159086	0.235972	5.50655	7.82583	0.00759248	0.0651656	PAXBP1	ENSG00000159086	protein_coding	94104	PAX3 and PAX7 binding protein 1 [Source:HGNC Symbol;Acc:HGNC:13579]
ENSG00000111860	0.195575	6.38717	7.8252	0.00759472	0.0651656	CEP85L	ENSG00000111860	protein_coding	387119	centrosomal protein 85 like [Source:HGNC Symbol;Acc:HGNC:21638]
ENSG00000160131	0.180667	4.92298	7.82	0.00761325	0.0651656	VMA21	ENSG00000160131	protein_coding	203547	vacuolar ATPase assembly factor VMA21 [Source:HGNC Symbol;Acc:HGNC:22082]
ENSG00000286065	0.362851	2.35998	7.8193	0.00761576	0.0651656	SLFN12L	ENSG00000286065	lncRNA	NA	schlafen family member 12 like [Source:HGNC Symbol;Acc:HGNC:33920]
ENSG00000135956	-0.32499	7.8105	7.81859	0.00761829	0.0651656	TMEM127	ENSG00000135956	protein_coding	55654	transmembrane protein 127 [Source:HGNC Symbol;Acc:HGNC:26038]
ENSG00000163346	-0.258486	7.92232	7.81838	0.00761903	0.0651656	PBXIP1	ENSG00000163346	protein_coding	57326	PBX homeobox interacting protein 1 [Source:HGNC Symbol;Acc:HGNC:21199]
ENSG00000095574	0.132114	5.29768	7.81749	0.00762224	0.0651656	IKZF5	ENSG00000095574	protein_coding	64376	IKAROS family zinc finger 5 [Source:HGNC Symbol;Acc:HGNC:14283]
ENSG00000158195	-0.364167	9.12261	7.81736	0.0076227	0.0651656	WASF2	ENSG00000158195	protein_coding	10163	WASP family member 2 [Source:HGNC Symbol;Acc:HGNC:12733]
ENSG00000100814	0.283843	3.00216	7.81374	0.00763563	0.0651966	CCNB1IP1	ENSG00000100814	protein_coding	57820	cyclin B1 interacting protein 1 [Source:HGNC Symbol;Acc:HGNC:19437]
ENSG00000083444	-0.406536	5.40505	7.81302	0.00763822	0.0651966	PLOD1	ENSG00000083444	protein_coding	5351	procollagen-lysine,2-oxoglutarate 5-dioxygenase 1 [Source:HGNC Symbol;Acc:HGNC:9081]
ENSG00000128609	0.337083	3.88019	7.81095	0.00764566	0.0651966	NDUFA5	ENSG00000128609	protein_coding	4698	NADH:ubiquinone oxidoreductase subunit A5 [Source:HGNC Symbol;Acc:HGNC:7688]
ENSG00000116525	-0.155213	5.06112	7.81048	0.00764735	0.0651966	TRIM62	ENSG00000116525	protein_coding	55223	tripartite motif containing 62 [Source:HGNC Symbol;Acc:HGNC:25574]
ENSG00000176994	-0.165316	7.33674	7.80976	0.00764992	0.0651966	SMCR8	ENSG00000176994	protein_coding	140775	SMCR8-C9orf72 complex subunit [Source:HGNC Symbol;Acc:HGNC:17921]
ENSG00000136522	0.355315	2.54724	7.8052	0.00766629	0.0652958	MRPL47	ENSG00000136522	protein_coding	57129	mitochondrial ribosomal protein L47 [Source:HGNC Symbol;Acc:HGNC:16652]
ENSG00000022567	-0.497666	7.71594	7.80313	0.00767373	0.0653189	SLC45A4	ENSG00000022567	protein_coding	57210	solute carrier family 45 member 4 [Source:HGNC Symbol;Acc:HGNC:29196]
ENSG00000137492	0.231709	5.48302	7.79647	0.00769776	0.0654641	THAP12	ENSG00000137492	protein_coding	5612	THAP domain containing 12 [Source:HGNC Symbol;Acc:HGNC:9440]
ENSG00000086504	-0.166733	4.59912	7.79578	0.00770027	0.0654641	MRPL28	ENSG00000086504	protein_coding	10573	mitochondrial ribosomal protein L28 [Source:HGNC Symbol;Acc:HGNC:14484]
ENSG00000148943	0.223005	5.10701	7.79349	0.00770855	0.0654942	LIN7C	ENSG00000148943	protein_coding	55327	lin-7 homolog C, crumbs cell polarity complex component [Source:HGNC Symbol;Acc:HGNC:17789]
ENSG00000112208	0.326517	2.66996	7.79128	0.00771654	0.0655218	BAG2	ENSG00000112208	protein_coding	9532	BAG cochaperone 2 [Source:HGNC Symbol;Acc:HGNC:938]
ENSG00000168610	-0.393683	8.5408	7.78858	0.00772633	0.0655646	STAT3	ENSG00000168610	protein_coding	6774	signal transducer and activator of transcription 3 [Source:HGNC Symbol;Acc:HGNC:11364]
ENSG00000185404	0.146217	5.89511	7.7834	0.00774514	0.0656839	SP140L	ENSG00000185404	protein_coding	93349	SP140 nuclear body protein like [Source:HGNC Symbol;Acc:HGNC:25105]
ENSG00000171204	0.267125	3.34834	7.7759	0.00777244	0.0658618	TMEM126B	ENSG00000171204	protein_coding	55863	transmembrane protein 126B [Source:HGNC Symbol;Acc:HGNC:30883]
ENSG00000162601	0.157452	6.3214	7.77444	0.00777779	0.0658618	MYSM1	ENSG00000162601	protein_coding	114803	Myb like, SWIRM and MPN domains 1 [Source:HGNC Symbol;Acc:HGNC:29401]
ENSG00000089123	0.243622	3.44154	7.77372	0.00778042	0.0658618	TASP1	ENSG00000089123	protein_coding	55617	taspase 1 [Source:HGNC Symbol;Acc:HGNC:15859]
ENSG00000164751	0.218708	4.76967	7.77115	0.00778979	0.0658701	PEX2	ENSG00000164751	protein_coding	5828	peroxisomal biogenesis factor 2 [Source:HGNC Symbol;Acc:HGNC:9717]
ENSG00000143549	-0.14276	8.71356	7.77076	0.00779124	0.0658701	TPM3	ENSG00000143549	protein_coding	7170	tropomyosin 3 [Source:HGNC Symbol;Acc:HGNC:12012]
ENSG00000130175	-0.166138	7.35109	7.7686	0.00779916	0.0658701	PRKCSH	ENSG00000130175	protein_coding	5589	protein kinase C substrate 80K-H [Source:HGNC Symbol;Acc:HGNC:9411]
ENSG00000083544	0.246567	4.64043	7.76824	0.00780046	0.0658701	TDRD3	ENSG00000083544	protein_coding	81550	tudor domain containing 3 [Source:HGNC Symbol;Acc:HGNC:20612]
ENSG00000130332	0.224582	4.28326	7.76489	0.00781274	0.0659085	LSM7	ENSG00000130332	protein_coding	51690	LSM7 homolog, U6 small nuclear RNA and mRNA degradation associated [Source:HGNC Symbol;Acc:HGNC:20470]
ENSG00000112996	0.205779	5.09493	7.7644	0.00781456	0.0659085	MRPS30	ENSG00000112996	protein_coding	10884	mitochondrial ribosomal protein S30 [Source:HGNC Symbol;Acc:HGNC:8769]
ENSG00000014123	0.288838	5.10761	7.76022	0.00782991	0.0659826	UFL1	ENSG00000014123	protein_coding	23376	UFM1 specific ligase 1 [Source:HGNC Symbol;Acc:HGNC:23039]
ENSG00000125863	0.215054	3.4477	7.75921	0.00783362	0.0659826	MKKS	ENSG00000125863	protein_coding	8195	McKusick-Kaufman syndrome [Source:HGNC Symbol;Acc:HGNC:7108]
ENSG00000114650	-0.269332	7.03281	7.75811	0.00783767	0.0659826	SCAP	ENSG00000114650	protein_coding	22937	SREBF chaperone [Source:HGNC Symbol;Acc:HGNC:30634]
ENSG00000047644	-0.383884	7.37553	7.75047	0.00786586	0.066154	WWC3	ENSG00000047644	protein_coding	55841	WWC family member 3 [Source:HGNC Symbol;Acc:HGNC:29237]
ENSG00000051128	-0.381449	3.66291	7.75	0.00786761	0.066154	HOMER3	ENSG00000051128	protein_coding	9454	homer scaffold protein 3 [Source:HGNC Symbol;Acc:HGNC:17514]
ENSG00000141506	-0.288127	8.32662	7.74663	0.00788006	0.0662184	PIK3R5	ENSG00000141506	protein_coding	23533	phosphoinositide-3-kinase regulatory subunit 5 [Source:HGNC Symbol;Acc:HGNC:30035]
ENSG00000153786	-0.208968	7.04923	7.74491	0.00788645	0.0662318	ZDHHC7	ENSG00000153786	protein_coding	55625	zinc finger DHHC-type palmitoyltransferase 7 [Source:HGNC Symbol;Acc:HGNC:18459]
ENSG00000067596	-0.172101	6.52442	7.73839	0.00791065	0.0663539	DHX8	ENSG00000067596	protein_coding	1659	DEAH-box helicase 8 [Source:HGNC Symbol;Acc:HGNC:2749]
ENSG00000164169	0.227973	3.48057	7.73675	0.00791674	0.0663539	PRMT9	ENSG00000164169	protein_coding	90826	protein arginine methyltransferase 9 [Source:HGNC Symbol;Acc:HGNC:25099]
ENSG00000205138	0.179962	3.56983	7.73638	0.00791812	0.0663539	SDHAF1	ENSG00000205138	protein_coding	644096	succinate dehydrogenase complex assembly factor 1 [Source:HGNC Symbol;Acc:HGNC:33867]
ENSG00000177302	-0.217895	6.1385	7.73582	0.0079202	0.0663539	TOP3A	ENSG00000177302	protein_coding	7156	DNA topoisomerase III alpha [Source:HGNC Symbol;Acc:HGNC:11992]
ENSG00000244462	0.106593	6.69859	7.73336	0.00792939	0.0663736	RBM12	ENSG00000244462	protein_coding	10137	RNA binding motif protein 12 [Source:HGNC Symbol;Acc:HGNC:9898]
ENSG00000198042	0.262459	3.9285	7.73155	0.00793613	0.0663736	MAK16	ENSG00000198042	protein_coding	84549	MAK16 homolog [Source:HGNC Symbol;Acc:HGNC:13703]
ENSG00000163006	0.250549	2.48135	7.73132	0.00793696	0.0663736	CCDC138	ENSG00000163006	protein_coding	165055	coiled-coil domain containing 138 [Source:HGNC Symbol;Acc:HGNC:26531]
ENSG00000117620	0.176601	4.99799	7.7244	0.00796286	0.0665125	SLC35A3	ENSG00000117620	protein_coding	23443	solute carrier family 35 member A3 [Source:HGNC Symbol;Acc:HGNC:11023]
ENSG00000198612	0.235515	4.19317	7.7243	0.00796321	0.0665125	COPS8	ENSG00000198612	protein_coding	10920	COP9 signalosome subunit 8 [Source:HGNC Symbol;Acc:HGNC:24335]
ENSG00000076770	-0.781909	8.88462	7.72118	0.0079749	0.0665156	MBNL3	ENSG00000076770	protein_coding	55796	muscleblind like splicing regulator 3 [Source:HGNC Symbol;Acc:HGNC:20564]
ENSG00000143569	-0.135035	7.30086	7.72055	0.00797728	0.0665156	UBAP2L	ENSG00000143569	protein_coding	9898	ubiquitin associated protein 2 like [Source:HGNC Symbol;Acc:HGNC:29877]
ENSG00000035115	0.289518	5.37064	7.72035	0.00797802	0.0665156	SH3YL1	ENSG00000035115	protein_coding	26751	SH3 and SYLF domain containing 1 [Source:HGNC Symbol;Acc:HGNC:29546]
ENSG00000113649	0.188014	6.00159	7.71842	0.00798529	0.0665361	TCERG1	ENSG00000113649	protein_coding	10915	transcription elongation regulator 1 [Source:HGNC Symbol;Acc:HGNC:15630]
ENSG00000138686	0.260488	2.82268	7.71566	0.00799565	0.0665527	BBS7	ENSG00000138686	protein_coding	55212	Bardet-Biedl syndrome 7 [Source:HGNC Symbol;Acc:HGNC:18758]
ENSG00000022267	-0.433668	3.90182	7.71529	0.00799703	0.0665527	FHL1	ENSG00000022267	protein_coding	2273	four and a half LIM domains 1 [Source:HGNC Symbol;Acc:HGNC:3702]
ENSG00000130818	0.230954	4.05195	7.71328	0.00800462	0.0665527	ZNF426	ENSG00000130818	protein_coding	79088	zinc finger protein 426 [Source:HGNC Symbol;Acc:HGNC:20725]
ENSG00000100181	-0.749131	3.19923	7.71276	0.00800656	0.0665527	TPTEP1	ENSG00000100181	transcribed_unprocessed_pseudogene	387590	TPTE pseudogene 1 [Source:HGNC Symbol;Acc:HGNC:43648]
ENSG00000179604	-0.35059	3.83116	7.71018	0.0080163	0.0665936	CDC42EP4	ENSG00000179604	protein_coding	23580	CDC42 effector protein 4 [Source:HGNC Symbol;Acc:HGNC:17147]
ENSG00000142657	-0.406812	7.91022	7.70816	0.00802391	0.0666168	PGD	ENSG00000142657	protein_coding	5226	phosphogluconate dehydrogenase [Source:HGNC Symbol;Acc:HGNC:8891]
ENSG00000166575	0.267608	3.98321	7.7049	0.00803624	0.0666425	TMEM135	ENSG00000166575	protein_coding	65084	transmembrane protein 135 [Source:HGNC Symbol;Acc:HGNC:26167]
ENSG00000179967	-0.582238	2.69838	7.7042	0.00803886	0.0666425	PPP1R14BP3	ENSG00000179967	processed_pseudogene	NA	protein phosphatase 1 regulatory inhibitor subunit 14B pseudogene 3 [Source:HGNC Symbol;Acc:HGNC:16330]
ENSG00000242498	-0.698669	3.41455	7.70317	0.00804276	0.0666425	ARPIN	ENSG00000242498	protein_coding	348110	actin related protein 2/3 complex inhibitor [Source:HGNC Symbol;Acc:HGNC:28782]
ENSG00000205702	-0.419936	2.67856	7.70146	0.00804927	0.0666425	CYP2D7	ENSG00000205702	polymorphic_pseudogene	1564	cytochrome P450 family 2 subfamily D member 7 (gene/pseudogene) [Source:HGNC Symbol;Acc:HGNC:2624]
ENSG00000203326	0.432099	3.94194	7.70096	0.00805113	0.0666425	ZNF525	ENSG00000203326	protein_coding	170958	zinc finger protein 525 [Source:HGNC Symbol;Acc:HGNC:29423]
ENSG00000052841	0.129841	6.9899	7.6953	0.00807262	0.0667804	TTC17	ENSG00000052841	protein_coding	55761	tetratricopeptide repeat domain 17 [Source:HGNC Symbol;Acc:HGNC:25596]
ENSG00000166012	0.200221	5.9447	7.69172	0.00808625	0.0668313	TAF1D	ENSG00000166012	protein_coding	79101	TATA-box binding protein associated factor, RNA polymerase I subunit D [Source:HGNC Symbol;Acc:HGNC:28759]
ENSG00000106080	0.293055	1.93354	7.69053	0.00809076	0.0668313	FKBP14	ENSG00000106080	protein_coding	55033	FKBP prolyl isomerase 14 [Source:HGNC Symbol;Acc:HGNC:18625]
ENSG00000138050	0.299808	3.13591	7.68987	0.00809329	0.0668313	THUMPD2	ENSG00000138050	protein_coding	80745	THUMP domain containing 2 [Source:HGNC Symbol;Acc:HGNC:14890]
ENSG00000237272	-0.661933	2.59765	7.68568	0.00810926	0.0668472	OR51R1P	ENSG00000237272	unitary_pseudogene	NA	olfactory receptor family 51 subfamily R member 1 pseudogene [Source:HGNC Symbol;Acc:HGNC:15203]
ENSG00000224660	0.137258	5.84263	7.68295	0.00811971	0.0668472	SH3BP5-AS1	ENSG00000224660	lncRNA	100505696	SH3BP5 antisense RNA 1 [Source:HGNC Symbol;Acc:HGNC:44501]
ENSG00000163608	0.195434	4.97293	7.68156	0.00812503	0.0668472	NEPRO	ENSG00000163608	protein_coding	25871	nucleolus and neural progenitor protein [Source:HGNC Symbol;Acc:HGNC:24496]
ENSG00000164040	0.186592	4.27987	7.6802	0.00813022	0.0668472	PGRMC2	ENSG00000164040	protein_coding	10424	progesterone receptor membrane component 2 [Source:HGNC Symbol;Acc:HGNC:16089]
ENSG00000144589	-0.192201	4.62693	7.67933	0.00813354	0.0668472	STK11IP	ENSG00000144589	protein_coding	114790	serine/threonine kinase 11 interacting protein [Source:HGNC Symbol;Acc:HGNC:19184]
ENSG00000185485	0.265815	5.49632	7.67888	0.00813526	0.0668472	SDHAP1	ENSG00000185485	transcribed_unprocessed_pseudogene	255812	succinate dehydrogenase complex flavoprotein subunit A pseudogene 1 [Source:HGNC Symbol;Acc:HGNC:32455]
ENSG00000159445	0.288265	5.31797	7.67869	0.008136	0.0668472	THEM4	ENSG00000159445	protein_coding	117145	thioesterase superfamily member 4 [Source:HGNC Symbol;Acc:HGNC:17947]
ENSG00000232931	0.288689	6.13715	7.67818	0.00813794	0.0668472	LINC00342	ENSG00000232931	lncRNA	NA	long intergenic non-protein coding RNA 342 [Source:HGNC Symbol;Acc:HGNC:42470]
ENSG00000198646	-0.18955	7.10936	7.67727	0.00814144	0.0668472	NCOA6	ENSG00000198646	protein_coding	23054	nuclear receptor coactivator 6 [Source:HGNC Symbol;Acc:HGNC:15936]
ENSG00000198252	0.203981	5.63497	7.67516	0.00814955	0.0668472	STYX	ENSG00000198252	protein_coding	6815	serine/threonine/tyrosine interacting protein [Source:HGNC Symbol;Acc:HGNC:11447]
ENSG00000145375	0.235678	4.498	7.67436	0.00815262	0.0668472	SPATA5	ENSG00000145375	protein_coding	166378	spermatogenesis associated 5 [Source:HGNC Symbol;Acc:HGNC:18119]
ENSG00000255121	0.272093	2.45171	7.67418	0.00815328	0.0668472	CENATAC-DT	ENSG00000255121	lncRNA	NA	CENATAC divergent transcript [Source:HGNC Symbol;Acc:HGNC:54215]
ENSG00000122550	0.155133	4.12975	7.67196	0.00816184	0.0668777	KLHL7	ENSG00000122550	protein_coding	55975	kelch like family member 7 [Source:HGNC Symbol;Acc:HGNC:15646]
ENSG00000033100	-0.196134	6.51051	7.66907	0.00817294	0.0668868	CHPF2	ENSG00000033100	protein_coding	54480	chondroitin polymerizing factor 2 [Source:HGNC Symbol;Acc:HGNC:29270]
ENSG00000126458	-0.277553	3.49593	7.66907	0.00817294	0.0668868	RRAS	ENSG00000126458	protein_coding	6237	RAS related [Source:HGNC Symbol;Acc:HGNC:10447]
ENSG00000185875	0.39564	2.14075	7.66789	0.00817748	0.0668868	THNSL1	ENSG00000185875	protein_coding	79896	threonine synthase like 1 [Source:HGNC Symbol;Acc:HGNC:26160]
ENSG00000104885	-0.182174	6.07942	7.66161	0.00820173	0.0670455	DOT1L	ENSG00000104885	protein_coding	84444	DOT1 like histone lysine methyltransferase [Source:HGNC Symbol;Acc:HGNC:24948]
ENSG00000168961	-0.364598	6.93163	7.65303	0.00823496	0.0672254	LGALS9	ENSG00000168961	protein_coding	3965	galectin 9 [Source:HGNC Symbol;Acc:HGNC:6570]
ENSG00000164134	0.267816	5.56673	7.6528	0.00823584	0.0672254	NAA15	ENSG00000164134	protein_coding	80155	N-alpha-acetyltransferase 15, NatA auxiliary subunit [Source:HGNC Symbol;Acc:HGNC:30782]
ENSG00000188158	-0.494831	4.11586	7.65216	0.00823833	0.0672254	NHS	ENSG00000188158	protein_coding	4810	NHS actin remodeling regulator [Source:HGNC Symbol;Acc:HGNC:7820]
ENSG00000180104	-0.197005	6.62203	7.64928	0.0082495	0.0672262	EXOC3	ENSG00000180104	protein_coding	11336	exocyst complex component 3 [Source:HGNC Symbol;Acc:HGNC:30378]
ENSG00000135677	-0.294571	7.0585	7.64865	0.00825195	0.0672262	GNS	ENSG00000135677	protein_coding	2799	glucosamine (N-acetyl)-6-sulfatase [Source:HGNC Symbol;Acc:HGNC:4422]
ENSG00000149474	0.194917	3.92628	7.64838	0.00825303	0.0672262	KAT14	ENSG00000149474	protein_coding	57325	lysine acetyltransferase 14 [Source:HGNC Symbol;Acc:HGNC:15904]
ENSG00000118181	0.442508	7.08166	7.64376	0.00827101	0.0672767	RPS25	ENSG00000118181	protein_coding	6230	ribosomal protein S25 [Source:HGNC Symbol;Acc:HGNC:10413]
ENSG00000167637	0.252002	3.50168	7.64256	0.00827568	0.0672767	ZNF283	ENSG00000167637	protein_coding	284349	zinc finger protein 283 [Source:HGNC Symbol;Acc:HGNC:13077]
ENSG00000122481	0.220113	3.00389	7.64198	0.00827795	0.0672767	RWDD3	ENSG00000122481	protein_coding	25950	RWD domain containing 3 [Source:HGNC Symbol;Acc:HGNC:21393]
ENSG00000095261	0.135939	4.76007	7.64179	0.00827871	0.0672767	PSMD5	ENSG00000095261	protein_coding	5711	proteasome 26S subunit, non-ATPase 5 [Source:HGNC Symbol;Acc:HGNC:9563]
ENSG00000265817	0.475387	1.66835	7.63603	0.00830119	0.0674123	FSBP	ENSG00000265817	protein_coding	100861412	fibrinogen silencer binding protein [Source:HGNC Symbol;Acc:HGNC:43653]
ENSG00000278053	0.178731	4.68574	7.63159	0.00831861	0.0674123	DDX52	ENSG00000278053	protein_coding	11056	DExD-box helicase 52 [Source:HGNC Symbol;Acc:HGNC:20038]
ENSG00000185104	0.165417	5.08441	7.63096	0.00832106	0.0674123	FAF1	ENSG00000185104	protein_coding	11124	Fas associated factor 1 [Source:HGNC Symbol;Acc:HGNC:3578]
ENSG00000001629	0.14772	5.74635	7.63033	0.00832355	0.0674123	ANKIB1	ENSG00000001629	protein_coding	54467	ankyrin repeat and IBR domain containing 1 [Source:HGNC Symbol;Acc:HGNC:22215]
ENSG00000116852	-0.241852	8.35851	7.62855	0.00833053	0.0674123	KIF21B	ENSG00000116852	protein_coding	23046	kinesin family member 21B [Source:HGNC Symbol;Acc:HGNC:29442]
ENSG00000130475	-0.232887	6.65434	7.62847	0.00833084	0.0674123	FCHO1	ENSG00000130475	protein_coding	23149	FCH and mu domain containing endocytic adaptor 1 [Source:HGNC Symbol;Acc:HGNC:29002]
ENSG00000065526	-0.205782	8.39778	7.62781	0.00833347	0.0674123	SPEN	ENSG00000065526	protein_coding	23013	spen family transcriptional repressor [Source:HGNC Symbol;Acc:HGNC:17575]
ENSG00000182670	0.211992	7.17201	7.62678	0.00833748	0.0674123	TTC3	ENSG00000182670	protein_coding	7267	tetratricopeptide repeat domain 3 [Source:HGNC Symbol;Acc:HGNC:12393]
ENSG00000164162	0.288875	1.9148	7.62632	0.00833932	0.0674123	ANAPC10	ENSG00000164162	protein_coding	10393	anaphase promoting complex subunit 10 [Source:HGNC Symbol;Acc:HGNC:24077]
ENSG00000140548	-0.271892	6.54091	7.6237	0.00834961	0.0674201	ZNF710	ENSG00000140548	protein_coding	374655	zinc finger protein 710 [Source:HGNC Symbol;Acc:HGNC:25352]
ENSG00000132661	0.241094	2.72121	7.62359	0.00835003	0.0674201	NXT1	ENSG00000132661	protein_coding	29107	nuclear transport factor 2 like export factor 1 [Source:HGNC Symbol;Acc:HGNC:15913]
ENSG00000136937	0.182328	5.3962	7.6214	0.0083587	0.0674506	NCBP1	ENSG00000136937	protein_coding	4686	nuclear cap binding protein subunit 1 [Source:HGNC Symbol;Acc:HGNC:7658]
ENSG00000173040	0.449873	1.66377	7.61997	0.0083643	0.0674564	EVC2	ENSG00000173040	protein_coding	132884	EvC ciliary complex subunit 2 [Source:HGNC Symbol;Acc:HGNC:19747]
ENSG00000132970	-0.892825	1.63996	7.61842	0.00837044	0.0674665	WASF3	ENSG00000132970	protein_coding	10810	WASP family member 3 [Source:HGNC Symbol;Acc:HGNC:12734]
ENSG00000172262	0.172266	5.62688	7.61563	0.00838146	0.0674856	ZNF131	ENSG00000172262	protein_coding	7690	zinc finger protein 131 [Source:HGNC Symbol;Acc:HGNC:12915]
ENSG00000107736	-0.298939	6.90319	7.61315	0.00839127	0.0674856	CDH23	ENSG00000107736	protein_coding	64072	cadherin related 23 [Source:HGNC Symbol;Acc:HGNC:13733]
ENSG00000158158	-0.150036	4.30725	7.61244	0.0083941	0.0674856	CNNM4	ENSG00000158158	protein_coding	26504	cyclin and CBS domain divalent metal cation transport mediator 4 [Source:HGNC Symbol;Acc:HGNC:105]
ENSG00000271918	0.244121	1.72068	7.6116	0.00839744	0.0674856	AC034236.2	ENSG00000271918	lncRNA	NA	novel transcript, antisense to COMMD10
ENSG00000125826	-0.279713	7.25935	7.61121	0.00839897	0.0674856	RBCK1	ENSG00000125826	protein_coding	10616	RANBP2-type and C3HC4-type zinc finger containing 1 [Source:HGNC Symbol;Acc:HGNC:15864]
ENSG00000116786	-0.179461	6.45667	7.60998	0.00840382	0.0674856	PLEKHM2	ENSG00000116786	protein_coding	23207	pleckstrin homology and RUN domain containing M2 [Source:HGNC Symbol;Acc:HGNC:29131]
ENSG00000166471	0.169168	4.49422	7.60812	0.00841121	0.0674856	TMEM41B	ENSG00000166471	protein_coding	440026	transmembrane protein 41B [Source:HGNC Symbol;Acc:HGNC:28948]
ENSG00000198618	0.499208	1.77158	7.60407	0.00842733	0.0674856	PPIAP22	ENSG00000198618	processed_pseudogene	NA	peptidylprolyl isomerase A pseudogene 22 [Source:HGNC Symbol;Acc:HGNC:17236]
ENSG00000112078	-0.16088	6.35824	7.60054	0.00844136	0.0674856	KCTD20	ENSG00000112078	protein_coding	222658	potassium channel tetramerization domain containing 20 [Source:HGNC Symbol;Acc:HGNC:21052]
ENSG00000115970	0.143304	6.23951	7.59888	0.00844799	0.0674856	THADA	ENSG00000115970	protein_coding	63892	THADA armadillo repeat containing [Source:HGNC Symbol;Acc:HGNC:19217]
ENSG00000159363	-0.155963	5.29601	7.59829	0.00845033	0.0674856	ATP13A2	ENSG00000159363	protein_coding	23400	ATPase cation transporting 13A2 [Source:HGNC Symbol;Acc:HGNC:30213]
ENSG00000071553	-0.222072	6.08836	7.5962	0.00845868	0.0674856	ATP6AP1	ENSG00000071553	protein_coding	537	ATPase H+ transporting accessory protein 1 [Source:HGNC Symbol;Acc:HGNC:868]
ENSG00000081307	0.23332	4.198	7.59613	0.00845898	0.0674856	UBA5	ENSG00000081307	protein_coding	79876	ubiquitin like modifier activating enzyme 5 [Source:HGNC Symbol;Acc:HGNC:23230]
ENSG00000170190	-0.3518	5.47849	7.59507	0.00846318	0.0674856	SLC16A5	ENSG00000170190	protein_coding	9121	solute carrier family 16 member 5 [Source:HGNC Symbol;Acc:HGNC:10926]
ENSG00000058729	0.322255	3.63063	7.59504	0.00846331	0.0674856	RIOK2	ENSG00000058729	protein_coding	55781	RIO kinase 2 [Source:HGNC Symbol;Acc:HGNC:18999]
ENSG00000105397	-0.30054	8.15738	7.59503	0.00846337	0.0674856	TYK2	ENSG00000105397	protein_coding	7297	tyrosine kinase 2 [Source:HGNC Symbol;Acc:HGNC:12440]
ENSG00000043514	0.208101	3.93615	7.59414	0.00846689	0.0674856	TRIT1	ENSG00000043514	protein_coding	54802	tRNA isopentenyltransferase 1 [Source:HGNC Symbol;Acc:HGNC:20286]
ENSG00000169403	-0.465844	8.40509	7.59401	0.00846744	0.0674856	PTAFR	ENSG00000169403	protein_coding	5724	platelet activating factor receptor [Source:HGNC Symbol;Acc:HGNC:9582]
ENSG00000160712	-0.414574	9.02209	7.59253	0.00847333	0.0674856	IL6R	ENSG00000160712	protein_coding	3570	interleukin 6 receptor [Source:HGNC Symbol;Acc:HGNC:6019]
ENSG00000249790	-1.29757	8.1461	7.59237	0.00847401	0.0674856	AC092490.1	ENSG00000249790	lncRNA	NA	novel transcript
ENSG00000236088	0.233372	4.47402	7.58995	0.00848367	0.0674856	COX10-AS1	ENSG00000236088	lncRNA	100874058	COX10 antisense RNA 1 [Source:HGNC Symbol;Acc:HGNC:38873]
ENSG00000165406	-0.750469	9.46284	7.58984	0.00848414	0.0674856	MARCHF8	ENSG00000165406	protein_coding	220972	membrane associated ring-CH-type finger 8 [Source:HGNC Symbol;Acc:HGNC:23356]
ENSG00000011566	0.230013	3.8928	7.58958	0.00848517	0.0674856	MAP4K3	ENSG00000011566	protein_coding	8491	mitogen-activated protein kinase kinase kinase kinase 3 [Source:HGNC Symbol;Acc:HGNC:6865]
ENSG00000138095	0.242807	5.91987	7.58167	0.0085169	0.0676657	LRPPRC	ENSG00000138095	protein_coding	10128	leucine rich pentatricopeptide repeat containing [Source:HGNC Symbol;Acc:HGNC:15714]
ENSG00000081177	0.209797	3.09696	7.57987	0.00852416	0.0676657	EXD2	ENSG00000081177	protein_coding	55218	exonuclease 3'-5' domain containing 2 [Source:HGNC Symbol;Acc:HGNC:20217]
ENSG00000102738	0.266697	3.9868	7.57847	0.0085298	0.0676657	MRPS31	ENSG00000102738	protein_coding	10240	mitochondrial ribosomal protein S31 [Source:HGNC Symbol;Acc:HGNC:16632]
ENSG00000142552	-0.539271	4.95625	7.57795	0.00853189	0.0676657	RCN3	ENSG00000142552	protein_coding	57333	reticulocalbin 3 [Source:HGNC Symbol;Acc:HGNC:21145]
ENSG00000182149	-0.136399	7.10976	7.57785	0.0085323	0.0676657	IST1	ENSG00000182149	protein_coding	9798	IST1 factor associated with ESCRT-III [Source:HGNC Symbol;Acc:HGNC:28977]
ENSG00000236320	-0.691652	3.38699	7.5758	0.00854058	0.0676868	SLFN14	ENSG00000236320	protein_coding	342618	schlafen family member 14 [Source:HGNC Symbol;Acc:HGNC:32689]
ENSG00000196684	-0.431635	7.53652	7.5742	0.00854701	0.0676868	HSH2D	ENSG00000196684	protein_coding	84941	hematopoietic SH2 domain containing [Source:HGNC Symbol;Acc:HGNC:24920]
ENSG00000162972	0.236812	2.35276	7.57025	0.00856297	0.0676868	MAIP1	ENSG00000162972	protein_coding	79568	matrix AAA peptidase interacting protein 1 [Source:HGNC Symbol;Acc:HGNC:26198]
ENSG00000153006	0.248989	4.45413	7.57021	0.00856315	0.0676868	SREK1IP1	ENSG00000153006	protein_coding	285672	SREK1 interacting protein 1 [Source:HGNC Symbol;Acc:HGNC:26716]
ENSG00000164054	-0.365974	8.26825	7.56841	0.00857044	0.0676868	SHISA5	ENSG00000164054	protein_coding	51246	shisa family member 5 [Source:HGNC Symbol;Acc:HGNC:30376]
ENSG00000176273	0.286209	2.36803	7.56735	0.00857474	0.0676868	SLC35G1	ENSG00000176273	protein_coding	159371	solute carrier family 35 member G1 [Source:HGNC Symbol;Acc:HGNC:26607]
ENSG00000198130	0.192845	4.50531	7.56299	0.00859241	0.0676868	HIBCH	ENSG00000198130	protein_coding	26275	3-hydroxyisobutyryl-CoA hydrolase [Source:HGNC Symbol;Acc:HGNC:4908]
ENSG00000232940	0.281233	2.62058	7.56228	0.00859528	0.0676868	HCG25	ENSG00000232940	lncRNA	414765	HLA complex group 25 [Source:HGNC Symbol;Acc:HGNC:20196]
ENSG00000064995	0.175985	4.02915	7.56189	0.00859687	0.0676868	TAF11	ENSG00000064995	protein_coding	6882	TATA-box binding protein associated factor 11 [Source:HGNC Symbol;Acc:HGNC:11544]
ENSG00000116688	-0.354724	6.91247	7.5617	0.00859763	0.0676868	MFN2	ENSG00000116688	protein_coding	9927	mitofusin 2 [Source:HGNC Symbol;Acc:HGNC:16877]
ENSG00000180448	-0.232029	9.73759	7.56164	0.00859788	0.0676868	ARHGAP45	ENSG00000180448	protein_coding	23526	Rho GTPase activating protein 45 [Source:HGNC Symbol;Acc:HGNC:17102]
ENSG00000131669	-0.417394	7.71474	7.56152	0.00859837	0.0676868	NINJ1	ENSG00000131669	protein_coding	4814	ninjurin 1 [Source:HGNC Symbol;Acc:HGNC:7824]
ENSG00000188428	0.230597	3.16576	7.56145	0.00859865	0.0676868	BLOC1S5	ENSG00000188428	protein_coding	63915	biogenesis of lysosomal organelles complex 1 subunit 5 [Source:HGNC Symbol;Acc:HGNC:18561]
ENSG00000104859	-0.193367	6.31647	7.55837	0.00861121	0.0677471	CLASRP	ENSG00000104859	protein_coding	11129	CLK4 associating serine/arginine rich protein [Source:HGNC Symbol;Acc:HGNC:17731]
ENSG00000125898	-0.276686	6.00803	7.55651	0.00861877	0.0677487	FAM110A	ENSG00000125898	protein_coding	83541	family with sequence similarity 110 member A [Source:HGNC Symbol;Acc:HGNC:16188]
ENSG00000172175	0.211894	6.53472	7.55591	0.00862122	0.0677487	MALT1	ENSG00000172175	protein_coding	10892	MALT1 paracaspase [Source:HGNC Symbol;Acc:HGNC:6819]
ENSG00000133884	-0.174531	6.17709	7.55296	0.00863323	0.0678045	DPF2	ENSG00000133884	protein_coding	5977	double PHD fingers 2 [Source:HGNC Symbol;Acc:HGNC:9964]
ENSG00000144840	0.286549	3.98579	7.55071	0.00864242	0.0678381	RABL3	ENSG00000144840	protein_coding	285282	RAB, member of RAS oncogene family like 3 [Source:HGNC Symbol;Acc:HGNC:18072]
ENSG00000157036	0.207203	4.3371	7.54841	0.00865182	0.0678656	EXOG	ENSG00000157036	protein_coding	9941	exo/endonuclease G [Source:HGNC Symbol;Acc:HGNC:3347]
ENSG00000233261	-0.348534	1.59806	7.545	0.00866581	0.0678656	FAM238A	ENSG00000233261	transcribed_unprocessed_pseudogene	645528	family with sequence similarity 238 member A [Source:HGNC Symbol;Acc:HGNC:17776]
ENSG00000242802	-0.245883	6.3106	7.54378	0.00867079	0.0678656	AP5Z1	ENSG00000242802	protein_coding	9907	adaptor related protein complex 5 subunit zeta 1 [Source:HGNC Symbol;Acc:HGNC:22197]
ENSG00000248527	-0.361472	7.56423	7.54284	0.00867464	0.0678656	MTATP6P1	ENSG00000248527	unprocessed_pseudogene	NA	MT-ATP6 pseudogene 1 [Source:HGNC Symbol;Acc:HGNC:44575]
ENSG00000124357	-0.299585	7.38536	7.54242	0.00867637	0.0678656	NAGK	ENSG00000124357	protein_coding	55577	N-acetylglucosamine kinase [Source:HGNC Symbol;Acc:HGNC:17174]
ENSG00000244879	0.453661	6.20641	7.5415	0.00868016	0.0678656	GABPB1-AS1	ENSG00000244879	lncRNA	NA	GABPB1 antisense RNA 1 [Source:HGNC Symbol;Acc:HGNC:44157]
ENSG00000280128	0.306676	4.42966	7.54146	0.00868031	0.0678656	AL662795.2	ENSG00000280128	TEC	NA	TEC
ENSG00000213149	-0.38131	1.79414	7.53625	0.00870173	0.0679843	CNN2P9	ENSG00000213149	processed_pseudogene	NA	calponin 2 pseudogene 9 [Source:HGNC Symbol;Acc:HGNC:39534]
ENSG00000111832	0.327852	3.92468	7.53457	0.00870866	0.0679843	RWDD1	ENSG00000111832	protein_coding	51389	RWD domain containing 1 [Source:HGNC Symbol;Acc:HGNC:20993]
ENSG00000170027	-0.123985	6.21305	7.53418	0.00871025	0.0679843	YWHAG	ENSG00000170027	protein_coding	7532	tyrosine 3-monooxygenase/tryptophan 5-monooxygenase activation protein gamma [Source:HGNC Symbol;Acc:HGNC:12852]
ENSG00000136450	0.174878	5.86872	7.53251	0.00871714	0.0679996	SRSF1	ENSG00000136450	protein_coding	6426	serine and arginine rich splicing factor 1 [Source:HGNC Symbol;Acc:HGNC:10780]
ENSG00000156265	-0.421613	4.8024	7.53016	0.00872683	0.0680368	MAP3K7CL	ENSG00000156265	protein_coding	56911	MAP3K7 C-terminal like [Source:HGNC Symbol;Acc:HGNC:16457]
ENSG00000186591	-0.39248	7.70704	7.52624	0.00874301	0.0681244	UBE2H	ENSG00000186591	protein_coding	7328	ubiquitin conjugating enzyme E2 H [Source:HGNC Symbol;Acc:HGNC:12484]
ENSG00000181038	0.191006	4.10362	7.52157	0.00876238	0.0682224	METTL23	ENSG00000181038	protein_coding	124512	methyltransferase like 23 [Source:HGNC Symbol;Acc:HGNC:26988]
ENSG00000168010	-0.488866	9.47678	7.51999	0.0087689	0.0682224	ATG16L2	ENSG00000168010	protein_coding	89849	autophagy related 16 like 2 [Source:HGNC Symbol;Acc:HGNC:25464]
ENSG00000076928	-0.247363	9.22902	7.51963	0.0087704	0.0682224	ARHGEF1	ENSG00000076928	protein_coding	9138	Rho guanine nucleotide exchange factor 1 [Source:HGNC Symbol;Acc:HGNC:681]
ENSG00000198482	0.201294	5.40094	7.51622	0.00878458	0.0682556	ZNF808	ENSG00000198482	protein_coding	388558	zinc finger protein 808 [Source:HGNC Symbol;Acc:HGNC:33230]
ENSG00000269069	0.282305	2.12651	7.51539	0.00878802	0.0682556	AC007842.1	ENSG00000269069	processed_pseudogene	NA	protein associated with topoisomerase II homolog 1 (yeast) (PATL1) pseudogene
ENSG00000155506	-0.191466	7.44266	7.51504	0.00878948	0.0682556	LARP1	ENSG00000155506	protein_coding	23367	La ribonucleoprotein 1, translational regulator [Source:HGNC Symbol;Acc:HGNC:29531]
ENSG00000204619	-0.152866	5.87368	7.51232	0.0088008	0.0682817	PPP1R11	ENSG00000204619	protein_coding	6992	protein phosphatase 1 regulatory inhibitor subunit 11 [Source:HGNC Symbol;Acc:HGNC:9285]
ENSG00000115825	0.172038	5.45561	7.51154	0.00880404	0.0682817	PRKD3	ENSG00000115825	protein_coding	23683	protein kinase D3 [Source:HGNC Symbol;Acc:HGNC:9408]
ENSG00000226950	0.262724	4.15617	7.51067	0.00880768	0.0682817	DANCR	ENSG00000226950	lncRNA	57291	differentiation antagonizing non-protein coding RNA [Source:HGNC Symbol;Acc:HGNC:28964]
ENSG00000229036	0.334236	1.72908	7.50752	0.00882082	0.0683453	VDAC1P8	ENSG00000229036	transcribed_processed_pseudogene	NA	voltage dependent anion channel 1 pseudogene 8 [Source:HGNC Symbol;Acc:HGNC:37483]
ENSG00000170270	0.3328	1.92014	7.49837	0.00885912	0.0686036	GON7	ENSG00000170270	protein_coding	84520	GON7 subunit of KEOPS complex [Source:HGNC Symbol;Acc:HGNC:20356]
ENSG00000245498	0.301261	2.36924	7.49683	0.00886557	0.068615	AP000866.1	ENSG00000245498	lncRNA	100507283	novel transcript, antisense to C11orf61
ENSG00000174652	0.297273	5.63128	7.49364	0.00887899	0.0686472	ZNF266	ENSG00000174652	protein_coding	10781	zinc finger protein 266 [Source:HGNC Symbol;Acc:HGNC:13059]
ENSG00000164172	0.264727	3.1624	7.49348	0.00887967	0.0686472	MOCS2	ENSG00000164172	protein_coding	4338	molybdenum cofactor synthesis 2 [Source:HGNC Symbol;Acc:HGNC:7193]
ENSG00000066422	0.153914	6.0808	7.49042	0.00889252	0.0686774	ZBTB11	ENSG00000066422	protein_coding	27107	zinc finger and BTB domain containing 11 [Source:HGNC Symbol;Acc:HGNC:16740]
ENSG00000152409	0.199424	5.2392	7.49014	0.00889371	0.0686774	JMY	ENSG00000152409	protein_coding	133746	junction mediating and regulatory protein, p53 cofactor [Source:HGNC Symbol;Acc:HGNC:28916]
ENSG00000125952	-0.19942	7.60447	7.48901	0.00889849	0.0686774	MAX	ENSG00000125952	protein_coding	4149	MYC associated factor X [Source:HGNC Symbol;Acc:HGNC:6913]
ENSG00000168397	-0.15011	5.98063	7.48374	0.0089207	0.0687769	ATG4B	ENSG00000168397	protein_coding	23192	autophagy related 4B cysteine peptidase [Source:HGNC Symbol;Acc:HGNC:20790]
ENSG00000163600	0.349639	3.86271	7.48359	0.00892133	0.0687769	ICOS	ENSG00000163600	protein_coding	29851	inducible T cell costimulator [Source:HGNC Symbol;Acc:HGNC:5351]
ENSG00000154814	0.323364	6.77014	7.481	0.0089323	0.0688231	OXNAD1	ENSG00000154814	protein_coding	92106	oxidoreductase NAD binding domain containing 1 [Source:HGNC Symbol;Acc:HGNC:25128]
ENSG00000072415	0.243392	3.44777	7.479	0.00894078	0.06885	MPP5	ENSG00000072415	protein_coding	64398	membrane palmitoylated protein 5 [Source:HGNC Symbol;Acc:HGNC:18669]
ENSG00000266714	-0.307617	7.55976	7.47607	0.00895319	0.0689071	MYO15B	ENSG00000266714	protein_coding	80022	myosin XVB [Source:HGNC Symbol;Acc:HGNC:14083]
ENSG00000100575	0.273882	2.70241	7.47256	0.00896808	0.0689636	TIMM9	ENSG00000100575	protein_coding	26520	translocase of inner mitochondrial membrane 9 [Source:HGNC Symbol;Acc:HGNC:11819]
ENSG00000105514	-0.424294	8.13829	7.47199	0.00897051	0.0689636	RAB3D	ENSG00000105514	protein_coding	9545	RAB3D, member RAS oncogene family [Source:HGNC Symbol;Acc:HGNC:9779]
ENSG00000138767	0.155305	7.2249	7.47049	0.00897691	0.0689744	CNOT6L	ENSG00000138767	protein_coding	246175	CCR4-NOT transcription complex subunit 6 like [Source:HGNC Symbol;Acc:HGNC:18042]
ENSG00000155959	0.312341	3.49362	7.46405	0.00900432	0.0691466	VBP1	ENSG00000155959	protein_coding	7411	VHL binding protein 1 [Source:HGNC Symbol;Acc:HGNC:12662]
ENSG00000115239	0.132574	4.64753	7.46086	0.00901798	0.0691637	ASB3	ENSG00000115239	protein_coding	51130	ankyrin repeat and SOCS box containing 3 [Source:HGNC Symbol;Acc:HGNC:16013]
ENSG00000140943	0.109351	6.95703	7.46023	0.00902064	0.0691637	MBTPS1	ENSG00000140943	protein_coding	8720	membrane bound transcription factor peptidase, site 1 [Source:HGNC Symbol;Acc:HGNC:15456]
ENSG00000198053	-0.447961	8.46218	7.45905	0.00902572	0.0691637	SIRPA	ENSG00000198053	protein_coding	140885	signal regulatory protein alpha [Source:HGNC Symbol;Acc:HGNC:9662]
ENSG00000166181	0.18274	5.92122	7.45885	0.00902657	0.0691637	API5	ENSG00000166181	protein_coding	8539	apoptosis inhibitor 5 [Source:HGNC Symbol;Acc:HGNC:594]
ENSG00000154518	0.157831	4.74927	7.45669	0.0090358	0.069196	ATP5MC3	ENSG00000154518	protein_coding	518	ATP synthase membrane subunit c locus 3 [Source:HGNC Symbol;Acc:HGNC:843]
ENSG00000058866	-0.355324	5.34694	7.44998	0.00906458	0.0693703	DGKG	ENSG00000058866	protein_coding	1608	diacylglycerol kinase gamma [Source:HGNC Symbol;Acc:HGNC:2853]
ENSG00000186666	0.237079	2.84535	7.4485	0.00907096	0.0693703	BCDIN3D	ENSG00000186666	protein_coding	144233	BCDIN3 domain containing RNA methyltransferase [Source:HGNC Symbol;Acc:HGNC:27050]
ENSG00000165121	0.24777	3.3923	7.44763	0.00907471	0.0693703	AL353743.1	ENSG00000165121	transcribed_unprocessed_pseudogene	NA	kinesin family member 27 (KIF27) pseudogene
ENSG00000111679	-0.235204	9.02097	7.44542	0.00908423	0.0693703	PTPN6	ENSG00000111679	protein_coding	5777	protein tyrosine phosphatase non-receptor type 6 [Source:HGNC Symbol;Acc:HGNC:9658]
ENSG00000075711	0.199394	5.97027	7.444	0.00909033	0.0693703	DLG1	ENSG00000075711	protein_coding	1739	discs large MAGUK scaffold protein 1 [Source:HGNC Symbol;Acc:HGNC:2900]
ENSG00000279342	0.241401	3.43213	7.44269	0.00909601	0.0693703	AP000866.6	ENSG00000279342	lncRNA	NA	novel transcript, sense intronic to MSANTD2
ENSG00000269609	0.181011	5.03711	7.44177	0.00909997	0.0693703	RPARP-AS1	ENSG00000269609	lncRNA	100505761	RPARP antisense RNA 1 [Source:HGNC Symbol;Acc:HGNC:45238]
ENSG00000284024	0.119981	4.35181	7.44113	0.00910275	0.0693703	AC069544.2	ENSG00000284024	protein_coding	100421372	zinc finger and SCAN domain containing 29 [Source:NCBI gene (formerly Entrezgene);Acc:100421372]
ENSG00000164241	0.316065	3.46486	7.44089	0.00910375	0.0693703	C5orf63	ENSG00000164241	protein_coding	401207	chromosome 5 open reading frame 63 [Source:HGNC Symbol;Acc:HGNC:40051]
ENSG00000189043	0.362421	3.78315	7.43777	0.00911727	0.0694192	NDUFA4	ENSG00000189043	protein_coding	4697	NDUFA4 mitochondrial complex associated [Source:HGNC Symbol;Acc:HGNC:7687]
ENSG00000145016	-0.175501	6.72553	7.43708	0.00912022	0.0694192	RUBCN	ENSG00000145016	protein_coding	9711	rubicon autophagy regulator [Source:HGNC Symbol;Acc:HGNC:28991]
ENSG00000103549	-0.230279	7.26255	7.43488	0.00912974	0.0694534	RNF40	ENSG00000103549	protein_coding	9810	ring finger protein 40 [Source:HGNC Symbol;Acc:HGNC:16867]
ENSG00000184730	-0.459221	7.77057	7.43134	0.00914512	0.0695321	APOBR	ENSG00000184730	protein_coding	55911	apolipoprotein B receptor [Source:HGNC Symbol;Acc:HGNC:24087]
ENSG00000134077	0.229147	4.04053	7.42778	0.00916057	0.0696058	THUMPD3	ENSG00000134077	protein_coding	25917	THUMP domain containing 3 [Source:HGNC Symbol;Acc:HGNC:24493]
ENSG00000144182	0.324523	2.39692	7.42569	0.00916966	0.0696058	LIPT1	ENSG00000144182	protein_coding	51601	lipoyltransferase 1 [Source:HGNC Symbol;Acc:HGNC:29569]
ENSG00000130741	0.123373	7.60064	7.42563	0.00916993	0.0696058	EIF2S3	ENSG00000130741	protein_coding	1968	eukaryotic translation initiation factor 2 subunit gamma [Source:HGNC Symbol;Acc:HGNC:3267]
ENSG00000240376	0.325602	2.73137	7.42016	0.00919377	0.0697485	AC010343.1	ENSG00000240376	processed_pseudogene	NA	ribosomal protein S8 (RPS8) pseudogene
ENSG00000198925	-0.318358	5.52839	7.41765	0.0092047	0.0697716	ATG9A	ENSG00000198925	protein_coding	79065	autophagy related 9A [Source:HGNC Symbol;Acc:HGNC:22408]
ENSG00000157954	-0.21765	6.93956	7.41577	0.00921295	0.0697716	WIPI2	ENSG00000157954	protein_coding	26100	WD repeat domain, phosphoinositide interacting 2 [Source:HGNC Symbol;Acc:HGNC:32225]
ENSG00000170791	0.195873	4.40773	7.4133	0.00922375	0.0697716	CHCHD7	ENSG00000170791	protein_coding	79145	coiled-coil-helix-coiled-coil-helix domain containing 7 [Source:HGNC Symbol;Acc:HGNC:28314]
ENSG00000012822	-0.236431	7.1582	7.41226	0.0092283	0.0697716	CALCOCO1	ENSG00000012822	protein_coding	57658	calcium binding and coiled-coil domain 1 [Source:HGNC Symbol;Acc:HGNC:29306]
ENSG00000068323	-0.359453	7.06361	7.41191	0.00922981	0.0697716	TFE3	ENSG00000068323	protein_coding	7030	transcription factor binding to IGHM enhancer 3 [Source:HGNC Symbol;Acc:HGNC:11752]
ENSG00000110395	-0.38535	8.12298	7.41154	0.00923146	0.0697716	CBL	ENSG00000110395	protein_coding	867	Cbl proto-oncogene [Source:HGNC Symbol;Acc:HGNC:1541]
ENSG00000132953	0.214223	5.31714	7.41057	0.00923568	0.0697716	XPO4	ENSG00000132953	protein_coding	64328	exportin 4 [Source:HGNC Symbol;Acc:HGNC:17796]
ENSG00000227081	0.669484	6.54098	7.41022	0.00923722	0.0697716	AC005912.1	ENSG00000227081	processed_pseudogene	NA	ribosomal protein S27 (RPS27) pseudogene
ENSG00000069399	-0.482064	6.81492	7.40906	0.00924232	0.0697719	BCL3	ENSG00000069399	protein_coding	602	BCL3 transcription coactivator [Source:HGNC Symbol;Acc:HGNC:998]
ENSG00000197372	0.321583	4.203	7.40523	0.00925915	0.0698181	ZNF675	ENSG00000197372	protein_coding	171392	zinc finger protein 675 [Source:HGNC Symbol;Acc:HGNC:30768]
ENSG00000185650	-0.348568	9.16864	7.40167	0.00927481	0.0698181	ZFP36L1	ENSG00000185650	protein_coding	677	ZFP36 ring finger protein like 1 [Source:HGNC Symbol;Acc:HGNC:1107]
ENSG00000214029	0.291384	4.65299	7.40149	0.00927562	0.0698181	ZNF891	ENSG00000214029	protein_coding	101060200	zinc finger protein 891 [Source:HGNC Symbol;Acc:HGNC:38709]
ENSG00000285967	0.198916	4.91977	7.39934	0.00928509	0.0698181	NIPBL-DT	ENSG00000285967	lncRNA	646719	NIPBL divergent transcript [Source:HGNC Symbol;Acc:HGNC:51293]
ENSG00000005844	-0.221935	8.64396	7.39927	0.00928539	0.0698181	ITGAL	ENSG00000005844	protein_coding	3683	integrin subunit alpha L [Source:HGNC Symbol;Acc:HGNC:6148]
ENSG00000023191	-0.150455	6.5078	7.399	0.0092866	0.0698181	RNH1	ENSG00000023191	protein_coding	6050	ribonuclease/angiogenin inhibitor 1 [Source:HGNC Symbol;Acc:HGNC:10074]
ENSG00000233355	0.435512	5.46608	7.39893	0.00928688	0.0698181	CHRM3-AS2	ENSG00000233355	lncRNA	100506915	CHRM3 antisense RNA 2 [Source:HGNC Symbol;Acc:HGNC:43725]
ENSG00000104290	0.343306	2.26647	7.39848	0.00928886	0.0698181	FZD3	ENSG00000104290	protein_coding	7976	frizzled class receptor 3 [Source:HGNC Symbol;Acc:HGNC:4041]
ENSG00000035862	-0.434291	7.39762	7.3961	0.00929936	0.069859	TIMP2	ENSG00000035862	protein_coding	7077	TIMP metallopeptidase inhibitor 2 [Source:HGNC Symbol;Acc:HGNC:11821]
ENSG00000146587	0.326434	4.60371	7.39462	0.00930593	0.0698703	RBAK	ENSG00000146587	protein_coding	57786	RB associated KRAB zinc finger [Source:HGNC Symbol;Acc:HGNC:17680]
ENSG00000141971	-0.138138	4.32567	7.39076	0.009323	0.0699605	MVB12A	ENSG00000141971	protein_coding	93343	multivesicular body subunit 12A [Source:HGNC Symbol;Acc:HGNC:25153]
ENSG00000162385	0.221063	3.05166	7.38798	0.00933532	0.0699917	MAGOH	ENSG00000162385	protein_coding	4116	mago homolog, exon junction complex subunit [Source:HGNC Symbol;Acc:HGNC:6815]
ENSG00000110719	-0.350997	8.43498	7.38754	0.00933729	0.0699917	TCIRG1	ENSG00000110719	protein_coding	10312	T cell immune regulator 1, ATPase H+ transporting V0 subunit a3 [Source:HGNC Symbol;Acc:HGNC:11647]
ENSG00000187325	0.315234	2.36049	7.38354	0.00935505	0.0700391	TAF9B	ENSG00000187325	protein_coding	51616	TATA-box binding protein associated factor 9b [Source:HGNC Symbol;Acc:HGNC:17306]
ENSG00000109911	0.23456	5.02061	7.3835	0.00935522	0.0700391	ELP4	ENSG00000109911	protein_coding	26610	elongator acetyltransferase complex subunit 4 [Source:HGNC Symbol;Acc:HGNC:1171]
ENSG00000256771	0.339391	3.94592	7.38244	0.00935994	0.0700391	ZNF253	ENSG00000256771	protein_coding	56242	zinc finger protein 253 [Source:HGNC Symbol;Acc:HGNC:13497]
ENSG00000007516	-0.63524	4.5009	7.38155	0.0093639	0.0700391	BAIAP3	ENSG00000007516	protein_coding	8938	BAI1 associated protein 3 [Source:HGNC Symbol;Acc:HGNC:948]
ENSG00000170876	-0.259655	6.82429	7.37748	0.00938202	0.0701004	TMEM43	ENSG00000170876	protein_coding	79188	transmembrane protein 43 [Source:HGNC Symbol;Acc:HGNC:28472]
ENSG00000136999	-0.564423	3.80484	7.3757	0.00938994	0.0701004	CCN3	ENSG00000136999	protein_coding	4856	cellular communication network factor 3 [Source:HGNC Symbol;Acc:HGNC:7885]
ENSG00000231113	-0.239624	4.15267	7.37565	0.00939017	0.0701004	AL035587.1	ENSG00000231113	lncRNA	NA	novel transcript
ENSG00000134802	-0.195694	3.6056	7.37468	0.00939449	0.0701004	SLC43A3	ENSG00000134802	protein_coding	29015	solute carrier family 43 member 3 [Source:HGNC Symbol;Acc:HGNC:17466]
ENSG00000171206	-0.271796	7.2479	7.37295	0.00940224	0.0701004	TRIM8	ENSG00000171206	protein_coding	81603	tripartite motif containing 8 [Source:HGNC Symbol;Acc:HGNC:15579]
ENSG00000203879	-0.197705	6.98743	7.37288	0.00940253	0.0701004	GDI1	ENSG00000203879	protein_coding	2664	GDP dissociation inhibitor 1 [Source:HGNC Symbol;Acc:HGNC:4226]
ENSG00000137504	0.137151	6.63111	7.37003	0.0094153	0.0701372	CREBZF	ENSG00000137504	protein_coding	58487	CREB/ATF bZIP transcription factor [Source:HGNC Symbol;Acc:HGNC:24905]
ENSG00000205250	-0.286295	6.43801	7.36951	0.00941762	0.0701372	E2F4	ENSG00000205250	protein_coding	1874	E2F transcription factor 4 [Source:HGNC Symbol;Acc:HGNC:3118]
ENSG00000144161	0.230104	3.8377	7.36416	0.0094416	0.0702717	ZC3H8	ENSG00000144161	protein_coding	84524	zinc finger CCCH-type containing 8 [Source:HGNC Symbol;Acc:HGNC:30941]
ENSG00000213799	0.351842	4.22278	7.36314	0.00944617	0.0702717	ZNF845	ENSG00000213799	protein_coding	91664	zinc finger protein 845 [Source:HGNC Symbol;Acc:HGNC:25112]
ENSG00000169519	0.224265	3.89776	7.35857	0.00946672	0.0702717	METTL15	ENSG00000169519	protein_coding	196074	methyltransferase like 15 [Source:HGNC Symbol;Acc:HGNC:26606]
ENSG00000135925	-0.392984	2.0473	7.35845	0.0094673	0.0702717	WNT10A	ENSG00000135925	protein_coding	80326	Wnt family member 10A [Source:HGNC Symbol;Acc:HGNC:13829]
ENSG00000132906	-0.22772	4.15489	7.35695	0.00947403	0.0702717	CASP9	ENSG00000132906	protein_coding	842	caspase 9 [Source:HGNC Symbol;Acc:HGNC:1511]
ENSG00000167657	-0.181839	4.91779	7.35657	0.00947575	0.0702717	DAPK3	ENSG00000167657	protein_coding	1613	death associated protein kinase 3 [Source:HGNC Symbol;Acc:HGNC:2676]
ENSG00000166987	-0.427371	7.44803	7.35635	0.00947672	0.0702717	MBD6	ENSG00000166987	protein_coding	114785	methyl-CpG binding domain protein 6 [Source:HGNC Symbol;Acc:HGNC:20445]
ENSG00000184009	-0.153592	10.31	7.35518	0.00948201	0.0702717	ACTG1	ENSG00000184009	protein_coding	71	actin gamma 1 [Source:HGNC Symbol;Acc:HGNC:144]
ENSG00000287697	0.301538	1.66608	7.35502	0.00948273	0.0702717	Z99127.3	ENSG00000287697	lncRNA	NA	novel transcript, antisense to CACYBP
ENSG00000143376	-0.33616	7.33642	7.35417	0.00948656	0.0702717	SNX27	ENSG00000143376	protein_coding	81609	sorting nexin 27 [Source:HGNC Symbol;Acc:HGNC:20073]
ENSG00000110047	-0.271528	8.52822	7.34689	0.00951947	0.0703696	EHD1	ENSG00000110047	protein_coding	10938	EH domain containing 1 [Source:HGNC Symbol;Acc:HGNC:3242]
ENSG00000131069	-0.250984	4.91396	7.34672	0.00952024	0.0703696	ACSS2	ENSG00000131069	protein_coding	55902	acyl-CoA synthetase short chain family member 2 [Source:HGNC Symbol;Acc:HGNC:15814]
ENSG00000171928	0.200973	4.05117	7.34578	0.00952451	0.0703696	TVP23B	ENSG00000171928	protein_coding	51030	trans-golgi network vesicle protein 23 homolog B [Source:HGNC Symbol;Acc:HGNC:20399]
ENSG00000170430	0.259389	4.37164	7.3438	0.00953349	0.0703696	MGMT	ENSG00000170430	protein_coding	4255	O-6-methylguanine-DNA methyltransferase [Source:HGNC Symbol;Acc:HGNC:7059]
ENSG00000148737	-0.321557	5.53604	7.34315	0.00953645	0.0703696	TCF7L2	ENSG00000148737	protein_coding	6934	transcription factor 7 like 2 [Source:HGNC Symbol;Acc:HGNC:11641]
ENSG00000110057	-0.33241	6.85239	7.34208	0.00954129	0.0703696	UNC93B1	ENSG00000110057	protein_coding	81622	unc-93 homolog B1, TLR signaling regulator [Source:HGNC Symbol;Acc:HGNC:13481]
ENSG00000127527	-0.259411	7.12505	7.3403	0.00954938	0.0703696	EPS15L1	ENSG00000127527	protein_coding	58513	epidermal growth factor receptor pathway substrate 15 like 1 [Source:HGNC Symbol;Acc:HGNC:24634]
ENSG00000161021	-0.201072	7.52806	7.33936	0.00955364	0.0703696	MAML1	ENSG00000161021	protein_coding	9794	mastermind like transcriptional coactivator 1 [Source:HGNC Symbol;Acc:HGNC:13632]
ENSG00000169231	-0.246984	4.37239	7.33702	0.00956428	0.0703696	THBS3	ENSG00000169231	protein_coding	7059	thrombospondin 3 [Source:HGNC Symbol;Acc:HGNC:11787]
ENSG00000271425	-0.457593	4.84976	7.33696	0.00956458	0.0703696	NBPF10	ENSG00000271425	protein_coding	100132406	NBPF member 10 [Source:HGNC Symbol;Acc:HGNC:31992]
ENSG00000118620	0.194906	4.98527	7.33578	0.00956993	0.0703696	ZNF430	ENSG00000118620	protein_coding	80264	zinc finger protein 430 [Source:HGNC Symbol;Acc:HGNC:20808]
ENSG00000136731	-0.168253	6.80363	7.33571	0.00957025	0.0703696	UGGT1	ENSG00000136731	protein_coding	56886	UDP-glucose glycoprotein glucosyltransferase 1 [Source:HGNC Symbol;Acc:HGNC:15663]
ENSG00000076513	-0.289208	7.75697	7.33522	0.00957248	0.0703696	ANKRD13A	ENSG00000076513	protein_coding	88455	ankyrin repeat domain 13A [Source:HGNC Symbol;Acc:HGNC:21268]
ENSG00000005059	0.22331	5.20278	7.3348	0.0095744	0.0703696	MCUB	ENSG00000005059	protein_coding	55013	mitochondrial calcium uniporter dominant negative subunit beta [Source:HGNC Symbol;Acc:HGNC:26076]
ENSG00000132510	-0.512354	9.07023	7.33441	0.00957617	0.0703696	KDM6B	ENSG00000132510	protein_coding	23135	lysine demethylase 6B [Source:HGNC Symbol;Acc:HGNC:29012]
ENSG00000281183	-0.178611	3.73172	7.33185	0.00958784	0.0704155	NPTN-IT1	ENSG00000281183	lncRNA	NA	NPTN intronic transcript 1 [Source:HGNC Symbol;Acc:HGNC:45091]
ENSG00000134243	-0.329307	5.99848	7.33081	0.00959261	0.0704155	SORT1	ENSG00000134243	protein_coding	6272	sortilin 1 [Source:HGNC Symbol;Acc:HGNC:11186]
ENSG00000155465	-0.25433	6.3986	7.32672	0.0096113	0.070472	SLC7A7	ENSG00000155465	protein_coding	9056	solute carrier family 7 member 7 [Source:HGNC Symbol;Acc:HGNC:11065]
ENSG00000134452	-0.121436	6.26628	7.32658	0.00961194	0.070472	FBH1	ENSG00000134452	protein_coding	84893	F-box DNA helicase 1 [Source:HGNC Symbol;Acc:HGNC:13620]
ENSG00000123607	0.210352	5.15748	7.32577	0.00961562	0.070472	TTC21B	ENSG00000123607	protein_coding	79809	tetratricopeptide repeat domain 21B [Source:HGNC Symbol;Acc:HGNC:25660]
ENSG00000055609	-0.259479	9.03896	7.32363	0.00962543	0.0705065	KMT2C	ENSG00000055609	protein_coding	58508	lysine methyltransferase 2C [Source:HGNC Symbol;Acc:HGNC:13726]
ENSG00000101384	-0.329088	2.86857	7.32247	0.00963075	0.0705081	JAG1	ENSG00000101384	protein_coding	182	jagged canonical Notch ligand 1 [Source:HGNC Symbol;Acc:HGNC:6188]
ENSG00000091129	0.980018	1.76668	7.31931	0.00964527	0.070577	NRCAM	ENSG00000091129	protein_coding	4897	neuronal cell adhesion molecule [Source:HGNC Symbol;Acc:HGNC:7994]
ENSG00000166704	0.186215	4.27636	7.31523	0.00966399	0.0706528	ZNF606	ENSG00000166704	protein_coding	80095	zinc finger protein 606 [Source:HGNC Symbol;Acc:HGNC:25879]
ENSG00000103196	-0.685096	7.03092	7.31382	0.00967049	0.0706528	CRISPLD2	ENSG00000103196	protein_coding	83716	cysteine rich secretory protein LCCL domain containing 2 [Source:HGNC Symbol;Acc:HGNC:25248]
ENSG00000130725	-0.253873	5.70241	7.31242	0.00967695	0.0706528	UBE2M	ENSG00000130725	protein_coding	9040	ubiquitin conjugating enzyme E2 M [Source:HGNC Symbol;Acc:HGNC:12491]
ENSG00000286699	0.261155	3.03356	7.31135	0.0096819	0.0706528	AC084198.2	ENSG00000286699	lncRNA	NA	novel transcript
ENSG00000176463	-0.290352	7.58896	7.31053	0.00968568	0.0706528	SLCO3A1	ENSG00000176463	protein_coding	28232	solute carrier organic anion transporter family member 3A1 [Source:HGNC Symbol;Acc:HGNC:10952]
ENSG00000145012	-0.183081	7.42019	7.31039	0.00968631	0.0706528	LPP	ENSG00000145012	protein_coding	4026	LIM domain containing preferred translocation partner in lipoma [Source:HGNC Symbol;Acc:HGNC:6679]
ENSG00000159314	-0.326365	8.55663	7.3068	0.00970288	0.0706767	ARHGAP27	ENSG00000159314	protein_coding	201176	Rho GTPase activating protein 27 [Source:HGNC Symbol;Acc:HGNC:31813]
ENSG00000160336	0.349934	3.22016	7.30618	0.00970574	0.0706767	ZNF761	ENSG00000160336	protein_coding	388561	zinc finger protein 761 [Source:HGNC Symbol;Acc:HGNC:23179]
ENSG00000149177	-0.388583	8.6211	7.30589	0.00970709	0.0706767	PTPRJ	ENSG00000149177	protein_coding	5795	protein tyrosine phosphatase receptor type J [Source:HGNC Symbol;Acc:HGNC:9673]
ENSG00000259343	0.301019	2.08998	7.30516	0.00971046	0.0706767	TMC3-AS1	ENSG00000259343	lncRNA	NA	TMC3 antisense RNA 1 [Source:HGNC Symbol;Acc:HGNC:51424]
ENSG00000075568	-0.131001	6.93342	7.30265	0.00972209	0.0706767	TMEM131	ENSG00000075568	protein_coding	23505	transmembrane protein 131 [Source:HGNC Symbol;Acc:HGNC:30366]
ENSG00000143486	0.175503	4.94413	7.30228	0.00972381	0.0706767	EIF2D	ENSG00000143486	protein_coding	1939	eukaryotic translation initiation factor 2D [Source:HGNC Symbol;Acc:HGNC:6583]
ENSG00000136286	-0.172864	8.32571	7.29968	0.00973585	0.0706767	MYO1G	ENSG00000136286	protein_coding	64005	myosin IG [Source:HGNC Symbol;Acc:HGNC:13880]
ENSG00000066557	0.272327	3.3693	7.29941	0.00973709	0.0706767	LRRC40	ENSG00000066557	protein_coding	55631	leucine rich repeat containing 40 [Source:HGNC Symbol;Acc:HGNC:26004]
[truncated: 1,327 more rows]

## Sheet: mSigDB C8
Description	NGenes	Direction	PValue	FDR
[truncated: 230 more rows]

## Sheet: Pathways
Direction	Pathway_ID	Description	Category	FDR	Genes
[truncated: 362 more rows]
