# Supplementary material for: Long-term perturbation of the peripheral immune system months after SARS-CoV-2 infection
Source: BMC Med. 2022 Jan 14;20:26. doi: 10.1186/s12916-021-02228-6 (PMC8758383; doi:10.1186/s12916-021-02228-6)
Supplement: Supplementary file 9 — Additional file 9: Table S6. BTM and correlation analysis. [file 12916_2021_2228_MOESM9_ESM.xlsx]

## Sheet: Patient specific BTM table
					GSVA BTM Activity Scores per sample
					M0	M1.0	M1.1	M2.0	M2.1	M2.2	M3	M4.0	M4.1	M4.2	M4.3	M4.4	M4.5	M4.6	M4.7	M4.8	M4.9	M4.10	M4.11	M4.12	M4.13	M4.14	M4.15	M5.0	M5.1	M6	M7.0	M7.1	M7.2	M7.3	M7.4	M8	M9	M10.0	M10.1	M11.0	M11.1	M11.2	M12	M13	M14	M15	M16	M17.0	M17.1
Sample ID	targets of FOSL1/2 (M0)	integrin cell surface interactions (I) (M1.0)	integrin cell surface interactions (II) (M1.1)	extracellular matrix (I) (M2.0)	extracellular matrix (II) (M2.1)	extracellular matrix (III) (M2.2)	regulation of signal transduction (M3)	cell cycle and transcription (M4.0)	cell cycle (I) (M4.1)	PLK1 signaling events (M4.2)	myeloid cell enriched receptors and transporters (M4.3)	mitotic cell cycle - DNA replication (M4.4)	mitotic cell cycle in stimulated CD4 T cells (M4.5)	cell division in stimulated CD4 T cells (M4.6)	mitotic cell cycle (M4.7)	cell division - E2F transcription network (M4.8)	mitotic cell cycle in stimulated CD4 T cells (M4.9)	cell cycle (II) (M4.10)	mitotic cell cycle in stimulated CD4 T cells (M4.11)	C-MYC transcriptional network (M4.12)	cell junction (GO) (M4.13)	Rho GTPase cycle (M4.14)	enriched in monocytes (I) (M4.15)	regulation of antigen presentation and immune response (M5.0)	T cell activation and signaling (M5.1)	mitotic cell division (M6)	enriched in T cells (I) (M7.0)	T cell activation (I) (M7.1)	enriched in NK cells (I) (M7.2)	T cell activation (II) (M7.3)	T cell activation (III) (M7.4)	E2F transcription factor network (M8)	B cell development (M9)	E2F1 targets (Q3) (M10.0)	E2F1 targets (Q4) (M10.1)	enriched in monocytes (II) (M11.0)	blood coagulation (M11.1)	formyl peptide receptor mediated neutrophil response (M11.2)	CD28 costimulation (M12)	innate activation by cytosolic DNA sensing (M13)	T cell differentiation (M14)	Ran mediated mitosis (M15)	TLR and inflammatory signaling (M16)	Hox cluster I (M17.0)	Hox cluster II (M17.1)	Hox cluster III (M17.2)	Hox cluster IV (M17.3)	T cell differentiation via ITK and PKC (M18)	T cell differentiation (Th2) (M19)
S_HC1_Control	-0.46	0.03	-0.44	0.13	-0.43	0.03	-0.17	-0.41	-0.22	-0.52	-0.52	0.33	-0.18	-0.46	-0.09	0.54	0.05	-0.5	0.1	-0.44	-0.26	-0.57	-0.44	0.09	0.34	-0.09	0.43	0.58	0.28	0.46	0.7	0.01	0.05	0.45	0.07	-0.56	-0.52	-0.56	0.14	-0.6	0.63	-0.46	-0.54	0.02	0.57	0.34	0.71	0.68	0.19
S_HC11_Control	-0.55	0.04	-0.4	-0.19	-0.49	-0.32	-0.3	-0.27	0.15	0.08	-0.26	0.41	0.09	-0.06	-0.03	0.27	0.07	0.14	0.53	0.18	-0.54	-0.15	-0.09	-0.22	0.24	0.08	0.3	0.25	0.66	0.32	-0.2	0.28	-0.48	0.47	0.43	-0.5	-0.46	-0.7	-0.27	-0.06	-0.05	0.12	-0.57	-0.2	-0.04	0.21	0.03	0.26	-0.09
S_HC12_Control	-0.02	-0.35	-0.52	-0.4	-0.02	-0.37	0.42	0.41	0.34	0.3	0.59	0.33	0.38	0.26	0.34	0.41	0.15	0.6	0.41	0.36	0.71	0.47	0.77	0.42	0.02	0.27	-0.13	-0.11	0.29	0.24	-0.27	0.57	0.46	0.26	0.35	0.49	0.65	0.42	-0.17	0.67	-0.61	0.49	0.5	0.45	0.24	0.5	0.56	-0.33	-0.24
S_HC14_Control	0.43	0.13	-0.16	0.03	0.05	0.07	0.43	0.01	-0.37	-0.4	0.47	-0.39	-0.45	-0.45	-0.35	-0.07	-0.49	-0.61	-0.63	-0.59	0.59	-0.19	0.2	0.2	-0.22	-0.4	-0.5	-0.43	-0.55	-0.51	-0.44	-0.51	0.56	-0.21	-0.43	0.5	0.68	0.52	0.05	-0.49	-0.09	-0.5	0.51	0.17	-0.49	0.11	-0.1	-0.24	-0.45
S_HC16_Control	0.36	0.37	0.27	0.48	0.25	0.43	0.48	0.03	-0.39	-0.38	0.56	-0.3	-0.51	-0.4	-0.05	-0.24	-0.56	-0.24	-0.37	-0.49	0.66	0.15	0.46	0.22	-0.28	-0.57	-0.44	-0.38	-0.07	-0.39	-0.47	0	0.17	-0.39	-0.45	0.51	0.55	0.63	-0.55	0.04	-0.56	-0.63	0.52	0.36	0.47	0.4	0.26	-0.37	-0.55
S_HC17_Control	-0.63	-0.26	-0.24	-0.25	0.04	-0.32	0.34	0.01	-0.45	-0.53	0.61	-0.39	-0.52	-0.54	-0.21	-0.21	-0.63	-0.32	-0.02	-0.36	0.67	-0.33	0.66	0.14	0.13	-0.57	-0.02	-0.1	-0.34	-0.28	0.31	-0.35	0.27	-0.24	-0.23	0.52	0.49	-0.06	-0.47	-0.33	-0.02	-0.54	0.41	-0.08	-0.19	-0.11	0.4	-0.12	-0.1
S_HC2_Control	0.59	0.3	0.25	0.26	0.11	0.03	0.14	-0.22	-0.31	-0.05	-0.27	0.04	-0.24	-0.51	-0.3	-0.56	-0.03	-0.26	0.18	-0.3	-0.12	-0.47	-0.18	-0.12	-0.32	-0.59	-0.17	-0.17	0.5	-0.11	-0.02	-0.04	0.29	-0.12	-0.43	0.07	0.31	0.11	-0.31	-0.58	-0.24	-0.41	0.07	0.2	0.31	0.51	0.46	-0.1	-0.35
S_HC3_Control	-0.32	-0.34	0.01	-0.3	0.1	-0.2	0.29	0.16	-0.31	-0.23	0.67	-0.37	-0.21	-0.38	-0.07	-0.33	-0.22	-0.23	0.11	-0.31	0.46	-0.37	0.39	0.27	-0.39	-0.04	-0.58	-0.53	-0.64	-0.47	-0.56	0	0.38	-0.32	-0.38	0.48	0.42	0.64	-0.31	-0.39	-0.51	-0.43	0.47	0.49	0.02	0.18	0.07	-0.58	-0.48
S_HC4_Control	-0.46	-0.1	-0.4	-0.01	-0.21	-0.33	0.34	-0.35	-0.52	-0.56	-0.2	-0.42	-0.25	-0.69	-0.44	-0.32	-0.46	-0.53	-0.19	-0.57	0.18	-0.51	-0.1	0.18	0.19	-0.6	0.32	0.35	0.48	0.24	0.47	-0.46	0.15	-0.1	-0.56	0.1	0.36	0.47	-0.29	0.1	0.17	-0.6	0.34	-0.07	0.17	0.17	0.04	0.22	0.26
S_HC5_Control	-0.5	-0.18	-0.43	-0.18	-0.07	0.12	0.08	0.23	-0.03	0.14	0.54	-0.04	-0.2	-0.06	0.22	-0.34	-0.48	0.11	0.1	-0.16	0.65	0.45	0.28	0.1	-0.31	-0.32	-0.28	-0.12	-0.06	-0.19	-0.23	0.47	0.15	-0.41	-0.37	0.39	0.3	0.57	-0.11	0	-0.3	-0.03	0.49	0.39	-0.07	0.23	-0.07	-0.32	-0.41
S_HC6_Control	0.37	0.08	0.32	-0.13	0.29	-0.26	0.33	0.21	-0.3	-0.19	0.49	-0.42	0.01	-0.42	-0.17	-0.24	-0.2	-0.27	-0.32	-0.22	0.66	-0.25	0.45	0.34	-0.27	-0.17	-0.38	-0.2	-0.2	0.15	-0.42	-0.32	0.21	-0.27	-0.45	0.56	0.52	0.56	-0.37	0.58	-0.56	-0.48	0.68	0.13	0.16	0.43	0.16	-0.46	-0.49
S_HC7_Control	-0.61	0.42	0.28	0.16	-0.4	0.01	-0.27	-0.4	-0.03	-0.38	-0.69	0.35	0.05	-0.08	-0.03	0.52	-0.07	-0.39	0.04	0.08	-0.53	-0.31	-0.67	-0.07	0.14	0.02	0.44	0.49	0.52	0.49	0.64	-0.37	-0.42	0.39	-0.17	-0.61	-0.54	-0.7	0.42	-0.52	0.26	-0.19	-0.62	-0.24	0.48	0.24	0.4	0.45	0.43
S_HC8_Control	0.02	0.47	0.62	0.48	-0.08	0.58	-0.12	-0.18	0.37	0.33	-0.49	0.53	0.44	0.22	0.47	0.35	-0.16	0.52	0.61	0.34	-0.7	0.15	-0.72	-0.26	-0.26	0.34	0.29	0.33	0.54	0.32	0.46	0.45	-0.52	0.3	0.26	-0.56	-0.55	-0.46	-0.02	-0.1	0.3	0.41	-0.43	0.01	0.4	0.45	0.36	0.42	-0.24
S_HC9_Control	-0.6	-0.4	-0.66	-0.13	-0.33	-0.26	-0.36	-0.25	0.08	-0.1	-0.36	0.32	0.34	0.12	0.2	0.41	0.29	-0.16	0.27	0.44	-0.33	0.3	-0.48	0.01	0.53	0.12	0.62	0.62	0.57	0.68	0.74	-0.5	-0.54	0.42	0.38	-0.49	-0.49	-0.66	0.41	-0.03	0.5	0.22	-0.64	0.15	0.2	0.14	0.7	0.55	0.69
S_CV02_12_W.P.I.	-0.28	-0.39	-0.53	-0.15	-0.17	-0.53	0.36	0.06	-0.45	-0.52	0.4	-0.58	-0.3	-0.15	-0.61	-0.34	-0.44	-0.48	-0.63	-0.42	0.54	-0.21	0.63	0.13	-0.33	-0.46	-0.34	-0.45	0.3	-0.3	-0.42	-0.67	0.13	-0.52	-0.69	0.49	0.53	0.67	-0.44	0.61	-0.63	-0.61	0.59	-0.39	-0.17	-0.25	-0.68	-0.57	-0.38
S_CV04_12_W.P.I.	-0.12	-0.42	-0.39	-0.43	0.14	-0.61	-0.28	-0.15	-0.33	-0.35	0.23	-0.27	-0.33	-0.17	-0.06	-0.3	-0.21	-0.41	-0.16	-0.49	0.15	-0.41	0.14	0.08	-0.39	-0.36	-0.33	-0.39	0.55	0.03	-0.73	-0.51	-0.04	-0.08	0.24	0.11	0.15	-0.05	-0.42	-0.21	-0.72	-0.07	-0.22	0.34	0.08	0.52	0.2	-0.59	-0.65
S_CV06_12_W.P.I.	-0.42	-0.5	-0.61	-0.37	0.3	-0.44	0.11	0.31	-0.23	-0.07	0.72	-0.26	0.12	-0.06	-0.33	-0.56	0.39	-0.16	0.01	0.29	0.55	-0.02	0.66	0.22	0.42	-0.11	0.28	0.07	0.5	0.41	-0.18	-0.07	0.16	-0.27	-0.22	0.52	0.41	0.58	0.08	0.32	-0.47	-0.19	0.46	0.3	0.3	0.39	0.4	-0.09	0.24
S_CV08_12_W.P.I.	-0.54	-0.2	-0.43	-0.35	-0.32	-0.42	-0.41	-0.35	-0.03	-0.17	-0.57	0.36	0.1	-0.03	-0.05	0.18	0.2	-0.17	-0.32	0.5	-0.67	0.24	-0.36	-0.16	0.3	0.11	0.55	0.53	0.65	0.59	0.57	-0.57	-0.53	0.38	0.18	-0.56	-0.62	-0.77	0.13	-0.24	0.26	0.19	-0.65	0.11	0.15	0.63	0.5	0.58	0.52
S_CV09_12_W.P.I.	-0.33	-0.39	-0.47	-0.29	-0.35	-0.36	-0.41	-0.41	-0.19	-0.3	-0.58	-0.02	-0.19	-0.16	-0.28	0.12	-0.13	-0.45	-0.08	-0.17	-0.65	-0.3	-0.44	-0.3	0.22	0.04	0.42	0.33	-0.24	0.28	0.19	-0.35	-0.33	-0.06	0.17	-0.59	-0.65	-0.68	0.23	-0.47	0.51	-0.2	-0.72	-0.11	0.09	0.25	0.28	0.31	0.58
S_CV10_12_W.P.I.	0.14	-0.33	-0.12	-0.34	0.29	-0.33	0.3	0.55	0.6	0.68	0.49	0.55	0.5	0.62	0.55	0.3	0.61	0.65	0.52	0.82	0.18	0.65	0.4	0.04	0.14	0.7	-0.26	-0.26	-0.65	-0.52	-0.19	0.47	0.46	0.3	0.41	0.49	0.2	0.26	0.01	-0.22	0.46	0.73	0.37	0	0.06	-0.21	-0.01	-0.03	0.1
S_CV11_12_W.P.I.	-0.19	0.32	0.47	0.35	0.07	0.31	-0.38	0.49	0.78	0.82	-0.56	0.76	0.72	0.82	0.77	0.68	0.9	0.86	0.82	0.84	-0.63	0.72	-0.52	-0.31	-0.06	0.83	0.21	0.25	-0.05	0.15	0.43	0.85	-0.41	0.73	0.71	-0.45	-0.31	-0.32	0.24	-0.46	0.55	0.82	-0.51	0.12	0.14	0.21	0.05	0.41	0.37
S_CV12_12_W.P.I.	-0.48	-0.51	-0.65	-0.46	-0.51	-0.26	-0.46	-0.34	0.2	-0.12	-0.62	0.3	0.27	0.09	-0.04	0.51	0.16	-0.11	-0.16	0.18	-0.59	-0.28	-0.56	-0.12	0.54	0.4	0.63	0.62	0.56	0.6	0.73	-0.49	-0.54	0.25	0.41	-0.61	-0.73	-0.74	0.41	-0.26	0.6	0.34	-0.67	-0.7	-0.39	-0.62	-0.49	0.65	0.67
S_CV13_12_W.P.I.	0.2	0.05	0.48	0.23	0.47	0.52	0.54	0.2	-0.36	-0.4	0.52	-0.38	-0.35	-0.45	-0.47	-0.15	-0.3	-0.5	-0.68	-0.43	0.66	0.1	0.73	0.34	-0.2	-0.31	-0.52	-0.4	-0.58	-0.59	-0.58	0.13	0.66	-0.45	-0.49	0.61	0.65	0.66	0.01	-0.06	-0.3	-0.17	0.65	-0.29	-0.64	-0.75	-0.8	-0.58	-0.38
S_CV14_12_W.P.I.	-0.17	-0.27	-0.14	-0.12	0.01	0.1	0.16	0.31	0.13	0.1	0.38	-0.27	0.24	0.56	-0.06	0	0.28	0.27	-0.32	0.11	0.67	0.37	0.45	0.07	-0.31	0.28	-0.5	-0.55	-0.36	-0.42	-0.62	-0.48	0.07	-0.02	-0.15	0.37	0.11	0.01	-0.42	0.07	-0.62	0.35	-0.13	0.01	-0.07	-0.32	0.02	-0.54	-0.48
S_CV15_12_W.P.I.	0.47	0.5	0.73	0.32	0.26	0.26	0.34	0.24	-0.03	0.04	0.53	-0.14	-0.19	-0.03	-0.02	0.14	0.08	0.15	0.16	-0.21	0.55	-0.14	0.3	0.02	-0.45	0.15	-0.54	-0.59	0.29	-0.4	-0.71	-0.09	0.29	-0.03	-0.04	0.42	0.43	0.64	-0.65	0.61	-0.77	-0.16	0.4	0.16	0.36	0.55	0.52	-0.57	-0.69
S_CV20_12_W.P.I.	-0.23	0.05	0.13	0.31	-0.19	0.51	-0.36	-0.42	-0.27	-0.43	-0.43	-0.11	-0.19	-0.12	-0.38	-0.05	-0.12	-0.52	-0.29	0.17	-0.61	-0.48	-0.54	-0.37	0.36	-0.2	0.45	0.4	0.42	0.22	0.65	-0.46	-0.14	-0.04	-0.11	-0.55	-0.44	-0.6	0.41	-0.41	0.59	-0.38	-0.71	0.14	-0.05	-0.03	-0.19	0.61	0.5
S_CV21_12_W.P.I.	-0.12	0.07	-0.2	-0.26	-0.21	-0.48	-0.09	-0.36	-0.35	-0.35	-0.32	-0.05	-0.07	-0.53	-0.39	-0.01	-0.42	-0.48	-0.39	-0.26	-0.17	-0.23	-0.19	0.15	0.35	-0.43	0.47	0.47	0.57	0.51	0.42	-0.26	-0.28	0.11	-0.16	-0.34	-0.04	-0.12	0.15	0.53	-0.29	-0.39	-0.37	0.05	0.54	0.25	0.39	0.1	0.14
S_CV23_12_W.P.I.	-0.43	-0.35	-0.51	-0.41	-0.37	-0.23	-0.22	-0.24	-0.01	-0.21	-0.53	0.1	-0.09	0.27	-0.19	0.47	0.08	-0.41	-0.41	0.23	-0.47	-0.05	-0.7	0.16	-0.19	-0.03	-0.23	0.09	-0.48	-0.17	-0.03	-0.43	0.22	0.38	0.37	-0.45	-0.39	-0.59	-0.01	-0.38	0.21	-0.22	-0.19	-0.44	-0.19	-0.36	-0.05	0.29	-0.13
S_CV24_12_W.P.I.	0.46	-0.15	-0.23	0.05	0.21	0.33	0.47	0.3	-0.33	-0.09	0.62	-0.32	-0.07	-0.19	-0.21	0.15	-0.35	-0.26	-0.27	-0.18	0.73	-0.23	0.57	0.49	0.19	-0.43	-0.01	-0.07	0.13	-0.1	-0.15	-0.19	0.46	0.09	-0.11	0.65	0.71	0.82	-0.2	0.83	-0.05	-0.23	0.72	0.3	0.01	0.09	-0.17	0.08	-0.19
S_CV25_12_W.P.I.	-0.41	0.03	-0.32	-0.24	0.31	-0.47	0.33	-0.08	-0.46	-0.34	0.03	-0.44	-0.17	-0.54	-0.56	-0.25	0.07	-0.34	-0.66	-0.21	0.28	0.04	0.53	0.26	0.18	-0.43	0.14	0.24	-0.37	0.03	0.18	-0.2	0.3	0.15	-0.26	0.37	0.4	0.58	-0.09	-0.19	0.35	-0.06	0.35	-0.26	-0.09	-0.15	-0.41	0.24	0.37
S_CV31_12_W.P.I.	-0.48	-0.46	-0.46	-0.49	-0.59	-0.6	-0.34	-0.43	-0.43	-0.49	-0.57	-0.24	-0.12	-0.46	-0.4	-0.1	-0.26	-0.49	-0.38	-0.43	-0.73	-0.61	-0.6	0.14	0.69	-0.44	0.74	0.71	0.43	0.71	0.79	-0.47	-0.06	-0.07	-0.17	-0.46	-0.51	-0.2	0.5	-0.31	0.82	-0.41	-0.35	0.22	0.56	0.28	0.63	0.83	0.83
S_CV01_12_W.P.I.	-0.53	-0.17	-0.11	-0.37	-0.43	-0.09	-0.42	-0.44	0.09	-0.17	-0.78	0.5	-0.31	0.22	-0.24	0.61	0.16	-0.36	0.11	-0.35	-0.68	-0.14	-0.73	-0.28	-0.69	0.06	-0.6	-0.46	-0.61	-0.45	-0.73	-0.47	-0.26	0.42	0.55	-0.71	-0.68	-0.85	-0.65	-0.33	-0.75	-0.07	-0.75	-0.69	0	-0.43	-0.45	-0.37	-0.64
S_CV05_12_W.P.I.	-0.24	-0.02	-0.34	0.01	-0.19	0.18	-0.35	-0.41	-0.29	-0.52	-0.33	-0.06	-0.33	-0.03	-0.02	0.01	-0.42	-0.5	-0.05	-0.05	-0.52	-0.52	-0.46	-0.21	0.38	-0.37	0.55	0.53	0.57	0.43	0.62	-0.46	-0.52	-0.05	0.04	-0.49	-0.5	-0.71	-0.03	-0.11	0.64	-0.32	-0.7	0.54	0.58	0.45	0.77	0.54	0.37
S_CV07_12_W.P.I.	-0.08	-0.36	-0.61	-0.4	-0.26	-0.41	-0.21	0.1	0.43	0.36	-0.34	0.57	0.52	0.44	0.22	0.59	0.5	0.42	0.39	0.5	-0.37	0.38	-0.01	0.31	0.63	0.41	0.59	0.57	0.5	0.58	0.49	-0.11	0.3	0.54	0.52	-0.38	-0.47	-0.39	0.32	0.48	0.67	0.52	-0.48	0.12	-0.44	-0.25	0.09	0.69	0.66
S_CV22_12_W.P.I.	-0.4	-0.44	-0.69	-0.49	-0.35	-0.66	-0.24	0.27	0.27	0.24	0.19	0.22	0.54	0.18	0.34	0.42	0.5	0.37	0.41	0.42	0.09	0.38	0.56	0.28	0.52	0.32	0.43	0.34	0.78	0.66	0.39	0.01	-0.33	0.4	0.35	0.25	0.4	0.01	0.15	0.46	-0.22	0.34	0.28	0.34	0.44	0.6	0.77	0.28	0.24
S_CV27_12_W.P.I.	-0.47	-0.31	-0.52	-0.45	0.3	-0.47	0.34	0.5	0.46	0.51	0.39	0.39	0.57	0.57	0.4	0.28	0.53	0.39	0.1	0.45	0.56	0.62	0.54	0.24	0.33	0.57	0.17	0.05	0.23	0.17	0.03	0.33	0.46	0.23	0.42	0.55	0.47	0.63	0.41	0.5	0.07	0.73	0.62	-0.62	-0.48	-0.63	-0.67	0.07	0.33
S_CV35_12_W.P.I.	-0.18	-0.38	-0.53	-0.44	-0.12	-0.28	-0.18	0.16	0.33	0.44	-0.3	0.24	0.42	0.5	0.4	0.34	0.38	0.53	0.27	0.49	-0.33	0.14	0.01	0.29	0.3	0.46	0.41	0.31	0.56	0.51	0.38	-0.11	-0.28	0.44	0.32	-0.21	-0.25	-0.36	0.03	0.36	-0.22	0.46	-0.26	-0.26	-0.39	-0.06	-0.4	0.47	0.23
S_CV02_16_W.P.I.	0.4	-0.48	-0.46	-0.23	0.03	-0.47	-0.15	0.2	-0.11	-0.21	0.12	-0.45	0.16	0.22	-0.25	-0.37	0.27	0.08	-0.36	0.28	0.04	-0.02	0.45	0.04	-0.02	-0.05	-0.04	-0.38	0.51	-0.02	-0.34	-0.09	-0.17	-0.15	-0.03	0.36	0.28	0.43	-0.27	0.63	-0.52	-0.25	0.56	-0.08	0.08	0.21	0.21	-0.27	-0.16
S_CV04_16_W.P.I.	0.19	-0.47	-0.04	-0.39	0.33	0.25	-0.2	-0.13	-0.39	-0.41	0.21	-0.48	-0.43	0.01	-0.32	-0.39	-0.53	-0.3	-0.53	-0.45	0.41	-0.34	-0.06	-0.01	-0.56	-0.48	-0.69	-0.6	-0.24	-0.49	-0.58	-0.52	-0.29	-0.22	-0.33	0.32	0.2	-0.07	-0.47	-0.18	-0.71	-0.42	-0.01	0.12	0.15	0.29	0.31	-0.62	-0.8
S_CV06_16_W.P.I.	-0.32	-0.04	-0.37	-0.04	-0.04	-0.25	0.03	0.06	-0.12	-0.04	0.42	0	0.32	-0.02	-0.34	-0.05	-0.1	-0.08	0.07	-0.1	0.48	0.14	0.31	0	0.45	-0.37	0.39	0.3	0.6	0.64	0.22	0.35	-0.28	-0.03	-0.08	0.13	0.19	0.03	0.12	-0.18	-0.22	-0.24	-0.1	0.18	0.1	0.03	-0.49	0.22	0.4
S_CV08_16_W.P.I.	-0.73	-0.45	-0.65	-0.43	-0.36	-0.4	-0.25	-0.25	-0.13	-0.42	-0.44	0	-0.31	-0.27	-0.48	0.41	0.2	-0.46	0.11	0.14	-0.54	-0.28	-0.16	-0.09	0.11	-0.1	0.4	0.41	0.61	0.54	0.46	-0.53	-0.62	0.21	-0.1	-0.44	-0.32	-0.43	0.1	-0.4	0.19	-0.23	-0.54	0.05	-0.35	0.16	0.27	0.39	0.26
S_CV09_16_W.P.I.	-0.44	-0.22	-0.51	-0.14	0.03	-0.42	0.41	-0.01	-0.22	-0.29	0.22	-0.07	-0.38	-0.35	-0.23	-0.16	-0.42	-0.34	0	-0.31	0.43	-0.11	0.57	-0.18	-0.13	0.07	-0.07	-0.19	-0.27	-0.13	-0.2	-0.35	-0.11	-0.17	-0.4	0.16	0.37	-0.03	-0.14	-0.43	-0.06	-0.11	-0.34	-0.2	-0.35	-0.17	0.45	-0.03	-0.37
S_CV10_16_W.P.I.	0.44	0.26	0.45	0.22	0.5	0.15	0.53	0.41	0.25	0.32	0.55	0.16	-0.15	0.21	0.02	-0.09	0.14	0.26	-0.1	0.09	0.6	0.48	0.5	0.02	-0.15	0.09	-0.46	-0.43	-0.7	-0.52	-0.46	0.18	0.51	-0.04	-0.02	0.54	0.54	0.33	0.1	0.04	-0.15	0.32	0.53	0.13	-0.16	-0.28	-0.01	-0.41	-0.26
S_CV11_16_W.P.I.	-0.26	-0.17	0.22	0.07	0	-0.14	-0.33	-0.32	-0.37	-0.34	-0.26	-0.41	-0.36	-0.26	-0.17	-0.4	0.19	-0.34	0	-0.37	-0.52	-0.43	-0.33	-0.26	-0.24	-0.01	-0.08	0.1	-0.38	-0.35	0.47	-0.54	-0.41	-0.3	-0.37	-0.21	-0.28	-0.39	0.15	-0.66	0.4	-0.51	-0.34	-0.24	-0.35	-0.3	-0.52	0.12	0.14
S_CV12_16_W.P.I.	-0.5	-0.37	-0.32	-0.37	-0.41	-0.51	-0.38	-0.19	0.3	0.09	-0.54	0.4	0.33	-0.17	0.39	0.46	0.26	0.5	0.41	0.06	-0.48	-0.14	-0.37	-0.14	0.06	0.37	0.5	0.5	0.68	0.59	0.64	0.1	-0.57	0.15	0.16	-0.56	-0.5	-0.54	0.25	0.16	0.26	0.18	-0.52	-0.52	0.09	-0.65	-0.7	0.57	0.3
S_CV13_16_W.P.I.	-0.04	0.03	0.59	0.1	0.06	0.45	-0.37	-0.34	-0.26	-0.5	-0.42	-0.18	-0.43	-0.32	-0.42	-0.08	-0.05	-0.46	-0.47	-0.59	-0.54	-0.35	-0.13	-0.36	-0.18	-0.23	-0.27	-0.21	-0.6	-0.42	0.2	-0.32	-0.09	-0.16	0.07	-0.44	-0.5	-0.46	0.3	-0.71	0.47	-0.53	-0.61	-0.27	-0.14	-0.25	-0.35	-0.18	0.21
S_CV14_16_W.P.I.	-0.35	-0.49	-0.49	-0.28	-0.11	-0.3	0.17	0.32	0.19	0.16	0.41	0.19	0.21	0.33	0	0.04	0.17	0.18	-0.43	0.06	0.53	0.43	0.46	0.16	-0.16	0.23	-0.46	-0.51	-0.2	-0.27	-0.59	-0.08	0.35	0.02	0.06	0.39	0.14	0.35	-0.33	0.48	-0.68	0.14	0.04	-0.05	-0.08	-0.08	-0.21	-0.44	-0.41
S_CV15_16_W.P.I.	0.33	0.28	0.46	-0.17	-0.04	0.07	0.08	-0.1	-0.06	-0.06	0.26	0.05	-0.39	-0.14	-0.26	0.13	-0.21	-0.15	-0.21	-0.47	0.16	-0.31	0.03	-0.06	-0.52	0.09	-0.53	-0.59	0.08	-0.45	-0.63	-0.14	-0.34	-0.31	-0.17	-0.02	-0.03	-0.06	-0.5	0.19	-0.59	-0.43	-0.04	0.04	0.26	0.46	0.48	-0.39	-0.65
S_CV19_16_W.P.I.	0.65	0.71	0.72	0.68	0.31	0.69	0.29	0.12	0.26	0.5	0.17	-0.18	0.15	0.21	0.57	-0.07	0.42	0.27	0.11	0.03	0.17	0.05	0.11	-0.28	-0.32	0.35	-0.25	-0.29	-0.35	-0.14	-0.34	0.58	0.24	0.02	0.16	-0.12	-0.05	-0.3	-0.21	0.3	-0.39	0.35	-0.19	0.64	0.57	0.55	0.5	-0.11	0.03
S_CV20_16_W.P.I.	-0.01	-0.3	0.1	-0.07	0.15	0.33	-0.36	-0.23	-0.38	-0.52	0.38	-0.2	-0.53	-0.17	-0.51	-0.17	-0.28	-0.51	0.06	0.02	-0.31	-0.38	-0.05	-0.23	-0.05	-0.32	-0.2	-0.35	-0.29	-0.37	0.03	-0.22	-0.06	-0.43	-0.03	-0.04	-0.07	-0.45	-0.03	-0.1	0.16	-0.12	-0.35	-0.27	-0.38	-0.56	-0.5	-0.04	0.09
S_CV21_16_W.P.I.	-0.06	-0.07	0.27	-0.32	-0.41	-0.01	-0.4	-0.48	-0.36	-0.54	-0.59	0.1	-0.32	-0.23	-0.15	-0.34	-0.46	-0.42	-0.45	-0.55	-0.59	-0.54	-0.63	-0.2	-0.13	-0.52	0.13	0.12	0.45	0.37	0.21	0.2	-0.53	-0.22	-0.22	-0.57	-0.51	-0.52	0.08	0.39	-0.54	-0.44	-0.45	-0.06	0.38	0.17	0.29	-0.43	-0.13
S_CV23_16_W.P.I.	-0.31	-0.57	-0.64	-0.52	-0.34	-0.41	-0.31	0.04	0.16	0.04	-0.14	0.08	0.08	0.3	-0.27	0.41	0.19	-0.2	0.02	0.41	-0.25	-0.2	-0.46	0.23	0.04	0.39	-0.25	-0.14	-0.38	0.04	-0.09	-0.36	0.08	0.28	0.39	-0.24	-0.35	-0.47	0.12	0.16	-0.01	-0.06	-0.16	-0.12	-0.28	-0.22	0.22	0.01	-0.03
S_CV24_16_W.P.I.	-0.27	-0.27	0.03	0.07	-0.09	0.05	0.33	0.15	-0.14	0.02	0.27	-0.27	-0.04	0.2	-0.16	-0.01	-0.22	-0.24	0.21	0.23	0.42	0.12	0.19	0.32	0.06	-0.06	0.14	-0.01	-0.18	0.17	0.3	0.23	0.19	-0.05	0	0.38	0.48	0.56	0.22	0.75	0.39	-0.12	0.54	-0.11	-0.41	0.06	-0.05	0.38	0.3
S_CV25_16_W.P.I.	0.44	0.05	0.16	0.21	0.51	0.35	0.4	0.02	-0.55	-0.48	0.33	-0.62	-0.47	-0.65	-0.67	-0.52	-0.65	-0.41	-0.45	-0.59	0.69	-0.18	0.63	0.29	-0.38	-0.54	-0.37	-0.43	-0.49	-0.46	-0.51	-0.22	0.54	-0.57	-0.53	0.55	0.57	0.79	-0.06	0.34	-0.28	-0.5	0.75	0.01	-0.32	-0.4	-0.47	-0.46	-0.14
S_CV26_16_W.P.I.	-0.05	-0.13	0.21	-0.42	0.02	-0.4	-0.3	0.31	0.32	0.28	0.5	-0.04	0.38	0.38	0.42	0.01	0.22	0.44	0.56	0.58	0.22	0.46	0.34	0.14	-0.05	0.42	-0.02	-0.34	0.14	0.14	-0.25	0.2	-0.21	0.19	0.48	0.34	-0.01	0.02	-0.2	-0.09	-0.66	0.31	0.16	-0.15	-0.05	-0.25	0.43	-0.44	-0.2
S_CV28_16_W.P.I.	0.59	0.11	0.27	0.24	0.41	0.15	0.15	0.23	-0.33	-0.1	0.49	-0.55	-0.23	-0.09	-0.29	-0.45	-0.53	0.32	-0.29	-0.43	0.6	0.56	0.5	0.17	-0.39	-0.34	-0.51	-0.54	-0.08	-0.31	-0.65	-0.22	0.14	-0.5	-0.36	0.58	0.58	0.7	-0.51	0.43	-0.66	-0.56	0.63	0.3	0.47	0.25	0.15	-0.68	-0.56
S_CV29_16_W.P.I.	0.39	0.56	0.66	0.61	0.05	0.67	-0.27	-0.43	-0.27	-0.32	-0.56	-0.3	-0.27	-0.57	-0.19	-0.09	-0.25	-0.31	-0.28	-0.42	-0.58	-0.42	-0.57	-0.44	-0.08	-0.16	0.38	0.36	0.29	0.11	0.58	-0.44	-0.27	0.04	-0.21	-0.46	-0.39	-0.33	-0.08	-0.66	0.6	-0.46	-0.55	-0.16	0.57	0.24	-0.3	0.61	0.34
S_CV30_16_W.P.I.	0.64	0.66	0.71	0.71	0.14	0.73	-0.06	-0.21	0.24	0.36	-0.61	0	0.08	0.12	0.12	0.02	0.36	0.09	-0.08	-0.17	-0.48	-0.04	-0.43	-0.33	-0.16	0.21	-0.11	-0.02	-0.64	-0.5	0.16	-0.05	0.01	0.2	0.13	-0.45	-0.23	-0.49	0.43	-0.57	0.55	0.3	-0.45	0.4	0.51	0.5	0.51	0.25	0.36
S_CV31_16_W.P.I.	-0.38	-0.64	-0.57	-0.59	-0.56	-0.68	-0.2	-0.29	-0.39	-0.37	-0.4	-0.22	-0.11	-0.37	-0.53	-0.17	-0.19	-0.49	-0.27	-0.37	-0.49	-0.51	-0.58	0.13	0.47	-0.37	0.54	0.53	0.27	0.5	0.64	-0.45	0.1	-0.37	-0.21	-0.2	-0.25	0.23	0.43	0.04	0.68	-0.48	0.26	-0.07	-0.02	-0.44	0.18	0.57	0.66
S_CV32_16_W.P.I.	-0.1	0.42	0.31	0.18	0.1	0.17	0.1	0.03	-0.26	0.02	0.2	-0.4	0	-0.43	-0.31	-0.34	-0.37	-0.17	-0.1	-0.01	0.07	-0.24	0.45	0.12	-0.35	-0.12	-0.53	-0.5	-0.56	-0.35	-0.67	0.31	-0.08	-0.03	-0.11	0.34	0.35	0.51	-0.37	0.23	-0.68	-0.55	0.46	-0.08	-0.05	0.11	-0.37	-0.65	-0.37
S_CV33_16_W.P.I.	0.3	-0.15	0.33	0.02	0.07	0.5	-0.2	-0.23	-0.28	0.05	-0.26	-0.27	-0.1	-0.34	-0.44	-0.33	0.12	-0.28	-0.44	-0.32	-0.59	-0.3	-0.49	-0.07	-0.32	-0.34	-0.4	-0.29	-0.7	-0.53	-0.37	-0.23	0.21	-0.02	-0.06	-0.16	-0.38	0.17	0.01	-0.13	0.18	-0.43	0.07	0	-0.05	0.15	0.24	-0.38	0.22
S_CV34_16_W.P.I.	0.57	0.19	0.23	0.37	0.34	0.43	0.04	-0.29	-0.39	-0.36	-0.39	-0.56	-0.33	-0.49	-0.33	-0.45	-0.46	-0.22	-0.34	-0.22	-0.51	-0.56	-0.52	-0.07	0	-0.29	0.43	0.36	0.12	0.2	0.45	0.25	0.32	-0.31	-0.32	0.01	-0.09	0.19	0.48	-0.08	0.67	-0.51	0.31	0.18	0.58	0.38	0.02	0.57	0.58
S_CV37_16_W.P.I.	-0.38	-0.33	0.08	-0.34	-0.28	-0.19	-0.33	-0.38	-0.37	-0.52	-0.38	-0.24	-0.16	-0.21	-0.34	-0.42	-0.23	-0.33	0.13	-0.21	-0.63	-0.63	-0.68	-0.26	0.24	-0.4	0.46	0.31	0.53	0.48	0.32	-0.48	-0.48	0	-0.27	-0.42	-0.47	-0.2	0.45	-0.24	0.48	-0.64	-0.22	0.22	0.63	0.72	0.87	0.24	0.42
S_CV38_16_W.P.I.	-0.05	-0.36	-0.05	-0.15	-0.46	0.02	-0.48	-0.46	-0.2	-0.3	-0.63	-0.17	0.09	-0.04	-0.24	-0.26	-0.07	-0.34	0.27	0.23	-0.87	-0.61	-0.84	-0.32	0.42	-0.03	0.48	0.45	0.15	0.37	0.57	-0.25	-0.29	-0.08	-0.09	-0.63	-0.7	-0.57	0.58	-0.21	0.75	-0.22	-0.59	-0.53	-0.5	-0.57	-0.47	0.6	0.66
S_CV39_16_W.P.I.	0.39	0.46	0.71	0.49	-0.13	0.48	-0.29	-0.13	0.42	0.53	-0.57	0.45	0.33	0.29	0.29	0.21	0.46	0.43	0.57	0.16	-0.64	-0.03	-0.55	-0.36	-0.13	0.4	0.22	0.08	0.53	0.37	0.17	0.23	-0.34	0.25	0.47	-0.57	-0.64	-0.48	0.27	-0.2	-0.09	0.25	-0.63	0.46	0.65	0.75	0.62	0.23	-0.13
S_CV40_16_W.P.I.	0.62	0.64	0.71	0.53	0.08	0.63	-0.27	-0.2	0	0.07	-0.2	-0.19	0.2	0.06	0.38	0	-0.31	0.12	0.33	-0.54	-0.29	0.14	-0.4	-0.21	-0.12	0.12	-0.13	-0.2	-0.05	0.08	-0.03	0.4	-0.43	0.03	0.1	-0.34	-0.38	-0.04	-0.13	-0.09	-0.53	0.28	-0.27	0.42	0.64	0.71	0.7	-0.32	-0.05
S_CV43_16_W.P.I.	-0.48	-0.32	-0.59	-0.35	-0.22	-0.65	0.09	0.22	0.3	0.35	0.22	-0.02	0.02	0.27	0.12	0.1	0.41	0.35	-0.18	0.45	-0.41	0.36	0.14	-0.15	0.02	0.05	0.14	-0.07	-0.22	0.1	0.16	0.42	0	0.13	0.25	-0.03	-0.38	-0.12	0.14	-0.3	0.03	0.42	-0.07	0.34	-0.26	0.13	0.04	0.21	0.19
S_CV44_16_W.P.I.	-0.41	-0.42	-0.56	-0.42	-0.2	-0.35	-0.42	0.02	0.45	0.38	-0.3	0.49	0.49	0.39	0.34	0.41	0.5	0.45	0.53	0.65	-0.48	0.29	-0.23	-0.21	0.54	0.54	0.56	0.5	0.47	0.55	0.62	-0.07	-0.42	0.43	0.47	-0.45	-0.61	-0.7	0.46	-0.23	0.55	0.5	-0.69	0.06	0.09	0.13	0.17	0.69	0.58
S_CV45_16_W.P.I.	0.45	0.19	0.66	0.43	0.27	0.65	-0.31	-0.04	0.2	0.19	0.1	0.28	0.06	-0.24	-0.08	0.29	-0.01	0.39	0.39	0.37	-0.23	-0.09	0.04	-0.25	0.19	-0.03	0.29	0.09	0.58	0.16	0.09	0.25	-0.43	0.14	0.33	-0.21	-0.33	-0.42	0.03	-0.3	0.39	0.06	-0.56	0.15	0.56	0.22	0.64	0.21	-0.16
S_CV46_16_W.P.I.	0.45	0.07	0.14	0.08	-0.01	0.44	0.25	-0.07	-0.36	-0.17	0	-0.49	-0.28	-0.31	-0.38	-0.55	-0.32	-0.28	-0.18	-0.25	0.23	0.08	-0.08	0.01	-0.13	-0.07	-0.28	-0.27	-0.36	-0.38	-0.44	-0.08	-0.15	-0.37	-0.47	0.37	0.35	0.51	-0.09	-0.04	0.03	-0.55	0.48	0.05	0.19	0.28	0	-0.29	-0.24
S_CV47_16_W.P.I.	0.37	0.22	0.3	0.13	0.28	0.25	0.32	0.22	-0.19	-0.07	0.26	-0.16	-0.33	-0.35	0.15	-0.41	-0.34	-0.05	-0.08	-0.13	0.36	-0.52	-0.43	0.16	-0.05	-0.12	-0.36	-0.34	-0.67	-0.53	-0.06	0.17	0.4	-0.33	-0.18	0.49	0.55	0.72	0.05	-0.18	0.38	0.07	0.65	-0.48	-0.46	-0.59	-0.53	-0.17	-0.16
S_CV50_16_W.P.I.	0.6	0.43	0.69	0.48	0.41	0.63	0.43	0.53	0.43	0.5	0.58	-0.08	0.27	0.61	0.39	0.14	0.47	0.6	0.08	0.51	0.59	0.64	0.71	0.17	-0.47	0.43	-0.66	-0.68	-0.6	-0.65	-0.68	0.57	0.51	0.03	0.2	0.62	0.72	0.76	-0.5	0.36	-0.61	0.21	0.7	-0.17	-0.33	0	-0.26	-0.68	-0.67
S_CV51_16_W.P.I.	0.63	0.33	0.44	0.5	0.54	0.51	0.54	0.34	-0.05	0.02	0.6	-0.32	-0.15	-0.11	-0.09	-0.49	-0.3	-0.04	0.14	-0.1	0.64	0.49	0.61	0.22	-0.28	-0.18	-0.54	-0.45	-0.42	-0.46	-0.62	0.4	0.62	-0.3	-0.4	0.62	0.68	0.73	-0.02	0.48	-0.51	0.05	0.7	0.09	-0.48	-0.23	-0.63	-0.67	-0.48
S_CV52_16_W.P.I.	-0.45	-0.6	-0.74	-0.47	-0.5	-0.5	-0.18	-0.28	-0.4	-0.29	-0.23	-0.18	-0.2	-0.38	-0.66	-0.47	0.09	-0.53	-0.46	-0.52	-0.54	-0.69	-0.48	-0.12	0.19	-0.47	0.52	0.44	-0.17	0.19	0.61	-0.28	-0.02	-0.2	-0.25	-0.13	-0.25	0.21	0.47	-0.39	0.68	-0.38	0.22	0.24	0.15	0.01	0.41	0.41	0.64
S_CV53_16_W.P.I.	-0.69	-0.28	-0.46	-0.2	-0.08	-0.39	-0.51	0.05	0.51	0.46	-0.54	0.43	0.66	0.56	0.39	0.27	0.62	0.64	0.62	0.5	-0.69	0.55	-0.61	-0.25	0.26	0.52	0.36	0.28	0.08	0.24	0.16	0.46	-0.39	0.55	0.59	-0.51	-0.58	-0.52	0.56	-0.12	0.42	0.32	-0.34	-0.55	-0.3	-0.22	0.13	0.16	0.5
S_CV56_16_W.P.I.	0.05	-0.32	-0.32	-0.36	0.22	-0.45	0.27	0.47	0.26	0.12	0.69	-0.06	0.09	0.53	0.15	0	0.11	0.28	0.13	0.13	0.66	0.53	0.61	0.26	-0.27	0.03	-0.5	-0.55	-0.6	-0.5	-0.5	0.39	0.35	-0.12	0.07	0.62	0.55	0.63	-0.28	0.51	-0.44	0.14	0.61	0.23	-0.47	-0.32	-0.7	-0.6	-0.24
S_CV57_16_W.P.I.	-0.44	-0.45	-0.57	-0.47	-0.51	-0.63	-0.54	-0.38	0.01	-0.35	-0.51	-0.05	0.41	0.27	-0.01	0.33	0.25	0.49	-0.08	-0.02	-0.76	-0.13	-0.75	-0.05	0.59	0.02	0.63	0.63	0.63	0.63	0.74	-0.39	-0.54	0.27	0.46	-0.62	-0.66	-0.69	0.67	-0.01	0.65	-0.32	-0.67	0.33	0.43	0.28	0.28	0.59	0.75
S_CV58_16_W.P.I.	0.18	-0.18	-0.46	-0.11	0.2	0.17	0.21	0.09	-0.33	-0.15	0.41	-0.47	0.02	-0.01	-0.27	-0.57	0.04	-0.15	-0.55	-0.17	0.37	-0.59	0.27	0.19	-0.04	-0.07	0.1	-0.13	-0.04	-0.13	0.15	0.05	0.37	-0.34	-0.34	0.44	0.42	0.67	0.18	-0.02	0.32	-0.53	0.69	-0.21	0.17	-0.21	0.07	-0.05	0.26
S_CV59_16_W.P.I.	0.55	0.26	0.56	0.35	0.31	0.53	0.21	0.2	0.1	0.25	0.51	-0.12	-0.2	0.07	0.38	-0.07	-0.17	0.23	0.1	0.15	0.41	0.1	0.47	0	-0.49	0.08	-0.55	-0.56	-0.44	-0.46	-0.72	0.05	0.28	-0.34	-0.21	0.32	0.18	-0.15	-0.59	-0.3	-0.68	0.13	-0.03	-0.02	0.1	-0.38	-0.28	-0.69	-0.55
S_CV61_16_W.P.I.	-0.12	-0.43	-0.45	-0.51	-0.53	-0.48	-0.51	-0.4	0.25	0.02	-0.59	0.32	0.21	0.41	0.24	0.38	0.45	0.12	0.09	0.16	-0.74	-0.03	-0.68	-0.19	0.33	0.27	0.42	0.46	-0.25	0.31	0.68	-0.28	-0.32	0.23	0.37	-0.67	-0.72	-0.81	0.24	-0.47	0.65	-0.02	-0.74	-0.47	-0.39	-0.45	-0.46	0.42	0.64
S_CV62_16_W.P.I.	0.32	-0.47	-0.68	-0.39	-0.42	-0.28	-0.21	-0.02	-0.21	-0.34	0.09	-0.26	-0.14	0.06	-0.48	-0.53	-0.37	-0.09	-0.04	0.21	-0.13	-0.15	-0.24	0.02	0.18	-0.24	0.3	0.25	0.36	0.2	0.49	-0.25	-0.16	-0.1	-0.09	0.16	0.22	0.38	0.55	0.31	0.55	-0.5	0.34	0	-0.23	0.57	0.62	0.48	0.4
S_CV63_16_W.P.I.	-0.49	0.06	-0.18	0.11	-0.16	-0.04	-0.52	-0.41	-0.12	-0.48	-0.53	0.07	0.01	-0.17	0.17	0.02	-0.29	0.08	0.51	0.07	-0.6	-0.12	-0.38	-0.3	0.31	-0.25	0.46	0.56	-0.05	0.41	0.62	-0.4	-0.44	0.04	0.22	-0.62	-0.62	-0.74	0.54	-0.73	0.68	-0.38	-0.75	0.12	-0.16	0.12	0.35	0.61	0.54
S_CV64_16_W.P.I.	0.38	-0.41	-0.49	-0.41	-0.14	-0.35	-0.12	0.04	-0.02	0.1	0.08	-0.34	0.02	0.11	-0.34	-0.36	0.3	-0.28	-0.22	0.23	-0.42	-0.28	-0.24	0.23	0.37	0.28	0.12	0.06	-0.6	-0.07	0.16	-0.38	0.38	-0.22	-0.38	0.12	-0.15	0.4	0.52	-0.1	0.53	0.11	0.35	-0.61	-0.75	-0.67	-0.66	0.05	0.52
S_CV65_16_W.P.I.	0.17	-0.22	-0.05	-0.1	-0.43	0.11	0.02	0.25	0.58	0.58	-0.35	0.55	0.67	0.53	0.74	0.53	0.36	0.6	0.73	0.76	-0.37	0.47	-0.55	0.03	0.47	0.69	0.6	0.65	-0.19	0.61	0.75	0.64	-0.28	0.26	0.5	-0.4	-0.39	0.26	0.42	0.22	0.81	0.53	-0.12	-0.3	0.01	-0.2	0.17	0.72	0.78
S_CV05_16_W.P.I.	-0.26	-0.01	-0.35	0.05	-0.32	0.07	0.18	-0.37	-0.48	-0.64	0.18	-0.09	-0.51	-0.41	-0.25	-0.01	-0.62	-0.6	-0.22	-0.47	0.44	-0.6	0.02	-0.08	-0.17	-0.57	-0.1	0.21	0.13	-0.04	0.3	-0.65	-0.12	-0.21	-0.44	-0.19	-0.15	-0.1	-0.35	-0.1	0.33	-0.49	-0.35	0.19	0.65	0.26	0.1	-0.11	-0.22
S_CV07_16_W.P.I.	-0.22	-0.2	-0.33	-0.25	-0.41	-0.29	-0.41	-0.34	0.16	-0.07	-0.62	0.53	0.29	0.03	-0.02	0.46	0.27	0	-0.02	0.23	-0.66	-0.44	-0.53	-0.01	0.37	0.22	0.3	0.37	0.33	0.24	0.6	-0.21	-0.27	0.4	0.33	-0.62	-0.58	-0.57	0.33	-0.09	0.58	0.02	-0.57	-0.25	-0.27	-0.59	-0.81	0.58	0.29
S_CV17_16_W.P.I.	-0.03	-0.33	-0.6	-0.46	0.11	-0.71	0.11	0.26	0.04	-0.21	0.34	0.01	0.22	-0.17	-0.26	0.3	0.16	-0.04	0.02	0.15	0.57	0.52	0.4	0.17	0.36	-0.25	0.17	-0.11	0.49	0.25	-0.15	-0.14	0.03	0.26	0.37	0.45	0.4	0.5	-0.17	0.55	0.06	-0.14	0.42	0.2	-0.09	0.15	0.42	0	0.08
S_CV18_16_W.P.I.	0.46	0.26	0.48	0.28	0.12	0.48	0.44	0.01	-0.34	-0.22	-0.03	-0.36	-0.13	-0.05	-0.02	-0.08	-0.41	-0.1	-0.07	-0.37	0.38	-0.28	0.19	0.32	-0.25	-0.27	-0.42	-0.35	-0.35	-0.37	-0.3	0.2	0.4	-0.33	-0.32	0.37	0.5	0.67	-0.37	0.41	-0.26	-0.23	0.64	-0.13	-0.19	-0.14	0.04	-0.31	-0.48
S_CV22_16_W.P.I.	-0.27	-0.39	-0.29	-0.52	-0.26	-0.45	-0.24	0.13	0.01	-0.23	0.16	-0.16	0.28	-0.14	0.14	0.05	0.2	0.35	0.21	-0.01	0.13	0.44	0.2	0.15	0.3	0.1	0.21	0.16	0.72	0.53	0.24	-0.16	-0.55	0.09	0.23	0.2	0.29	-0.26	0.01	0.31	-0.4	-0.27	0.23	0.63	0.65	0.5	0.68	0.13	-0.07
S_CV27_16_W.P.I.	0.04	0.3	0.12	0.21	0.37	-0.18	0.16	0.43	0.59	0.65	-0.06	0.52	0.52	0.59	0.59	0.07	0.66	0.63	0.53	0.65	0.19	0.85	0.42	-0.12	0.14	0.6	-0.03	-0.07	0.13	-0.11	0.16	0.6	-0.14	0.36	0.39	0.16	0.03	-0.08	0.22	0.23	0.07	0.66	0.19	-0.15	-0.13	-0.49	-0.53	-0.08	0.17
S_CV35_16_W.P.I.	0.33	-0.07	0.04	-0.26	-0.03	-0.14	-0.03	-0.1	0.06	0.06	-0.5	0.25	0.18	0.3	0.07	0.27	0.01	0.26	0.05	0.29	-0.5	-0.52	-0.15	0.26	0.02	0.1	0.07	0.04	0.35	0.25	0.32	-0.08	-0.4	0.24	0.11	-0.25	-0.24	-0.15	-0.22	0.39	-0.41	-0.13	-0.07	-0.21	0.05	-0.17	-0.51	0.31	-0.24
S_CV36_16_W.P.I.	0.3	0.16	0.51	0.02	0.29	0.21	0.22	0.13	-0.45	-0.4	0.67	-0.61	-0.52	-0.45	-0.45	-0.7	-0.31	-0.47	-0.68	-0.41	0.5	-0.09	0.61	0.15	-0.47	-0.44	-0.63	-0.62	-0.67	-0.7	-0.65	-0.29	0.03	-0.4	-0.3	0.54	0.53	0.64	-0.35	-0.22	-0.58	-0.63	0.55	-0.2	-0.38	-0.35	-0.34	-0.68	-0.61
S_CV41_16_W.P.I.	-0.31	0.2	0.54	-0.11	0.12	0.04	-0.24	0.03	0.48	0.49	-0.67	0.57	0.43	0.59	0.58	0.46	0.51	0.29	0.34	0.51	-0.57	0.7	-0.57	-0.22	0.41	0.41	0.57	0.53	0.49	0.64	0.72	0.4	-0.26	0.48	0.53	-0.51	-0.65	-0.62	0.57	-0.51	0.4	0.53	-0.47	-0.32	-0.31	-0.23	-0.5	0.6	0.59
S_CV48_16_W.P.I.	-0.4	0.09	-0.19	-0.11	0.02	-0.3	-0.3	0	0.41	0.31	-0.34	0.52	0.14	0.55	0.34	0.33	0.18	0.28	0.51	0.39	-0.33	0.04	-0.16	-0.07	0.19	0.31	0.3	0.39	0.45	0.35	0.25	0.24	-0.36	0.4	0.24	-0.39	-0.4	-0.66	0.11	-0.22	0.13	0.5	-0.63	-0.08	-0.41	-0.28	-0.62	0.32	-0.36
S_CV60_16_W.P.I.	-0.48	-0.3	-0.48	-0.15	0.34	0.2	-0.07	0.41	0.46	0.41	0.41	0.34	0.5	0.58	0.51	0.34	0.65	0.43	0.26	0.52	0.26	0.63	-0.19	0.09	0.11	0.51	0.18	0.27	-0.49	0.02	0.62	0.35	-0.45	0.28	0.39	0.3	0	-0.17	0.58	-0.53	0.39	0.42	0.1	-0.32	-0.71	-0.59	-0.5	0.38	0.35
S_CV04_24_W.P.I.	-0.15	-0.39	-0.24	-0.47	0.07	-0.53	-0.25	-0.1	-0.4	-0.28	0.4	-0.5	-0.47	-0.42	-0.33	-0.57	-0.3	-0.31	-0.56	-0.46	0.14	-0.19	0.26	-0.01	-0.34	-0.47	-0.46	-0.53	0.29	-0.41	-0.7	-0.54	0.19	-0.29	-0.06	0.28	0.05	0.17	-0.34	0.08	-0.68	-0.54	0.01	0.09	-0.3	0.09	-0.26	-0.58	-0.65
S_CV06_24_W.P.I.	-0.71	-0.2	-0.47	-0.33	-0.12	-0.55	0.05	0.2	0.25	0.37	0.39	0.18	0.29	0.12	0.02	0.1	0.03	-0.11	0.18	0.08	0.58	0.55	0.5	0.03	0.36	0.24	0.33	0.31	0.5	0.55	0.22	0.04	-0.09	0.1	-0.05	0.07	0.1	0.03	0.27	0.2	-0.22	0.49	-0.34	-0.21	-0.4	-0.1	-0.59	0.07	0.12
S_CV08_24_W.P.I.	-0.49	0.15	-0.14	0.02	0.06	-0.06	0.32	0.12	-0.06	0.13	0.42	-0.09	-0.37	-0.39	-0.04	-0.17	0.03	-0.08	0.08	-0.16	0.47	-0.2	0.26	0.06	-0.17	-0.19	-0.08	0.04	0.06	0.07	-0.11	-0.06	0.12	-0.2	-0.34	0.31	0.25	0.18	0	-0.49	-0.34	0.65	0.06	0.22	-0.64	0.05	-0.2	-0.15	-0.27
S_CV09_24_W.P.I.	-0.31	-0.01	-0.35	-0.22	-0.02	-0.28	0.15	-0.33	-0.31	-0.22	-0.18	0.28	-0.48	-0.43	-0.27	0.26	-0.48	-0.48	0.04	-0.22	0.17	-0.42	0.46	-0.07	0.34	-0.46	0.37	0.39	0.08	0.32	-0.06	-0.56	0.09	-0.17	-0.04	-0.34	-0.25	-0.37	-0.19	-0.51	0.14	-0.18	-0.63	0	0.32	0.2	0.25	0.1	0.23
S_CV10_24_W.P.I.	0.67	0.58	0.83	0.62	0.43	0.76	0.45	0.21	0.31	0.42	0.09	0.27	-0.12	0.32	0.43	0	0.08	0.5	0.26	-0.09	0.03	0.4	0.11	-0.33	-0.18	0.12	-0.27	-0.23	-0.54	-0.46	-0.37	0.55	0.41	0	-0.03	0	-0.04	-0.11	-0.21	-0.39	0.09	0.32	0.06	0.4	0.34	0.52	0.6	-0.33	-0.11
S_CV11_24_W.P.I.	0.45	0.58	0.84	0.54	0.33	0.61	0.2	-0.13	0.17	0.22	-0.36	0.12	0.12	0.05	0.11	0.12	-0.15	-0.18	-0.09	-0.1	-0.3	0.12	-0.34	-0.3	-0.19	0.02	0.07	0.1	-0.22	-0.2	0.05	-0.01	0.12	-0.12	0.07	-0.28	0.04	-0.07	0.03	-0.37	0.25	0.34	-0.2	0.07	0.04	0.27	-0.3	0.03	0.09
S_CV12_24_W.P.I.	-0.18	0.38	0.49	0.34	-0.15	-0.26	-0.08	-0.14	0.3	0.36	-0.49	0.31	-0.01	0.01	0.24	-0.06	-0.2	0.48	-0.05	0.17	-0.55	-0.19	-0.27	-0.06	0.35	0.32	0.53	0.53	0.63	0.53	0.34	0.15	-0.14	0.12	0.21	-0.48	-0.34	-0.44	0.51	0.39	0.2	0.49	-0.4	-0.3	0.33	0.04	-0.19	0.33	0.48
S_CV13_24_W.P.I.	0.56	0.01	0.47	0.35	0.49	0.52	0.45	0.11	-0.48	-0.43	0.48	-0.44	-0.49	-0.6	-0.52	-0.56	-0.55	-0.62	-0.34	-0.66	0.69	-0.18	0.57	0.05	-0.58	-0.59	-0.66	-0.59	-0.67	-0.67	-0.71	-0.24	0.68	-0.5	-0.62	0.62	0.68	0.64	-0.17	0.01	-0.51	-0.36	0.68	-0.04	-0.18	-0.18	0.01	-0.62	-0.59
S_CV14_24_W.P.I.	-0.25	-0.45	-0.41	-0.29	-0.16	-0.19	-0.07	0.4	0.53	0.5	0.25	0.53	0.34	0.61	0.56	0.37	0.66	0.54	0.42	0.65	0.45	0.55	0.39	0.16	-0.05	0.49	-0.42	-0.45	-0.33	-0.26	-0.43	0.39	0.37	0.44	0.51	0.21	-0.15	-0.35	-0.41	0.23	-0.6	0.59	-0.37	-0.12	0.04	0.04	-0.01	-0.45	-0.22
S_CV15_24_W.P.I.	-0.33	0.24	0.42	0.03	-0.15	-0.19	0.27	-0.22	-0.25	-0.48	0.27	0.02	-0.54	-0.46	0.13	0.23	-0.59	-0.5	-0.08	-0.63	0.36	-0.46	-0.03	-0.08	-0.56	-0.19	-0.49	-0.49	0.37	-0.31	-0.63	0.14	-0.19	-0.38	-0.21	0.03	0.17	0.21	-0.69	0.13	-0.71	-0.46	0.05	-0.11	-0.09	0.15	-0.21	-0.48	-0.65
S_CV16_24_W.P.I.	-0.39	-0.34	-0.57	-0.47	-0.24	-0.41	-0.34	-0.05	0.4	0.34	-0.45	0.54	0.29	0.3	0.34	0.48	0.54	0.4	-0.03	0.24	-0.54	0.26	-0.35	-0.22	0.43	0.36	0.42	0.4	0.05	0.32	0.63	-0.08	-0.55	0.34	0.22	-0.52	-0.52	-0.73	0.12	-0.38	0.75	0.42	-0.65	-0.45	-0.39	-0.56	-0.52	0.7	0.55
S_CV19_24_W.P.I.	0.3	0.61	0.62	0.55	0.04	0.38	0.14	0.25	0.54	0.68	-0.07	0.42	0.44	0.44	0.71	0.28	0.5	0.63	0.45	0.52	-0.21	0.42	0.12	-0.13	0.21	0.57	0.37	0.35	0.22	0.34	0.13	0.67	-0.27	0.42	0.23	-0.33	-0.02	-0.25	-0.08	0.4	-0.21	0.65	-0.34	0.46	0.4	0.45	0.35	0.19	0.45
S_CV20_24_W.P.I.	-0.61	0.2	0.07	0.17	0.06	0.4	-0.03	-0.13	-0.06	-0.08	-0.02	0.28	-0.41	-0.08	-0.36	0.04	-0.1	-0.2	-0.22	0.39	-0.06	-0.25	-0.26	-0.27	-0.1	-0.26	0.04	-0.09	0.28	-0.26	0.1	0.04	-0.1	-0.11	-0.06	-0.21	0.03	-0.41	0.17	-0.36	0.32	0.13	-0.27	0.22	0.41	-0.09	0.17	0.22	0.01
S_CV21_24_W.P.I.	-0.24	-0.27	-0.29	-0.41	-0.48	-0.41	-0.54	-0.48	-0.05	-0.12	-0.68	0.43	0.14	-0.12	-0.13	0.17	0.09	-0.61	-0.18	-0.27	-0.67	-0.31	-0.63	-0.13	0.42	-0.13	0.52	0.52	0.69	0.58	0.6	-0.19	-0.47	0.24	0.21	-0.67	-0.65	-0.72	0.15	0.31	0.07	-0.46	-0.68	-0.41	0.31	-0.04	-0.27	0.45	0.29
S_CV23_24_W.P.I.	-0.46	-0.46	-0.53	-0.5	-0.37	-0.21	-0.17	-0.19	-0.03	-0.2	-0.28	0.32	-0.38	0.21	-0.14	0.35	0.01	-0.27	0.01	0.42	-0.28	-0.33	-0.48	0.21	-0.2	-0.15	-0.25	0.04	-0.46	-0.14	0.1	-0.31	0.1	0.26	0.49	-0.39	-0.4	-0.52	-0.08	-0.38	-0.03	-0.16	-0.33	-0.49	-0.45	-0.47	-0.46	0.31	-0.2
S_CV24_24_W.P.I.	0.29	0.06	0.03	0.16	0.37	0.15	0.46	0.24	-0.33	-0.21	0.5	-0.43	-0.37	-0.4	-0.22	-0.31	-0.43	-0.34	-0.46	-0.29	0.7	-0.12	0.5	0.41	-0.35	-0.45	-0.54	-0.47	-0.51	-0.48	-0.65	0.4	0.66	-0.4	-0.52	0.61	0.71	0.82	-0.11	0.74	-0.47	-0.31	0.81	0.27	-0.16	-0.06	-0.04	-0.49	-0.58
S_CV26_24_W.P.I.	0.41	0.48	0.44	0.23	0.34	0.3	0.33	0.33	0.12	0.39	0.54	-0.07	-0.15	0.29	0.12	-0.36	0.08	0.02	-0.29	-0.31	0.68	0.59	0.69	0.11	-0.38	0.09	-0.37	-0.42	0.25	-0.22	-0.59	-0.08	0.11	-0.2	-0.2	0.53	0.51	0.49	-0.34	0.28	-0.65	0.33	0.51	0.06	-0.24	-0.25	-0.17	-0.64	-0.59
S_CV28_24_W.P.I.	0.55	0.21	0.32	0.38	0.46	0.22	0.37	0.2	-0.43	-0.38	0.57	-0.5	-0.43	-0.36	-0.41	-0.49	-0.55	-0.21	-0.21	-0.53	0.7	0.32	0.63	0.14	-0.32	-0.5	-0.47	-0.47	0.26	-0.26	-0.74	-0.28	0.14	-0.45	-0.48	0.6	0.66	0.54	-0.58	0.4	-0.73	-0.44	0.6	0.06	0.25	0.13	0.13	-0.55	-0.66
S_CV29_24_W.P.I.	0.18	0.28	0.22	0.32	0.02	0.54	0.11	-0.41	-0.52	-0.55	-0.39	-0.57	-0.47	-0.67	-0.37	-0.52	-0.6	-0.54	-0.55	-0.53	0.26	-0.53	0.02	-0.25	-0.05	-0.39	0.17	0.35	-0.23	-0.1	0.14	-0.43	0.29	-0.24	-0.63	0.02	0.2	0.18	-0.22	-0.61	0.69	-0.47	-0.15	-0.14	-0.07	0.02	-0.34	0.52	0.15
S_CV30_24_W.P.I.	0.39	0.54	0.53	0.56	-0.06	0.36	0.19	-0.2	-0.19	-0.22	-0.27	0.02	-0.36	-0.27	-0.29	0.14	-0.1	-0.23	-0.01	-0.24	-0.14	-0.19	0.16	-0.13	-0.1	-0.3	-0.09	-0.03	-0.54	-0.41	0	-0.2	0.23	-0.13	-0.41	-0.15	0.1	-0.24	0.23	-0.43	0.49	0.02	-0.2	-0.03	-0.09	-0.06	0.01	0.42	0.13
S_CV31_24_W.P.I.	0.28	-0.06	-0.21	0.14	0.01	0.1	0.4	0.25	-0.17	0.08	0.48	0.2	-0.24	-0.27	-0.15	-0.27	0.14	-0.23	-0.43	-0.51	0.56	-0.48	0.4	0.32	0.2	-0.3	0.11	0.21	-0.24	0.06	-0.02	-0.24	0.52	-0.05	-0.04	0.54	0.6	0.72	0.32	0.64	0.47	0.2	0.71	0.04	-0.07	-0.31	-0.06	0.36	0.34
S_CV32_24_W.P.I.	0.33	0.46	0.45	0.3	0.36	0.47	0.32	0.31	-0.1	0.36	0.52	-0.24	-0.05	-0.02	-0.27	-0.44	-0.15	0	-0.24	0.09	0.53	0.25	0.61	0.06	-0.28	-0.18	-0.57	-0.6	-0.42	-0.55	-0.76	0.31	0.31	-0.07	-0.23	0.55	0.67	0.65	-0.44	0.17	-0.7	-0.09	0.64	0.22	-0.22	0.2	-0.12	-0.65	-0.53
S_CV34_24_W.P.I.	-0.25	-0.31	-0.36	-0.33	-0.38	-0.45	-0.23	-0.53	-0.55	-0.62	-0.57	-0.54	-0.52	-0.63	-0.59	-0.29	-0.64	-0.48	-0.6	-0.23	-0.66	-0.66	-0.52	-0.1	0.48	-0.49	0.62	0.61	0.52	0.5	0.75	-0.55	-0.33	-0.09	-0.33	-0.52	-0.55	-0.65	0.34	-0.53	0.79	-0.65	-0.57	0.21	0.1	0.2	0.38	0.69	0.7
S_CV37_24_W.P.I.	-0.49	-0.42	-0.32	-0.56	-0.33	-0.65	-0.4	-0.19	0.04	0.04	-0.38	0.11	0.08	0.08	-0.18	0.08	0.4	0	-0.14	0.26	-0.55	-0.21	-0.42	-0.25	0.23	-0.09	0.49	0.36	0.43	0.41	0.2	0.14	-0.45	0.33	0.33	-0.41	-0.43	-0.12	0.32	-0.17	0.55	0.23	-0.24	0.24	0.56	0.45	0.64	0.32	0.41
S_CV38_24_W.P.I.	0.55	0.07	0.31	0.06	-0.08	0.27	0.19	0.03	0.07	0.38	-0.31	-0.38	0.23	-0.28	0.37	-0.25	0.11	0.08	0.28	0.37	-0.45	-0.41	-0.2	-0.15	-0.06	0.38	-0.27	-0.17	-0.66	-0.5	0.18	0.44	0.42	0.04	0.07	0.11	0.13	0.43	-0.06	-0.05	0.55	-0.19	0.48	-0.39	-0.49	-0.44	-0.1	0.28	0.26
S_CV39_24_W.P.I.	-0.12	-0.03	-0.21	0.23	-0.37	0.13	-0.56	-0.39	-0.03	-0.2	-0.57	0.31	0.11	-0.03	-0.26	0.44	0.15	-0.09	-0.05	0	-0.74	-0.42	-0.61	-0.26	0.28	0.07	0.55	0.47	0.59	0.57	0.43	-0.39	-0.42	0.24	0.38	-0.59	-0.66	-0.72	0.2	-0.25	0.35	-0.06	-0.71	0.25	0.19	0.18	0.23	0.44	0.42
S_CV40_24_W.P.I.	-0.48	0.11	-0.35	-0.17	-0.36	-0.36	-0.23	-0.12	0.08	0.17	-0.23	0.48	0.26	0.44	-0.48	0.28	0.45	-0.36	-0.16	-0.15	-0.15	0.21	0.01	0.16	0.46	0.1	0.43	0.45	0.38	0.54	0.36	-0.15	-0.24	0.36	0.37	-0.28	0	-0.09	0.47	0.37	0.22	0.18	-0.41	0.37	-0.35	0.2	0.21	0.18	0.44
S_CV44_24_W.P.I.	-0.16	0.55	0.58	0.57	0.43	0.5	0.31	-0.01	-0.01	-0.18	0.17	-0.13	-0.27	-0.19	0.23	0.06	-0.32	-0.07	0	-0.19	0.31	-0.15	0.52	-0.24	-0.32	-0.15	-0.17	0	-0.3	-0.11	-0.27	0.2	0.3	-0.27	-0.23	0.01	0.05	-0.1	0.11	-0.24	-0.14	0.15	-0.14	0.46	0.12	0.13	-0.27	-0.3	-0.01
S_CV47_24_W.P.I.	0.24	-0.06	-0.22	0	0.18	0.05	0.46	0.2	-0.27	-0.04	0.38	-0.51	-0.17	-0.19	-0.5	-0.5	-0.3	-0.12	-0.5	-0.29	0.44	-0.02	0.2	0.26	-0.18	-0.06	-0.38	-0.39	-0.62	-0.5	-0.26	0.12	0.18	-0.38	-0.43	0.53	0.49	0.63	0.11	-0.22	0.18	-0.26	0.66	-0.5	-0.6	-0.57	-0.61	-0.32	-0.29
S_CV49_24_W.P.I.	0.17	-0.07	-0.42	-0.03	0.12	-0.31	0.35	0.19	-0.21	0.06	0.28	-0.28	-0.12	-0.25	-0.5	-0.42	-0.09	-0.44	-0.48	-0.45	0.29	0.17	0.47	0.1	0	-0.35	-0.26	-0.06	-0.5	-0.41	-0.3	0.08	0.56	-0.32	-0.2	0.38	0.49	0.54	0.1	-0.25	0.36	0.07	0.45	-0.61	-0.78	-0.57	-0.68	0	0.02
S_CV50_24_W.P.I.	0.03	0.38	0.43	0.16	0.08	0.11	0.37	0.24	-0.29	0	0.59	-0.5	-0.25	-0.11	-0.3	-0.17	-0.45	-0.17	-0.38	-0.22	0.64	0.4	0.57	0.2	-0.51	-0.39	-0.58	-0.59	-0.47	-0.64	-0.68	0.2	0.57	-0.45	-0.45	0.57	0.69	0.71	-0.38	0.21	-0.59	-0.39	0.62	-0.19	-0.53	-0.12	-0.1	-0.61	-0.62
S_CV52_24_W.P.I.	0.28	0.17	0.28	0.47	0.11	0.46	0.11	0.1	0.05	0.37	-0.12	0.02	-0.35	0.13	-0.1	-0.28	-0.16	0.23	0.06	-0.07	0.01	0.02	0.21	-0.34	-0.32	-0.25	0.05	0.06	-0.1	-0.3	-0.08	0.15	-0.21	-0.15	-0.18	0.17	0.03	0.51	-0.14	0.25	0.45	0.18	0.44	0.29	0.54	0.67	0.77	0.09	0.02
S_CV55_24_W.P.I.	0.72	0.34	0.57	0.49	0.54	0.54	0.56	0.38	-0.06	0.06	0.58	-0.36	-0.3	-0.01	0.25	-0.42	-0.41	0.22	-0.18	-0.36	0.74	0.1	0.67	0.06	-0.44	-0.3	-0.56	-0.57	-0.5	-0.61	-0.75	0.45	0.69	-0.39	-0.32	0.64	0.75	0.71	-0.5	0.38	-0.61	0.05	0.63	0.19	0	0.11	0.07	-0.67	-0.6
S_CV56_24_W.P.I.	0.22	-0.15	-0.06	-0.07	0.44	0.35	0.31	0.44	0.17	0.14	0.78	-0.13	-0.37	0.17	0.33	0.14	-0.38	0.44	0.23	0.06	0.77	0.27	0.76	0.26	-0.38	-0.08	-0.56	-0.6	-0.09	-0.52	-0.7	0.49	0.6	-0.27	-0.04	0.64	0.63	0.58	-0.49	0.7	-0.78	0.45	0.57	0.5	-0.09	0.06	-0.22	-0.68	-0.7
S_CV57_24_W.P.I.	0	0.36	0.28	0.35	-0.1	0.24	-0.47	-0.29	0.28	0.13	-0.48	0.34	0.44	0.18	0.54	-0.07	0.29	0.24	0.27	0.56	-0.65	0.05	-0.76	-0.18	0.51	0.18	0.64	0.58	0.57	0.65	0.67	-0.04	-0.55	0.23	0.3	-0.65	-0.76	-0.69	0.55	0.32	0.58	0.34	-0.72	0.44	0.81	0.56	0.65	0.48	0.66
S_CV58_24_W.P.I.	0.37	0.21	0.32	0.25	0.21	0.34	0.36	0.47	0.58	0.63	0.21	0.44	0.6	0.6	0.71	0.35	0.62	0.73	0.67	0.79	0.06	0.39	-0.17	0.07	0.16	0.63	0.16	-0.01	-0.15	-0.01	0.27	0.63	0.11	0.39	0.46	0.34	0.15	0.58	-0.38	0.41	0.37	0.63	0.62	0.22	0.21	0.14	0.38	0	0.3
S_CV59_24_W.P.I.	0.54	0.44	0.73	0.56	0.37	0.68	0.03	-0.13	0.27	0.33	-0.05	-0.14	-0.08	0.29	0.53	0.01	-0.2	0.43	0.38	0.25	-0.34	0.2	-0.19	-0.37	-0.46	0.23	-0.41	-0.43	-0.44	-0.4	-0.46	0.3	-0.18	0.05	0.11	-0.34	-0.45	-0.7	-0.46	-0.49	-0.53	0.16	-0.58	0.38	0.43	0.54	0.61	-0.56	-0.26
S_CV61_24_W.P.I.	-0.2	-0.46	-0.44	-0.38	-0.43	-0.32	-0.48	-0.46	-0.16	-0.44	-0.66	0.34	-0.13	0.05	-0.13	0.34	0.26	-0.47	-0.11	-0.28	-0.8	-0.56	-0.71	-0.22	0.36	-0.1	0.39	0.44	-0.22	0.24	0.68	-0.43	-0.51	0.12	0.21	-0.69	-0.78	-0.82	0.22	-0.52	0.59	-0.18	-0.74	-0.56	-0.5	-0.58	-0.66	0.53	0.55
S_CV62_24_W.P.I.	0.38	0.28	0.41	0.38	-0.12	0.55	-0.39	-0.37	-0.31	-0.22	-0.49	-0.36	-0.41	-0.32	-0.33	-0.47	-0.22	-0.22	0.04	-0.46	-0.67	-0.54	-0.68	-0.35	-0.27	-0.23	0.2	0.27	-0.1	-0.18	0.53	-0.03	0.02	-0.15	-0.15	-0.46	-0.28	0.15	0.33	-0.18	0.57	-0.43	-0.1	0.08	0.02	0.42	-0.03	0.5	0.26
S_CV63_24_W.P.I.	-0.15	0.36	0.29	0.38	-0.36	-0.03	-0.49	-0.53	-0.3	-0.45	-0.6	-0.11	-0.26	-0.42	-0.03	0.09	-0.62	-0.09	-0.06	-0.23	-0.6	-0.51	-0.54	-0.34	0.13	-0.47	0.31	0.41	-0.34	0.13	0.47	-0.51	-0.37	-0.27	0.11	-0.69	-0.66	-0.82	0.24	-0.61	0.37	-0.49	-0.79	-0.36	-0.52	-0.51	-0.46	0.17	0.45
S_CV64_24_W.P.I.	0.46	0.27	0.22	0.29	0.35	0.17	0.44	0.29	-0.07	0.32	0.32	-0.36	-0.12	0.2	-0.23	-0.38	-0.28	0.11	-0.33	-0.03	0.44	0.31	0.41	0.11	-0.41	-0.17	-0.51	-0.45	-0.69	-0.58	-0.57	0.46	0.58	-0.31	-0.53	0.49	0.52	0.63	-0.01	0.17	-0.38	0.23	0.67	-0.27	-0.44	-0.32	-0.52	-0.57	-0.15
S_CV65_24_W.P.I.	-0.06	0.42	0.5	0.41	-0.03	0.54	0.14	-0.15	0.04	0.07	-0.12	0.04	0.4	-0.27	0.47	0.16	-0.49	-0.23	0.55	0.21	-0.03	-0.55	-0.29	-0.07	0.4	0.4	0.46	0.48	-0.25	0.3	0.58	0.48	-0.07	-0.12	-0.25	-0.29	-0.21	0.25	0.25	0.29	0.66	0.41	-0.19	0.24	0.07	0.28	0.46	0.44	0.55
S_CV66_24_W.P.I.	-0.07	-0.27	-0.27	-0.45	-0.36	-0.37	-0.22	-0.04	0.24	0.24	-0.46	0.24	0.14	0.41	-0.15	0.13	0.45	0.24	-0.2	0.57	-0.58	0.05	-0.53	0.03	0.21	0.12	0.31	0.37	-0.25	0.19	0.59	-0.04	-0.26	0.17	0.23	-0.36	-0.41	-0.42	0.5	0.11	0.61	0	-0.16	-0.19	-0.58	-0.63	-0.51	0.42	0.56
S_CV69_24_W.P.I.	0.66	0.11	0.16	0.19	0.5	0.02	0.46	0.44	-0.27	0.01	0.77	-0.46	-0.47	-0.01	-0.16	-0.27	-0.19	-0.19	-0.49	-0.11	0.86	0.14	0.67	0.17	-0.54	-0.24	-0.72	-0.75	-0.53	-0.68	-0.9	0.2	0.61	-0.37	-0.51	0.73	0.75	0.78	-0.64	0.59	-0.78	-0.12	0.78	-0.03	-0.06	-0.12	-0.21	-0.88	-0.78
S_CV70_24_W.P.I.	0.06	0.07	-0.35	0.31	0.07	0.26	-0.05	-0.34	-0.47	-0.38	-0.11	-0.49	-0.48	-0.48	-0.55	-0.22	-0.39	-0.7	-0.66	-0.62	-0.17	-0.5	0.21	-0.01	0.16	-0.59	-0.05	0.14	-0.28	-0.27	0.27	-0.5	-0.28	-0.34	-0.47	-0.05	-0.09	0.04	-0.42	-0.16	0.3	-0.55	0	-0.09	-0.2	-0.33	-0.46	0.33	-0.22
S_CV05_24_W.P.I.	0.04	0.46	0.39	0.42	0.25	0.54	0.34	-0.27	-0.39	-0.47	0.18	-0.25	-0.29	-0.37	-0.24	-0.19	-0.3	-0.51	-0.35	-0.67	0.24	-0.68	-0.12	-0.19	-0.31	-0.41	-0.29	-0.26	0.08	-0.29	-0.27	0.13	-0.42	-0.29	-0.31	0.13	0.14	0.01	-0.5	0.34	-0.09	-0.4	0.19	0.59	0.59	0.27	0.63	-0.3	-0.59
S_CV07_24_W.P.I.	-0.7	-0.45	-0.68	-0.58	-0.54	-0.68	-0.4	-0.29	0.05	-0.22	-0.57	0.21	0.39	0.06	0.08	0.3	0.06	-0.14	0.08	0.11	-0.61	0.12	-0.7	0.2	0.52	0.31	0.41	0.46	0.24	0.34	0.6	-0.52	-0.32	0.16	0.08	-0.54	-0.61	-0.52	0.53	0.2	0.69	-0.31	-0.41	-0.5	-0.29	-0.67	-0.45	0.56	0.51
S_CV17_24_W.P.I.	0.06	-0.28	-0.06	-0.05	-0.09	-0.45	-0.31	-0.26	-0.24	-0.53	-0.01	-0.01	-0.02	-0.39	-0.29	0.09	0	-0.17	-0.48	-0.33	-0.09	-0.08	-0.3	-0.11	0.52	-0.22	0.44	0.31	0.55	0.5	0.48	-0.26	-0.48	0.12	0.35	-0.26	-0.32	-0.22	0.27	0.14	0.49	-0.4	-0.48	0.29	0.53	0.42	0.77	0.37	0.57
S_CV18_24_W.P.I.	0.42	0.49	0.42	0.54	0.2	0.33	0.31	0.34	0.28	0.18	0.24	-0.02	0.3	0.2	0.32	0.01	-0.18	0.46	0.36	0.5	0.35	-0.09	0.48	0.25	-0.09	0.37	-0.21	-0.3	0.51	-0.03	-0.49	0.41	0.34	-0.31	-0.07	0.45	0.62	0.73	-0.5	0.56	-0.49	0.3	0.58	-0.08	-0.05	0.04	-0.02	-0.44	-0.62
S_CV22_24_W.P.I.	0	-0.17	-0.25	-0.07	0.09	-0.43	0.24	0.22	-0.17	-0.25	0.52	-0.03	0.01	-0.34	-0.15	-0.15	-0.16	-0.29	0.14	-0.43	0.56	0.39	0.69	0.21	0.21	-0.03	0.12	0.06	0.63	0.36	0.03	-0.03	-0.11	-0.16	-0.24	0.46	0.55	0.23	-0.22	0.38	-0.66	0.45	0.45	0.22	0.62	0.21	0.56	0.03	-0.31
S_CV27_24_W.P.I.	-0.28	-0.07	-0.22	-0.11	0.31	-0.32	0.11	0.4	0.54	0.51	0.09	0.52	0.47	0.43	0.55	0.33	0.77	0.57	0.57	0.58	0.26	0.68	0.55	0.01	0.41	0.43	0.35	0.25	0.32	0.28	0.53	0.39	-0.26	0.46	0.42	0.16	-0.15	-0.48	0.21	-0.03	0.35	0.71	-0.17	-0.41	-0.57	-0.63	-0.66	0.32	0.32
S_CV35_24_W.P.I.	0.12	0.41	0.26	0.25	0.32	0.31	0.51	0.35	0.42	0.59	0.15	0.44	0.21	0.23	0.39	0.32	0.1	0.5	0.28	0.43	0.57	0.65	0.55	0.26	-0.08	0.34	-0.1	0	0.08	0.06	-0.37	0.57	0.48	0.49	0.28	0.34	0.41	0.34	-0.2	0.55	-0.48	0.6	0.33	0.4	-0.17	0.4	-0.35	-0.14	-0.21
S_CV36_24_W.P.I.	0.27	0.62	0.71	0.59	0.21	0.62	-0.06	-0.19	0	0.29	-0.23	-0.39	-0.09	-0.15	0.06	-0.46	-0.28	-0.1	0.09	0.05	-0.55	0.24	-0.07	-0.24	-0.47	-0.08	-0.33	-0.32	-0.35	-0.35	-0.07	0.31	-0.36	-0.02	-0.07	-0.31	-0.2	-0.01	-0.28	-0.34	-0.35	0.15	-0.36	0.06	0.49	0.41	0.13	-0.32	-0.31
S_CV41_24_W.P.I.	-0.22	-0.07	-0.18	-0.33	-0.29	-0.57	-0.27	-0.04	0.37	0.32	-0.62	0.56	0.57	0.37	0.15	0.48	0.51	0.2	0.52	0.53	-0.56	0.59	-0.46	-0.02	0.49	0.45	0.63	0.62	0.67	0.76	0.66	0.19	-0.24	0.5	0.51	-0.46	-0.52	-0.33	0.61	-0.14	0.21	0.37	-0.38	-0.04	0.16	0.48	0.62	0.61	0.6
S_CV48_24_W.P.I.	-0.61	0.13	0.06	0.09	-0.05	-0.11	-0.4	-0.18	0.31	0.12	-0.47	0.43	0.09	0.49	0.04	0.16	0.24	0.44	0.13	0.28	-0.56	-0.24	-0.4	-0.37	-0.14	0.24	0.23	0.2	0.37	0.17	0.09	-0.11	-0.63	0.14	0.27	-0.57	-0.68	-0.77	0.14	-0.55	0.08	0.51	-0.71	0.19	0	-0.34	-0.33	0.1	-0.26
S_CV60_24_W.P.I.	-0.19	-0.38	-0.19	-0.32	0.4	-0.21	-0.27	0.47	0.51	0.57	0.43	0.21	0.5	0.57	0.54	-0.02	0.62	0.59	0.51	0.64	0.16	0.55	0.26	-0.04	0.22	0.59	0.18	0.03	-0.45	-0.11	0.3	0.34	0.03	0.17	0.52	0.35	-0.05	-0.11	0.51	-0.47	0.4	0.58	0.02	0.02	-0.57	-0.49	-0.06	0.11	0.45
S_CV68_24_W.P.I.	0.54	0.22	0.43	-0.16	0.19	-0.19	-0.07	0.44	0.59	0.64	0	0.36	0.47	0.66	0.6	0.22	0.54	0.59	0.71	0.36	-0.06	0.68	-0.03	-0.05	-0.55	0.62	-0.44	-0.49	0.36	-0.34	-0.63	0.75	-0.11	0.14	0.35	0.28	0.23	0.36	-0.17	-0.04	-0.69	0.49	0.59	0.37	0.43	0.38	0.34	-0.56	-0.64
[truncated: 211 more columns]

## Sheet: limma results
				Positive fold change = Increased in COVID-19
Differential expression analysis between all convalescences and healthy controls													Differential expression analysis between referred/non-referred patients at 24 wpi
			Average Log2 Fold Change over all patients
BTM	BTM Name	BTM Category	12_W.P.I.	16_W.P.I.	24_W.P.I.	adj.P.Val							BTM	BTM Name	BTM Category	log 2 Fold Change	adj.P.Val
M144	cell cycle, ATP binding	biological process	0.564557	0.437618	0.00205739	1.4228e-07							M94	growth factor induced, enriched in nuclear receptor subfamily 4	signaling	-0.408982	0.0107434
M227	translation initiation	biological process	0.886685	0.544134	0.269231	1.05447e-06							M63	regulation of localization (GO)	biological process	-0.523625	0.0150622
M213	regulation of transcription, transcription factors	biological process	0.305688	0.295899	-0.0887747	2.72431e-05							M32.8	cytoskeletal remodeling	biological process	-0.495052	0.0150622
M169	mitosis (TF motif CCAATNNSNNNGCG)	biological process	0.681995	0.400802	0.123042	4.01436e-05							M32.0	platelet activation (I)	biological process	-0.467292	0.0150622
M34	cytoskeletal remodeling (enriched for SRF targets)	biological process	-0.473508	-0.431345	-0.0228465	5.94462e-05							M32.1	platelet activation (II)	biological process	-0.458753	0.0150622
M32.8	cytoskeletal remodeling	biological process	-0.440302	-0.596123	-0.200238	6.91311e-05							M32.4	CORO1A-DEF6 network (II)	immune	-0.454564	0.0150622
M204.1	chaperonin mediated protein folding (II)	biological process	0.826004	0.533545	0.326595	0.000155781							M32.3	KLF12 targets network	TF targets	-0.444966	0.0150622
M32.0	platelet activation (I)	biological process	-0.355076	-0.525091	-0.161314	0.000222836							M196	platelet activation - actin binding	molecular function	-0.444524	0.0150622
M32.1	platelet activation (II)	biological process	-0.421332	-0.53569	-0.16855	0.000229004							M100	MAPK, RAS signaling	signaling	-0.443662	0.0150622
M63	regulation of localization (GO)	biological process	-0.350864	-0.495594	-0.125571	0.00061882							M32.2	CORO1A-DEF6 network (I)	immune	-0.439205	0.0150622
M230	cell cycle, mitotic phase	biological process	0.248424	0.0647838	-0.193307	0.00061882							M133.0	cell adhesion, membrane	molecular function	-0.352594	0.0150622
M85	platelet activation and degranulation	biological process	-0.430452	-0.238593	0.0315348	0.00107721							M146	MHC-TLR7-TLR8 cluster	immune	-0.3505	0.0150622
M22.0	mismatch repair (I)	biological process	0.385716	0.210293	0.0220469	0.00107721							M89.0	putative targets of PAX3	TF targets	-0.322426	0.0150622
M167	enriched in cell cycle	biological process	-0.205562	-0.298243	0.0553452	0.00119177							M3	regulation of signal transduction	signaling	-0.2982	0.0150622
M204.0	chaperonin mediated protein folding (I)	biological process	0.594015	0.278702	0.10011	0.00132302							M123	enriched in B cell differentiation	immune	-0.296896	0.0150622
M173	erythrocyte differentiation	biological process	-0.253027	-0.00951851	0.241566	0.00288639							M71	enriched in antigen presentation (I)	immune	-0.292276	0.0150622
M30	cell movement, Adhesion & Platelet activation	biological process	-0.387648	-0.285776	-0.0358509	0.00428722							S7	CD4 T cell surface signature Th2-stimulated	immune	0.336947	0.0150622
M39	integrin mediated leukocyte migration	biological process	-0.175704	-0.315974	-0.158747	0.006555							S0	T cell surface signature	immune	0.351455	0.0150622
M199	platelet activation & blood coagulation	biological process	-0.441815	-0.403421	-0.115404	0.00781669							M237	golgi membrane (II)	location	0.376553	0.0150622
M22.1	mismatch repair (II)	biological process	0.380626	0.190841	0.0703984	0.00925238							M144	cell cycle, ATP binding	biological process	0.413335	0.0150622
M76	DNA repair	biological process	0.397576	0.172409	0.139911	0.0105188							M51	cell adhesion	molecular function	-0.332018	0.0213994
M110	axon guidance	biological process	-0.250587	0.0145038	0.104891	0.0106093							M213	regulation of transcription, transcription factors	biological process	0.368453	0.0217505
M88.0	leukocyte migration	biological process	-0.160958	-0.03936	0.0462933	0.0404943							M230	cell cycle, mitotic phase	biological process	0.370607	0.0217505
M32.2	CORO1A-DEF6 network (I)	immune	-0.308473	-0.510957	-0.0848732	4.24628e-06							M81	enriched in myeloid cells and monocytes	immune	-0.34789	0.0220622
M32.4	CORO1A-DEF6 network (II)	immune	-0.366685	-0.496052	-0.114681	0.00010409							M199	platelet activation & blood coagulation	biological process	-0.399625	0.0289602
M158.0	interferon alpha response (I)	immune	-0.197121	0.141335	0.175396	0.00925238							M167	enriched in cell cycle	biological process	-0.367475	0.0289602
M86.1	proinflammatory dendritic cell, myeloid cell response	immune	0.344368	0.0581408	-0.00920551	0.00953563							M54	BCR signaling	immune	-0.357326	0.0289602
M81	enriched in myeloid cells and monocytes	immune	-0.391205	-0.327351	-0.11908	0.0110328							M30	cell movement, Adhesion & Platelet activation	biological process	-0.337252	0.0289602
M27.1	chemokine cluster (II)	immune	0.414451	0.166886	0.135095	0.0190698							M50	CD1 and other DC receptors	immune	-0.329803	0.0289602
S7	CD4 T cell surface signature Th2-stimulated	immune	0.218864	0.277381	0.0663867	0.0302951							M191	transmembrane transport (II)	molecular function	0.24021	0.0289602
M78	myeloid cell cytokines, metallopeptidases and laminins	immune	0.0182479	0.172711	0.238537	0.0334984							M4.13	cell junction (GO)	location	-0.38152	0.029182
M54	BCR signaling	immune	-0.34081	-0.419835	-0.300139	0.0495541							M85	platelet activation and degranulation	biological process	-0.345312	0.0303216
M237	golgi membrane (II)	location	0.479403	0.409922	-0.0236481	1.18187e-07							M168	enriched in dendritic cells	immune	-0.311062	0.0303216
M202	enriched in extracellular matrix & associated proteins	location	-0.659808	-0.297547	-0.148622	0.000155781							M35.0	signaling in T cells (I)	immune	-0.263663	0.0303216
M210	extracellular matrix, collagen	location	-0.372619	-0.0737502	0.0698348	0.000468764							M162.0	plasma membrane, cell junction	location	-0.263069	0.0303216
M2.0	extracellular matrix (I)	location	-0.357396	-0.0969662	0.0473106	0.00132302							S10	Resting dendritic cell surface signature	immune	-0.231229	0.0303216
M231	respiratory electron transport chain (mitochondrion)	location	0.672745	0.423911	0.314115	0.00547341							M223	enriched in T cells (II)	immune	0.316227	0.0303216
M187	metabolism in mitochondria, peroxisome	location	-0.292441	0.19017	-0.0147229	0.00593692							M7.4	T cell activation (III)	immune	0.364212	0.0303216
M216	respiratory electron transport chain (mitochondrion)	location	0.647262	0.464163	0.406821	0.00823703							M145.0	cytoskeleton/actin (SRF transcription targets)	molecular function	-0.274518	0.031055
M219	respiratory electron transport chain (mitochondrion)	location	0.61493	0.359631	0.31082	0.0105188							M11.1	blood coagulation	biological process	-0.335915	0.0374451
M238	respiratory electron transport chain (mitochondrion)	location	0.512691	0.276596	0.380697	0.0165273							M106.1	nuclear pore complex (mitosis)	molecular function	0.297296	0.0383228
M162.0	plasma membrane, cell junction	location	-0.132057	0.0175782	0.137627	0.0344297							M138	enriched for ubiquitination	molecular function	0.359159	0.0433233
M189	extracellular region cluster (GO)	location	0.0419732	0.150753	0.250377	0.0379642							M226	proteasome	molecular function	0.356993	0.0471597
M2.2	extracellular matrix (III)	location	-0.287499	0.00838983	0.0635738	0.0416411							M227	translation initiation	biological process	0.325794	0.0479014
M138	enriched for ubiquitination	molecular function	0.714212	0.422105	0.000668108	1.18187e-07							M169	mitosis (TF motif CCAATNNSNNNGCG)	biological process	0.351888	0.0479014
M147	intracellular transport	molecular function	0.329039	0.134991	-0.270255	1.18187e-07							M250	spliceosome	molecular function	0.362328	0.0479014
M226	proteasome	molecular function	0.927082	0.620658	0.31724	2.05757e-06							M179	enriched for TF motif PAX3	TF targets	0.374521	0.0479014
M191	transmembrane transport (II)	molecular function	0.318412	0.207527	-0.0370055	1.09779e-05							M101	phosphatidylinositol signaling system	signaling	0.314144	0.0493695
M106.1	nuclear pore complex (mitosis)	molecular function	0.478032	0.136109	-0.0790103	1.4534e-05
M143	nuclear pore, transport; mRNA splicing, processing	molecular function	0.464923	0.133337	-0.112301	0.000119102
M145.1	cytoskeleton/actin (SRF transcription targets)	molecular function	-0.331694	-0.234599	0.0857464	0.00014375
M145.0	cytoskeleton/actin (SRF transcription targets)	molecular function	-0.368755	-0.289173	-0.0117315	0.00018829
M250	spliceosome	molecular function	0.805667	0.562998	0.35834	0.000229004
M129	inositol phosphate metabolism	molecular function	0.116594	-0.0620383	-0.318614	0.000229004
M133.1	cell cell adhesion	molecular function	-0.282813	0.0631244	0.190641	0.00104592
M106.0	nuclear pore complex	molecular function	0.49757	0.147831	-0.0058381	0.00183424
M196	platelet activation - actin binding	molecular function	-0.401676	-0.426518	-0.0962192	0.00365021
M1.0	integrin cell surface interactions (I)	molecular function	-0.28191	-0.105072	0.0663865	0.00507437
M51	cell adhesion	molecular function	-0.358748	-0.228478	-0.0112643	0.00554545
M195	muscle contraction, SRF targets	molecular function	-0.205274	0.109481	0.217842	0.00565433
M182	enriched in DNA interacting proteins	molecular function	0.262512	0.0276892	-0.060763	0.0068408
M224	transmembrane and ion transporters (II)	molecular function	-0.228534	0.134674	0.175794	0.00879157
M109	receptors, cell migration	molecular function	-0.0214798	-0.234161	-0.171541	0.00882336
M88.2	enriched in hepatocyte nuclear factors (II)	molecular function	-0.207303	0.199214	0.130968	0.0106093
M130	enriched in G-protein coupled receptors	molecular function	0.288861	-0.0800596	-0.0751528	0.0193207
M245	translation initiation factor 3 complex	molecular function	0.638584	0.462198	0.371978	0.0233977
M1.1	integrin cell surface interactions (II)	molecular function	-0.202005	0.0889173	0.183862	0.0260694
M96	Hox cluster V	molecular function	-0.390147	-0.225157	-0.357261	0.0273188
M154.0	amino acid metabolism and transport	molecular function	-0.203438	0.0662031	0.0550867	0.0310955
M133.0	cell adhesion, membrane	molecular function	-0.201478	-0.027589	0.0855227	0.0379642
M142	transmembrane and ion transporters (I)	molecular function	-0.399156	-0.0058084	-0.0296058	0.0395781
M101	phosphatidylinositol signaling system	signaling	0.317906	0.259722	-0.12318	2.72431e-05
M100	MAPK, RAS signaling	signaling	-0.384789	-0.458397	-0.0929724	0.000235346
M82	signal transduction, plasma membrane	signaling	-0.303101	-0.0667247	0.121719	0.00149678
M159	G protein mediated calcium signaling	signaling	-0.314015	-0.236343	-0.0506447	0.0130241
M179	enriched for TF motif PAX3	TF targets	0.746341	0.551293	0.150411	2.05757e-06
M32.3	KLF12 targets network	TF targets	-0.385453	-0.495296	-0.155908	0.00061882
M232	enriched for TF motif TNCATNTCCYR	TF targets	0.23834	-0.0587069	-0.184256	0.00119177
M0	targets of FOSL1/2	TF targets	-0.227916	0.141202	0.148999	0.0067249
M41.4	ATF targets network	TF targets	-0.138676	0.212837	0.199221	0.0395177

## Sheet: BTM Serology correlation
Pearson Cor. FDR < 0.05
* = FDR < 0.05; ** = FDR < 0.01; *** = FDR < 0.001																					M63	Down in referred
12 wpi btm vs 12 wpi serology	No correlations at FDR < 0.05																				M32.8	Down in referred
																					M32.0	Down in referred
																					M32.1	Down in referred
			Spike.IgG	Spike.IgG1	Spike.IgG3	Spike.IgM	Spike.IgA		RBD.IgG	RBD.IgG1	RBD.IgG3	RBD.IgM	RBD.IgA	Differentially expressed							M32.4	Down in referred
16 wpi btm vs 16 wpi serology	M1.1	integrin cell surface interactions (II) (M1.1)	-0.14	0.42 **	-0.23	-0.23	-0.06		-0.2	-0.04	-0.09	-0.18	-0.06	Yes, decreased in Convalesents							M32.3	Down in referred
	M32.0	platelet activation (I) (M32.0)	0.22	-0.14	-0.17	0.38 **	0.03		0.18	0.26	-0.25	0.19	0.17	Yes, decreased in Convalesents							M196	Down in referred
	M32.1	platelet activation (II) (M32.1)	0.24	-0.12	-0.12	0.38 **	0.03		0.19	0.23	-0.28	0.2	0.18	Yes, decreased in Convalesents							M100	Down in referred
	M63	regulation of localization (GO) (M63)	0.23	-0.17	-0.13	0.33	0.03		0.19	0.41 **	-0.26	0.17	0.2	Yes, decreased in Convalesents							M32.2	Down in referred
	M78	myeloid cell cytokines, metallopeptidases and laminins (M78)	-0.1	-0.05	-0.17	0.14	0.04		-0.1	0.31	-0.43 **	0.12	-0.09	Yes, increased in Convalesents							M94	Down in referred
	M84	integrins and cell adhesion (M84)	0.45 **	0.15	-0.16	0.34	0.02		0.37	-0.01	0.08	0.22	0.25	No							M199	Down in referred
	M111.1	viral sensing & immunity; IRF2 targets network (II) (M111.1)	0.16	-0.15	-0.47 **	0.27	-0.08		0.14	0.24	0.12	0.27	0.06	No							M4.13	Down in referred
	M112.0	complement activation (I) (M112.0)	0	0.09	-0.4 **	0.22	0.02		-0.07	0.26	-0.21	0.3	-0.08	No							M167	Down in referred
	M157	enriched in NK cells (III) (M157)	0.28	0.19	0.07	-0.04	0.08		0.23	-0.29	0.39 **	0.05	0.17	No							M54	Down in referred
	M163	enriched in neutrophils (II) (M163)	0.05	-0.1	-0.11	0.22	0.05		0.04	0.39 **	-0.11	-0.02	0.04	No							M133.0	Down in referred
	M196	platelet activation - actin binding (M196)	-0.09	-0.13	-0.16	0.13	0.08		-0.14	0.19	-0.41 **	-0.11	-0.13	Yes, decreased in Convalesents							M146	Down in referred
	M204.0	chaperonin mediated protein folding (I) (M204.0)	0.02	0.03	0.08	-0.08	-0.16		0.07	-0.15	0.41 **	0.08	0	Yes, increased in Convalesents							M81	Down in referred
	M204.1	chaperonin mediated protein folding (II) (M204.1)	-0.11	0.01	0.08	-0.09	-0.03		-0.08	-0.06	0.39 **	-0.22	-0.14	Yes, increased in Convalesents							M85	Down in referred
	M210	extracellular matrix, collagen (M210)	-0.09	0.41 **	-0.38	0	0		-0.14	0.08	-0.22	-0.14	-0.07	Yes, decreased in Convalesents							M30	Down in referred
	M230	cell cycle, mitotic phase (M230)	0.15	0.08	0.21	-0.03	0.09		0.17	-0.44 **	0.25	0.12	0.02	Yes, increased in Convalesents							M11.1	Down in referred
																					M51	Down in referred
																					M50	Down in referred
																					M89.0	Down in referred
																					M168	Down in referred
																					M3	Down in referred
																					M123	Down in referred
			Spike.IgG	Spike.IgG1	Spike.IgG3	Spike.IgM	Spike.IgA		RBD.IgG	RBD.IgG1	RBD.IgG3	RBD.IgM	RBD.IgA								M71	Down in referred
24 wpi btm vs 24 wpi serology	M1.0	integrin cell surface interactions (I) (M1.0)	-0.38 **	-0.08	-0.32	-0.07	-0.04		-0.28	0.09	-0.09	0	0.12	Yes, decreased in Convalesents	#N/A						M145.0	Down in referred
	M1.1	integrin cell surface interactions (II) (M1.1)	-0.38 **	-0.13	-0.41 **	-0.12	-0.1		-0.21	0.04	-0.12	-0.01	0.09	Yes, decreased in Convalesents	#N/A						M35.0	Down in referred
	M2.2	extracellular matrix (III) (M2.2)	-0.35	0.01	-0.42 **	0.03	-0.2		-0.34	0.18	-0.18	-0.07	0.18	Yes, decreased in Convalesents	#N/A						M162.0	Down in referred
	M4.14	Rho GTPase cycle (M4.14)	0.14	-0.01	0.27	-0.04	0.46 **		0.15	0.18	0.21	0.34	-0.33	No	#N/A						S10	Down in referred
	M30	cell movement, Adhesion & Platelet activation (M30)	-0.37 **	-0.03	-0.12	-0.03	0.07		-0.27	0.01	-0.03	-0.01	-0.02	Yes, decreased in Convalesents	Down in referred						M191	Up in referred
	M38	chemokines and receptors (M38)	0.11	-0.19	0.14	-0.21	0.38 **		0.16	0.03	0.11	0.24	-0.08	No	#N/A						M106.1	Up in referred
	M58	B cell development/activation (M58)	-0.02	0.12	-0.06	0.12	-0.16		-0.41 **	0.18	0.15	-0.06	-0.2	No	#N/A						M101	Up in referred
	M78	myeloid cell cytokines, metallopeptidases and laminins (M78)	-0.09	0.12	-0.24	0.14	-0.05		-0.2	0.39 **	-0.19	0.05	0.21	Yes, increased in Convalesents	#N/A						M223	Up in referred
	M84	integrins and cell adhesion (M84)	0.25	0.2	0.34	0.21	0.39 **		0.23	0.25	0.17	0.22	0.14	No	#N/A						M227	Up in referred
	M86.1	proinflammatory dendritic cell, myeloid cell response (M86.1)	0.38	-0.04	0.47 **	-0.05	0.34		0.42	0.04	0.15	0.26	-0.06	Yes, increased in Convalesents	#N/A						S7	Up in referred
	M88.2	enriched in hepatocyte nuclear factors (II) (M88.2)	-0.4 **	0.04	-0.4 **	0.05	-0.05		-0.27	0.11	-0.03	-0.03	0	Yes, decreased in Convalesents	#N/A						S0	Up in referred
	M110	axon guidance (M110)	-0.48 **	0.01	-0.37	0.03	-0.26		-0.34	0	-0.09	-0.16	0.12	Yes, decreased in Convalesents	#N/A						M169	Up in referred
	M133.0	cell adhesion, membrane (M133.0)	-0.41 **	-0.08	-0.44 **	-0.06	-0.29		-0.43 **	0.21	-0.16	-0.22	0.15	Yes, decreased in Convalesents	Down in referred						M226	Up in referred
	M133.1	cell cell adhesion (M133.1)	-0.36	0.06	-0.39 **	0.08	-0.24		-0.36	0.33	-0.21	-0.18	0.13	Yes, decreased in Convalesents	#N/A						M138	Up in referred
	M158.0	interferon alpha response (I) (M158.0)	-0.22	0.18	-0.36 **	0.2	-0.16		-0.18	0.26	-0.24	0.03	0.21	Yes, decreased in Convalesents	#N/A						M250	Up in referred
	M160	leukocyte differentiation (M160)	0.15	0.24	0.04	0.22	0.21		-0.09	0.38 **	0.02	0.17	-0.18	No	#N/A						M7.4	Up in referred
	M189	extracellular region cluster (GO) (M189)	-0.34	-0.17	-0.48 **	-0.14	-0.24		-0.39	0.15	-0.26	-0.02	0.22	Yes, increased in Convalesents	#N/A						M213	Up in referred
	M199	platelet activation & blood coagulation (M199)	-0.38 **	-0.1	-0.14	-0.09	0.05		-0.25	-0.05	-0.11	-0.01	0	Yes, decreased in Convalesents	Down in referred						M230	Up in referred
	M206	Wnt signaling pathway (M206)	-0.4 **	-0.08	-0.21	-0.06	-0.29		-0.39	-0.05	0	-0.36	0.08	No	#N/A						M179	Up in referred
	M210	extracellular matrix, collagen (M210)	-0.37 **	-0.09	-0.05	-0.08	-0.25		-0.25	0.08	-0.17	-0.03	0.1	Yes, decreased in Convalesents	#N/A						M237	Up in referred
																					M144	Up in referred

## Sheet: 12 wpi BTM-Flow
Pearson Cor. FDR < 0.05
* = FDR < 0.05; ** = FDR < 0.01; *** = FDR < 0.001
BTM	Differentially expressed	Name	ThR22 (% of Treg)	ThRNEG( % of Treg)	NKT cells (% of CD3)	NK cells (% of Lymphocytes)	Classical Monocytes (% of Monocytes)	Th17 (% of CD4)	CD27+CD38- (% of CD8)	Tfh (% of CD4)	Th2/22 (% of CD4)	ThR1/17 CM (% of ThR1/17)	HLA-DR (% of CD56++ NK cells)	CD27-CD38+ (% of CD56-CD16+ NKT)	CXCR3+HLA-DR- (% of Monocytes)	CD27+CD38- (% of CD4)	PD-1-ICOS+ (%of Tfh-like Tregs)	Low Density Granulocytes (% of Live cells)	CXCR3-HLA-DR+ (% of CD56+ NKT)	Tfh1 (% of CD4)	HLA-DR (% of CD56-CD16+ NK cells)	Lymphocytes (% of Live cells)	Tfh22-like Treg (% of CD4)	CD56-CD16+ NK cells (% of Lymphocytes)	CXCR3+ (% of LD Neutrophils)	CXCR3+HLA-DR- (% of LD Neutrophils)	Intermediate Monocytes (% of Monocytes)	CD27+CD38+ (% of CD4)	Th2 CM (% of Th2)	CD14+CD16+ Low Density Neutrophils (% of Live cells)	Th17 CM (% of Th17)	CD56-CD16+ NKT cells (% of CD3)	Naive Treg (% of Treg)	Th9 CM (% of Th9)	Th1/17 CM (% of Th1/17)	CD3+ T cells (% of Lymphocytes)	CD19+ B cells (% of Lymphocytes)
M5.1	No	T cell activation and signaling (M5.1)	-0.57	-0.42	-0.36	-0.3	-0.29	-0.25	-0.16	-0.06	-0.06	-0.05	-0.05	-0.04	-0.04	0	0.03	0.05	0.06	0.06	0.09	0.1	0.11	0.12	0.12	0.12	0.13	0.15	0.15	0.21	0.22	0.29	0.39	0.4	0.58	0.64 **	-0.72 **
M7.1	No	T cell activation (I) (M7.1)	-0.63 **	-0.24	-0.15	-0.29	-0.26	-0.3	-0.15	-0.09	0.07	-0.22	0.14	-0.09	-0.14	0.14	-0.14	-0.03	-0.06	-0.05	0.16	0.19	-0.07	-0.02	-0.11	-0.11	0.15	0.01	0.04	0.18	0.14	0.25	0.37	0.39	0.46	0.45	-0.5
M11.1	No	blood coagulation (M11.1)	0.33	-0.27	-0.21	0.04	0.23	0.32	-0.16	0.32	-0.18	0.15	-0.42	0.26	0.39	-0.5	0.45	0.32	0.37	0.3	-0.47	-0.43	0.57 **	0.4	0.41	0.39	-0.36	0.31	-0.21	-0.28	-0.38	0	-0.26	-0.38	-0.13	0.06	-0.17
M11.2	No	formyl peptide receptor mediated neutrophil response (M11.2)	0.24	-0.33	-0.22	0.02	0.28	0.25	-0.03	0.38	-0.08	0.23	-0.42	0.16	0.23	-0.35	0.47	0.14	0.26	0.43	-0.33	-0.3	0.57 **	0.24	0.45	0.41	-0.3	0.34	-0.23	-0.24	-0.34	-0.16	-0.19	-0.27	-0.06	0.08	-0.19
M12	No	CD28 costimulation (M12)	-0.58	-0.38	-0.31	-0.4	-0.19	-0.12	0.02	-0.03	0.06	-0.14	-0.02	-0.06	-0.01	-0.02	-0.14	-0.07	0.03	-0.02	0.38	0.15	0.03	0.02	-0.03	-0.03	-0.02	0.23	0.29	0.14	0.21	0.1	0.37	0.4	0.44	0.74 **	-0.71 **
M13	No	innate activation by cytosolic DNA sensing (M13)	0.37	-0.14	0.01	0.14	-0.3	0.16	-0.37	0.13	-0.29	0.46	-0.22	0.29	0.05	-0.24	0.6 **	0.36	0.45	0.04	-0.4	-0.15	0.69 **	0.38	0.22	0.2	0.03	0.08	-0.33	0.09	-0.18	0.19	-0.17	-0.25	0.38	-0.09	-0.02
M14	No	T cell differentiation (M14)	-0.68 **	-0.44	-0.43	-0.3	-0.01	-0.14	0.36	0.09	0.18	-0.22	-0.03	-0.33	-0.26	0.16	-0.43	-0.37	-0.2	0.09	0.45	0.25	-0.21	-0.32	0.03	0.04	0.16	0.26	0.34	0.23	0.26	-0.06	0.65 **	0.53	0.39	0.57	-0.57
M16	No	TLR and inflammatory signaling (M16)	0.23	-0.3	-0.23	-0.02	0.27	0.31	-0.07	0.38	-0.19	0.19	-0.37	0.24	0.27	-0.45	0.48	0.22	0.42	0.39	-0.37	-0.37	0.53 **	0.35	0.47	0.44	-0.26	0.33	-0.12	-0.15	-0.29	-0.06	-0.2	-0.31	0.01	0.08	-0.18
M18	No	T cell differentiation via ITK and PKC (M18)	-0.63 **	-0.22	-0.18	-0.24	-0.23	-0.26	-0.03	-0.01	0.17	-0.2	0.14	-0.16	-0.25	0.18	-0.21	-0.18	-0.06	-0.02	0.26	0.26	-0.12	-0.15	-0.12	-0.11	0.21	0.06	0.19	0.32	0.22	0.15	0.41	0.49	0.52	0.37	-0.46
M19	No	T cell differentiation (Th2) (M19)	-0.67 **	-0.39	-0.33	-0.33	-0.14	-0.32	0.03	-0.07	0.12	-0.25	0.09	-0.14	-0.18	0.22	-0.22	-0.16	-0.1	0.05	0.36	0.18	-0.07	-0.09	-0.04	-0.04	0.15	0.04	0.26	0.22	0.24	0.16	0.41	0.46	0.45	0.61 **	-0.65 **
M22.0	Yes, increased in convalescents	mismatch repair (I) (M22.0)	-0.03	-0.04	0.08	-0.2	-0.3	-0.17	0.08	-0.2	-0.09	0.14	0.14	0.01	-0.65 **	0.24	-0.17	-0.12	0.17	-0.32	0.52	0.23	-0.05	-0.05	-0.34	-0.34	0.45	-0.22	0.36	0.56	0.51	0.13	0.09	0.23	0.59 **	0.1	0.05
M22.1	Yes, increased in convalescents	mismatch repair (II) (M22.1)	0.08	0.31	0.14	0.23	-0.23	-0.24	0.07	-0.36	0.23	-0.07	0.34	0	-0.4	0.45	-0.38	-0.34	-0.12	-0.42	0.47	0.4	-0.31	-0.35	-0.37	-0.37	0.47	-0.31	0.23	0.42	0.59 **	0.04	0.15	0.57 **	0.29	-0.12	0.16
M25	No	TLR8-BAFF network (M25)	0.25	-0.34	-0.27	-0.01	0.25	0.21	-0.12	0.31	-0.13	0.15	-0.41	0.25	0.27	-0.38	0.4	0.25	0.35	0.35	-0.34	-0.39	0.53 **	0.37	0.42	0.39	-0.26	0.26	-0.06	-0.16	-0.24	-0.03	-0.25	-0.31	0	0.14	-0.27
M29	No	proinflammatory cytokines and chemokines (M29)	0.37	-0.22	0.01	0.27	-0.24	0.35	-0.27	0.14	-0.27	0.43	-0.28	0.1	0.25	-0.1	0.61 **	0.34	0.26	-0.01	-0.26	-0.21	0.55	0.34	0.17	0.15	-0.08	0.1	-0.23	0.09	-0.12	0.13	-0.19	-0.34	0.19	0.02	-0.09
M31	No	cell cycle and growth arrest (M31)	0.15	-0.39	-0.24	0.02	0.1	0.23	-0.13	0.34	-0.21	0.2	-0.24	0.27	0.2	-0.38	0.62 **	0.29	0.59 **	0.3	-0.36	-0.27	0.59 **	0.39	0.44	0.4	-0.14	0.25	-0.21	-0.07	-0.25	0.16	-0.13	-0.24	0.22	0.1	-0.21
M32.0	Yes, decreased in convalescents	platelet activation (I) (M32.0)	0.26	-0.28	-0.24	-0.03	-0.01	0.36	-0.23	0.06	-0.35	0.05	-0.15	0.36	0.57 **	-0.54 **	0.3	0.52	0.4	-0.01	-0.43	-0.54 **	0.61 **	0.53 **	0.29	0.27	-0.5	0.22	-0.37	-0.4	-0.48	0.21	-0.15	-0.43	-0.14	0.16	-0.23
M32.1	Yes, decreased in convalescents	platelet activation (II) (M32.1)	0.28	-0.25	-0.18	-0.03	0.02	0.37	-0.26	0.1	-0.32	0.06	-0.16	0.36	0.56 **	-0.54 **	0.34	0.55 **	0.42	0.01	-0.47	-0.56 **	0.63 **	0.55 **	0.3	0.28	-0.53 **	0.21	-0.45	-0.45	-0.53 **	0.19	-0.18	-0.47	-0.11	0.13	-0.19
M32.3	Yes, decreased in convalescents	KLF12 targets network (M32.3)	0.14	-0.28	-0.25	-0.14	0.01	0.4	-0.16	0.09	-0.37	0.05	-0.14	0.3	0.53 **	-0.56 **	0.22	0.47	0.35	0	-0.36	-0.53 **	0.55 **	0.49	0.28	0.27	-0.51	0.31	-0.31	-0.36	-0.45	0.15	-0.06	-0.39	-0.1	0.24	-0.27
M32.4	Yes, decreased in convalescents	CORO1A-DEF6 network (II) (M32.4)	0.08	-0.18	-0.17	-0.26	-0.08	0.28	-0.25	-0.02	-0.35	-0.02	-0.06	0.37	0.55	-0.6 **	0.14	0.56 **	0.34	-0.09	-0.37	-0.54	0.49	0.57 **	0.17	0.17	-0.55	0.24	-0.37	-0.4	-0.48	0.16	-0.09	-0.35	-0.08	0.27	-0.27
M32.8	Yes, decreased in convalescents	cytoskeletal remodeling (M32.8)	0.32	-0.22	-0.09	-0.06	-0.02	0.39	-0.24	0.12	-0.3	0.11	-0.15	0.35	0.51	-0.56 **	0.36	0.59 **	0.44	-0.01	-0.46	-0.56 **	0.64 **	0.56 **	0.21	0.19	-0.56 **	0.17	-0.49	-0.48	-0.6 **	0.17	-0.21	-0.54 **	-0.08	0.06	-0.11
M34	Yes, decreased in convalescents	cytoskeletal remodeling (enriched for SRF targets) (M34)	0.23	-0.37	-0.25	0.02	0.17	0.42	0.08	0.23	-0.19	0.09	-0.1	0.21	0.35	-0.31	0.27	0.37	0.36	0.14	-0.2	-0.51	0.54 **	0.34	0.25	0.19	-0.4	0.14	-0.32	-0.33	-0.44	0.04	0	-0.4	0.05	0.15	-0.21
M37.0	No	immune activation - generic cluster (M37.0)	0.21	-0.32	-0.17	-0.01	0.22	0.34	-0.09	0.44	-0.15	0.19	-0.47	0.17	0.22	-0.38	0.39	0.14	0.29	0.38	-0.31	-0.29	0.54 **	0.27	0.37	0.34	-0.22	0.39	-0.06	-0.02	-0.31	-0.17	-0.21	-0.35	-0.06	0.09	-0.19
M37.2	No	endoplasmic reticulum (M37.2)	0.27	-0.2	-0.1	-0.06	0.25	0.31	-0.19	0.37	-0.02	0.04	-0.37	0.29	0.3	-0.45	0.28	0.29	0.36	0.26	-0.36	-0.43	0.58 **	0.4	0.35	0.31	-0.44	0.3	-0.2	-0.26	-0.43	-0.15	-0.33	-0.37	-0.05	0.03	-0.16
M38	No	chemokines and receptors (M38)	0.2	-0.09	0.07	0.13	0.01	0.11	-0.5	0.26	-0.09	0.18	-0.24	0.3	0.35	-0.29	0.7 **	0.37	0.32	0.27	-0.58 **	-0.25	0.56 **	0.39	0.19	0.17	-0.18	0.12	-0.46	-0.1	-0.36	0.13	-0.34	-0.24	0.08	-0.05	-0.14
M42	No	platelet activation (III) (M42)	0.28	-0.27	-0.14	0.01	0.23	0.38	-0.1	0.38	-0.21	0.23	-0.36	0.21	0.34	-0.47	0.5	0.28	0.3	0.36	-0.44	-0.4	0.6 **	0.32	0.35	0.32	-0.37	0.32	-0.3	-0.28	-0.48	-0.07	-0.22	-0.44	-0.14	0.01	-0.11
M43.0	No	myeloid, dendritic cell activation via NFkB (I) (M43.0)	0.22	0.01	0.2	-0.16	-0.04	0.06	-0.41	0.25	-0.2	0.25	-0.14	0.4	0.05	-0.4	0.52	0.23	0.47	0.2	-0.44	-0.08	0.58 **	0.37	0.28	0.26	-0.17	0.19	-0.36	-0.07	-0.42	-0.08	-0.49	-0.44	-0.02	-0.28	0.24
M47.0	No	enriched in B cells (I) (M47.0)	0.16	0.39	0.64 **	0.13	-0.12	0.08	-0.01	0.22	0.15	0.13	0	-0.28	-0.3	0.31	0.07	-0.2	-0.29	0.02	0.06	0.22	-0.11	-0.27	-0.24	-0.26	0.03	-0.13	-0.4	0.17	-0.35	-0.53	-0.23	-0.24	-0.14	-0.68 **	0.72 **
M47.1	No	enriched in B cells (II) (M47.1)	0.18	0.4	0.64 **	0.11	-0.11	0.1	-0.02	0.25	0.11	0.17	-0.04	-0.26	-0.31	0.26	0.07	-0.2	-0.29	0.05	0.02	0.21	-0.1	-0.26	-0.24	-0.25	0.04	-0.11	-0.42	0.18	-0.37	-0.53	-0.22	-0.27	-0.16	-0.7 **	0.75 **
M47.2	No	enriched in B cells (III) (M47.2)	0.27	0.42	0.62 **	0.16	-0.09	0.13	-0.05	0.24	0.08	0.18	-0.08	-0.2	-0.26	0.2	0.05	-0.21	-0.27	0.03	-0.05	0.21	-0.06	-0.26	-0.22	-0.22	0.05	-0.07	-0.39	0.18	-0.38	-0.53	-0.26	-0.31	-0.27	-0.74 **	0.79 ***
M47.3	No	enriched in B cells (IV) (M47.3)	0.28	0.39	0.63 **	0.15	-0.07	0.16	0	0.28	0.06	0.2	-0.12	-0.22	-0.27	0.15	0.1	-0.16	-0.25	0.05	-0.08	0.17	-0.07	-0.24	-0.26	-0.26	0.06	-0.05	-0.39	0.19	-0.39	-0.52	-0.27	-0.35	-0.27	-0.74 **	0.8 ***
M47.4	No	enriched in B cells (V) (M47.4)	0.1	0.5	0.69 **	0.04	-0.18	-0.06	-0.07	0.08	0.19	0.1	0.12	-0.18	-0.39	0.32	-0.06	-0.26	-0.3	-0.05	0.1	0.35	-0.2	-0.29	-0.26	-0.27	0.1	-0.15	-0.4	0.17	-0.21	-0.51	-0.2	-0.08	-0.08	-0.66 **	0.73 **
M49	No	transcription regulation in cell development (M49)	0.12	-0.55 **	-0.4	-0.04	0.19	0.17	0.13	0.14	-0.27	0.1	-0.23	0.15	0.17	-0.1	0.16	0.12	0.2	0.18	0	-0.32	0.41	0.24	0.3	0.27	-0.11	0.16	0.1	0.01	-0.09	-0.01	-0.08	-0.33	-0.07	0.29	-0.28
M50	No	CD1 and other DC receptors (M50)	0.1	-0.41	-0.29	0.27	0.35	0.57 **	0.3	0.5	-0.11	0.31	-0.31	-0.31	0.35	-0.01	0.38	-0.04	-0.06	0.41	-0.16	-0.24	0.23	-0.03	0.57 **	0.55 **	-0.27	0.4	-0.1	-0.18	-0.24	-0.26	0.14	-0.39	-0.1	0.03	-0.12
M52	No	T cell activation (IV) (M52)	-0.18	-0.32	-0.16	-0.39	-0.17	-0.09	-0.41	0.1	-0.1	-0.03	-0.15	0.37	0.14	-0.41	0.26	0.36	0.41	0.09	-0.26	-0.21	0.62 **	0.46	0.15	0.12	-0.26	0.23	-0.35	-0.14	-0.33	0.17	-0.05	-0.02	0.37	0.4	-0.48
M53	No	inflammasome receptors and signaling (M53)	0.33	-0.26	-0.24	0.19	0.03	0.26	-0.09	0.28	-0.28	0.42	-0.34	0.16	0.23	-0.29	0.55 **	0.19	0.33	0.32	-0.38	-0.24	0.52	0.26	0.43	0.42	-0.04	0.23	-0.01	0.04	-0.15	0.01	-0.14	-0.3	0.06	-0.02	-0.11
M54	Yes, decreased in convalescents	BCR signaling (M54)	0.51	0.12	0.28	0.08	0.04	0.41	-0.29	0.29	-0.17	0.26	-0.24	0.28	0.31	-0.47	0.48	0.41	0.33	0.12	-0.55 **	-0.36	0.56 **	0.39	0.18	0.15	-0.44	0.16	-0.55 **	-0.35	-0.63 **	-0.14	-0.45	-0.62 **	-0.22	-0.39	0.34
M57	No	immuregulation - monocytes, T and B cells (M57)	0.02	0.4	0.57	0.07	-0.07	-0.02	-0.01	0.25	0.33	0.02	0.03	-0.28	-0.33	0.27	0.03	-0.3	-0.27	0.12	0.09	0.28	-0.15	-0.32	-0.18	-0.2	-0.04	-0.09	-0.32	0.11	-0.33	-0.53	-0.22	-0.05	-0.09	-0.65 **	0.61
M58	No	B cell development/activation (M58)	0.35	0.26	0.42	0.15	0.09	0.29	0.1	0.45	0.01	0.34	-0.29	-0.13	-0.08	-0.15	0.29	-0.13	-0.1	0.32	-0.28	0.06	0.11	-0.17	0.05	0.03	-0.09	0.22	-0.33	0.03	-0.49	-0.61 **	-0.29	-0.41	-0.37	-0.67 **	0.67 **
M59	No	CCR1, 7 and cell signaling (M59)	-0.09	-0.28	-0.24	-0.04	0.24	0.23	0.26	0.62 **	-0.06	0.39	-0.53	-0.19	-0.08	-0.31	0.45	-0.26	0.1	0.66 **	-0.18	0.09	0.21	-0.16	0.42	0.42	0.13	0.59 **	0.17	0.27	-0.06	-0.38	0.15	0.05	0.11	0.07	-0.14
M63	Yes, decreased in convalescents	regulation of localization (GO) (M63)	0.24	-0.27	-0.25	0	-0.04	0.36	-0.22	0.01	-0.41	0.07	-0.1	0.33	0.57 **	-0.51	0.3	0.55 **	0.37	-0.05	-0.45	-0.57 **	0.57 **	0.53 **	0.25	0.24	-0.46	0.17	-0.39	-0.37	-0.47	0.28	-0.1	-0.43	-0.13	0.15	-0.21
M64	No	enriched in activated dendritic cells/monocytes (M64)	0.19	-0.29	-0.19	-0.08	0.26	0.26	-0.06	0.35	-0.11	0.15	-0.31	0.25	0.23	-0.46	0.49	0.27	0.45	0.36	-0.34	-0.39	0.54 **	0.38	0.42	0.38	-0.33	0.31	-0.21	-0.22	-0.3	-0.04	-0.22	-0.25	0.09	0.1	-0.21
M65	No	IL2, IL7, TCR network (M65)	-0.72 **	-0.28	-0.19	-0.41	-0.09	-0.04	0.13	0.25	-0.01	-0.04	0.03	-0.24	-0.23	-0.02	-0.1	-0.23	-0.06	0.2	0.21	0.23	-0.07	-0.2	-0.03	-0.02	0.16	0.33	0.15	0.33	0.03	-0.07	0.52	0.31	0.45	0.4	-0.4
M68	No	RIG-1 like receptor signaling (M68)	0.22	-0.24	-0.21	0.15	-0.35	0.14	-0.04	0.15	-0.26	0.63 **	-0.36	0.09	-0.1	-0.35	0.5	0.11	0.35	0.2	-0.4	0.12	0.49	0.11	0.44	0.43	0.23	0.35	-0.08	0.17	0.09	0.11	0.2	0.07	0.42	0	-0.11
M69	No	enriched in B cells (VI) (M69)	0.13	0.35	0.63 **	0.12	-0.12	0.14	0.03	0.28	0.15	0.19	-0.01	-0.33	-0.32	0.32	0.13	-0.19	-0.29	0.07	0.09	0.2	-0.09	-0.27	-0.24	-0.25	0	-0.11	-0.41	0.18	-0.38	-0.54	-0.2	-0.27	-0.09	-0.66 **	0.7 **
M81	Yes, decreased in convalescents	enriched in myeloid cells and monocytes (M81)	0.3	-0.43	-0.19	-0.02	0.24	0.36	0.04	0.31	-0.2	0.22	-0.33	0.16	0.26	-0.31	0.38	0.26	0.3	0.25	-0.24	-0.37	0.57 **	0.32	0.4	0.36	-0.39	0.25	-0.27	-0.35	-0.42	-0.09	-0.22	-0.56 **	-0.14	0.07	-0.06
M83	No	enriched in naive and memory B cells (M83)	0.05	0.29	0.54	0.04	-0.08	0.07	0.24	0.28	0.19	0.26	-0.05	-0.41	-0.46	0.33	-0.01	-0.33	-0.43	0.18	0.15	0.26	-0.15	-0.41	-0.18	-0.2	0.06	-0.01	-0.34	0.19	-0.31	-0.7 **	-0.05	-0.14	-0.08	-0.6	0.65 **
M86.0	No	chemokines and inflammatory molecules in myeloid cells (M86.0)	0.1	-0.25	-0.09	-0.1	-0.16	0.04	-0.47	0.18	-0.24	0.17	-0.2	0.43	0.11	-0.38	0.54	0.33	0.58 **	0.18	-0.41	-0.16	0.68 **	0.46	0.32	0.28	-0.05	0.17	-0.3	0.04	-0.23	0.22	-0.18	-0.13	0.37	0.11	-0.25
M95.0	No	enriched in antigen presentation (II) (M95.0)	0.17	-0.13	0.02	0.02	-0.04	0.09	-0.34	0.23	-0.21	0.27	-0.34	0.18	0.22	-0.29	0.57 **	0.31	0.19	0.3	-0.52	-0.26	0.48	0.35	0.27	0.26	-0.12	0.2	-0.4	-0.02	-0.32	-0.02	-0.24	-0.24	0.06	-0.03	-0.09
M100	Yes, decreased in convalescents	MAPK, RAS signaling (M100)	0.2	-0.11	-0.05	-0.15	-0.03	0.26	-0.33	0.03	-0.31	0.03	-0.07	0.39	0.54 **	-0.56 **	0.36	0.65 **	0.39	-0.03	-0.5	-0.58 **	0.55 **	0.62 **	0.15	0.13	-0.54 **	0.12	-0.53 **	-0.47	-0.57 **	0.21	-0.24	-0.45	-0.09	0.12	-0.14
M103	No	cell cycle (III) (M103)	0.04	-0.02	0.12	-0.14	-0.16	-0.09	-0.08	-0.16	-0.25	-0.03	0.25	0.21	-0.32	0.28	-0.17	0.03	0.17	-0.34	0.44	-0.04	0.02	0.09	-0.51	-0.52	0.36	-0.35	0.23	0.61 **	0.26	0.11	-0.1	-0.07	0.33	0.06	0.07
M109	Yes, decreased in convalescents	receptors, cell migration (M109)	-0.05	-0.3	-0.1	-0.1	-0.02	0.13	-0.21	0.49	-0.05	0.34	-0.31	0.18	0.07	-0.39	0.51	0	0.31	0.45	-0.38	0.09	0.64 **	0.09	0.32	0.28	-0.11	0.47	-0.18	0.02	-0.39	-0.16	-0.09	-0.19	0.14	-0.01	-0.16
M110	Yes, decreased in convalescents	axon guidance (M110)	0.16	-0.19	-0.29	0.56	0.2	0.27	0.67 **	0.07	0.17	0.13	-0.06	-0.45	-0.02	0.29	0	-0.33	-0.28	0.13	0.19	0.06	-0.27	-0.47	0.16	0.14	0.14	0.06	0.13	0.03	0.26	-0.11	0.35	0.25	-0.16	-0.11	0.04
M118.1	No	enriched in monocytes (surface) (M118.1)	0.22	-0.33	-0.26	0.05	0.19	0.28	0.01	0.43	-0.18	0.32	-0.54 **	0.05	0.21	-0.4	0.42	0.07	0.21	0.43	-0.39	-0.2	0.46	0.17	0.51	0.5	-0.16	0.44	-0.03	-0.07	-0.27	-0.18	-0.12	-0.32	-0.12	0.01	-0.1
M119	No	enriched in activated dendritic cells (I) (M119)	0.26	-0.25	-0.29	0.15	0.28	0.17	0.1	0.26	-0.05	0.24	-0.2	0.13	0.21	-0.14	0.15	-0.08	0.1	0.26	-0.25	-0.1	0.44	0.01	0.58 **	0.55 **	-0.18	0.32	-0.21	-0.29	-0.22	-0.25	-0.02	-0.26	-0.17	-0.08	0.03
M123	No	enriched in B cell differentiation (M123)	-0.12	-0.17	0	0.28	-0.22	0.32	0.58	0.31	0.02	0.45	-0.31	-0.77 **	-0.17	0.16	0.24	-0.28	-0.42	0.22	0.11	0.26	-0.28	-0.48	-0.02	0	0.19	0.29	0.05	0.31	0.02	-0.31	0.42	0.09	0.01	-0.14	0.16
M126	No	double positive thymocytes (M126)	-0.66 **	-0.54	-0.5	-0.43	-0.01	0.05	0.35	0.17	-0.08	-0.11	-0.14	-0.31	-0.01	-0.18	-0.19	-0.11	-0.04	0.15	0.22	0	-0.08	-0.07	0.2	0.22	-0.07	0.43	0.19	0.04	0.04	0.01	0.62	0.29	0.31	0.65 **	-0.59
M129	Yes, increased in convalescents	inositol phosphate metabolism (M129)	0.68 **	0.13	0.34	0.17	-0.22	0.18	-0.48	0.05	-0.17	0.31	-0.08	0.49	0.05	-0.25	0.46	0.38	0.6	-0.18	-0.3	-0.15	0.57	0.45	0.02	-0.01	-0.15	-0.16	-0.26	-0.01	-0.22	0.1	-0.64	-0.51	0.15	-0.47	0.39
M132	No	recruitment of neutrophils (M132)	0.21	-0.25	-0.23	0	0.25	0.24	-0.05	0.33	-0.08	0.16	-0.3	0.24	0.27	-0.45	0.53 **	0.25	0.46	0.39	-0.35	-0.37	0.49	0.35	0.43	0.4	-0.28	0.29	-0.13	-0.18	-0.24	-0.02	-0.21	-0.16	0.08	0.09	-0.23
M134	No	Membrane, ER proteins (M134)	0.11	0.24	0.46	0.27	-0.03	0.21	0.12	0.33	0.16	0.09	-0.07	-0.4	-0.19	0.29	0.01	-0.18	-0.42	0.18	-0.08	0.05	-0.16	-0.31	-0.17	-0.19	-0.02	-0.07	-0.27	0.2	-0.43	-0.51	-0.15	-0.33	-0.27	-0.7 **	0.58
M145.0	Yes, decreased in convalescents	cytoskeleton/actin (SRF transcription targets) (M145.0)	0.26	-0.38	-0.36	0.24	0.33	0.47	0.28	0.19	-0.07	0.04	-0.07	-0.01	0.54 **	-0.14	0.24	0.28	0.2	0.12	-0.11	-0.53	0.25	0.25	0.4	0.37	-0.49	0.12	-0.08	-0.45	-0.27	0.02	-0.05	-0.43	-0.19	0.12	-0.19
M150	No	innate antiviral response (M150)	0.28	-0.18	-0.19	0.21	-0.28	0.23	-0.01	0.2	-0.31	0.62 **	-0.38	0.06	0.04	-0.41	0.5	0.2	0.29	0.24	-0.51	-0.02	0.42	0.12	0.32	0.32	0.2	0.31	-0.1	0.14	-0.03	0.11	0.21	-0.04	0.29	-0.06	-0.07
M155	No	G protein coupled receptors cluster (M155)	0.33	-0.3	-0.26	0.22	0.21	0.25	-0.33	0.34	-0.1	0.17	-0.36	0.34	0.49	-0.36	0.58 **	0.24	0.44	0.32	-0.48	-0.26	0.67 **	0.34	0.45	0.42	-0.25	0.24	-0.16	-0.26	-0.3	0.13	-0.25	-0.31	-0.04	0.09	-0.28
M156.0	No	plasma cells & B cells, immunoglobulins (M156.0)	0.18	0.29	0.6	0.13	-0.09	0.11	-0.03	0.3	0.13	0.14	-0.12	-0.28	-0.3	0.28	0.13	-0.18	-0.27	0.07	0.04	0.17	-0.03	-0.24	-0.29	-0.3	0.03	-0.11	-0.41	0.2	-0.41	-0.5	-0.25	-0.3	-0.16	-0.63 **	0.67 **
M167	Yes, decreased in convalescents	enriched in cell cycle (M167)	0.03	-0.19	-0.19	-0.25	-0.09	0.04	-0.22	-0.33	-0.64 **	-0.13	0.28	0.45	0.42	-0.27	-0.06	0.54	0.23	-0.24	-0.25	-0.52	0.27	0.54	0.04	0.04	-0.23	-0.13	-0.22	-0.21	-0.32	0.39	-0.12	-0.52	-0.27	0.2	-0.1
M169	Yes, increased in convalescents	mitosis (TF motif CCAATNNSNNNGCG) (M169)	-0.29	0.22	0.24	-0.25	-0.08	-0.47	-0.1	-0.12	0.26	-0.14	0.19	-0.09	-0.62 **	0.41	-0.35	-0.45	-0.25	-0.13	0.44	0.46	-0.22	-0.33	-0.35	-0.34	0.35	-0.18	0.25	0.4	0.29	-0.15	-0.06	0.32	0.17	-0.09	0.17
M178	No	enriched for promoter motif NATCACGTGAY (putative SREBF1 targets) (M178)	0.16	0.34	0.37	0.42	0.11	0.13	0.27	0.3	0.24	0.1	-0.04	-0.4	-0.15	0.29	0.05	-0.42	-0.34	0.21	0	0.33	-0.36	-0.54	-0.09	-0.09	0.17	-0.05	-0.15	0.14	-0.18	-0.48	0	-0.04	-0.33	-0.7 **	0.67 **
M179	Yes, increased in convalescents	enriched for TF motif PAX3 (M179)	-0.21	0.15	0.32	-0.19	-0.15	-0.4	-0.04	-0.1	0.26	-0.06	0.21	-0.08	-0.69 **	0.49	-0.3	-0.42	-0.17	-0.13	0.49	0.54 **	-0.17	-0.32	-0.28	-0.3	0.35	-0.24	0.12	0.33	0.26	-0.18	-0.04	0.23	0.25	-0.15	0.25
M181	No	nucleotide metabolism (M181)	-0.38	-0.12	-0.1	-0.21	-0.25	-0.17	0.34	-0.15	0.06	0.04	0.24	-0.19	-0.44	0.26	-0.47	-0.37	-0.17	-0.22	0.56 **	0.41	-0.31	-0.37	-0.24	-0.24	0.35	0.05	0.35	0.43	0.45	-0.1	0.45	0.42	0.4	0.19	-0.09
M200	No	antigen processing and presentation (M200)	0.25	0.17	0.25	0.09	0.1	0.08	0.21	0.13	-0.27	0.27	-0.15	-0.22	-0.11	0.04	0.23	-0.08	-0.22	0.2	-0.17	-0.04	-0.17	-0.12	0.07	0.09	0.11	-0.02	-0.29	0.07	-0.24	-0.34	-0.18	-0.37	-0.43	-0.51	0.66 **
M204.1	Yes, increased in convalescents	chaperonin mediated protein folding (II) (M204.1)	-0.3	-0.11	-0.14	-0.15	-0.18	-0.35	0.07	-0.07	0.16	0	0.02	-0.1	-0.51	0.34	-0.38	-0.48	-0.09	-0.08	0.49	0.51	-0.16	-0.3	-0.01	0	0.44	0.02	0.62 **	0.52	0.54	-0.1	0.18	0.4	0.37	0.18	-0.16
M209	No	lysosome (M209)	0.38	-0.3	-0.17	0.17	-0.03	0.32	-0.16	0.18	-0.28	0.22	-0.37	0.18	0.37	-0.34	0.39	0.3	0.25	0.11	-0.42	-0.34	0.56 **	0.34	0.35	0.33	-0.28	0.24	-0.25	-0.15	-0.37	0.03	-0.25	-0.45	-0.22	-0.04	-0.04
M212	No	purine nucleotide biosynthesis (M212)	-0.45	0.03	-0.02	-0.22	-0.19	-0.25	0.29	-0.09	0.18	-0.02	0.18	-0.37	-0.54 **	0.36	-0.54 **	-0.49	-0.36	-0.16	0.52	0.47	-0.4	-0.47	-0.2	-0.17	0.35	0.04	0.34	0.38	0.39	-0.2	0.44	0.44	0.31	0.08	0.02
M215	No	small GTPase mediated signal transduction (M215)	0.18	-0.16	-0.09	-0.14	0.03	0.24	-0.18	0.15	-0.13	0.12	-0.1	0.34	0.35	-0.5	0.41	0.49	0.46	0.13	-0.38	-0.47	0.57 **	0.51	0.29	0.24	-0.47	0.2	-0.45	-0.4	-0.42	0.07	-0.16	-0.24	0.17	0.12	-0.22
M226	Yes, increased in convalescents	proteasome (M226)	-0.07	0.06	-0.02	-0.02	-0.16	-0.41	0.03	-0.23	0.3	-0.12	0.06	0.02	-0.43	0.38	-0.33	-0.37	0	-0.15	0.55	0.43	-0.25	-0.2	-0.13	-0.14	0.4	-0.2	0.64 **	0.46	0.65 **	-0.05	-0.06	0.5	0.31	0.14	-0.13
M232	Yes, increased in convalescents	enriched for TF motif TNCATNTCCYR (M232)	-0.02	0.41	0.29	-0.09	-0.55 **	-0.37	-0.44	-0.45	0	-0.01	0.4	0.24	-0.14	0.1	-0.26	0.06	0.08	-0.53	0.05	0.31	-0.11	0.08	-0.27	-0.24	0.17	-0.28	0.07	0.16	0.24	0.23	-0.13	0.14	0.24	-0.19	0.22
M250	Yes, increased in convalescents	spliceosome (M250)	-0.34	0.14	0	-0.16	-0.1	-0.42	0.13	-0.12	0.24	-0.03	0.12	-0.16	-0.53	0.39	-0.44	-0.59 **	-0.28	-0.04	0.52	0.61 **	-0.36	-0.46	-0.16	-0.13	0.5	-0.02	0.63 **	0.5	0.57 **	-0.21	0.19	0.5	0.2	0.1	-0.03
S0	No	T cell surface signature (S0)	-0.64 **	-0.31	-0.17	-0.42	-0.21	-0.34	-0.12	-0.05	0.1	-0.27	0.02	-0.05	-0.29	0.1	-0.22	-0.1	0.01	-0.01	0.26	0.23	-0.03	-0.01	-0.08	-0.09	0.18	0.07	0.16	0.26	0.19	0.18	0.31	0.42	0.48	0.53	-0.53
S1	No	NK cell surface signature (S1)	0.37	-0.07	-0.08	0.68 **	-0.25	0.08	-0.28	0.03	0.16	0.24	-0.21	0.04	0.33	0.08	0.35	0.07	0.12	-0.03	-0.35	0.18	0.2	-0.01	0.23	0.22	0.1	-0.02	-0.03	-0.02	0.16	0.24	-0.03	0.08	0.13	-0.16	-0.11
S2	No	B cell surface signature (S2)	0.16	0.25	0.59	0.16	0	0.14	0.15	0.2	0.2	0.06	0.05	-0.36	-0.35	0.49	0.02	-0.22	-0.37	0.01	0.25	0.11	-0.13	-0.3	-0.3	-0.33	-0.04	-0.24	-0.43	0.1	-0.36	-0.52	-0.21	-0.3	-0.18	-0.6	0.67 **
S8	No	Naive B cell surface signature (S8)	0.13	0.31	0.6	0.15	0.01	0.07	0.14	0.21	0.34	0.06	0.06	-0.36	-0.36	0.44	0.05	-0.25	-0.34	0.04	0.22	0.2	-0.15	-0.31	-0.23	-0.27	-0.08	-0.18	-0.36	0.03	-0.31	-0.53	-0.3	-0.22	-0.19	-0.64 **	0.68 **
S11	No	Activated (LPS) dendritic cell surface signature (S11)	0.3	-0.22	-0.16	0.24	0.24	0.28	-0.01	0.46	-0.06	0.27	-0.49	0.05	0.23	-0.41	0.61 **	0.18	0.27	0.5	-0.58 **	-0.27	0.39	0.17	0.39	0.37	-0.13	0.31	-0.21	-0.11	-0.31	-0.05	-0.16	-0.23	-0.08	-0.16	-0.05

## Sheet: 16 wpi BTM-Flow
Pearson Cor. FDR < 0.05
* = FDR < 0.05; ** = FDR < 0.01; *** = FDR < 0.001
BTM	Differentially expressed	Name	Monocytes (% of Live Cells)	Classical Monocytes (% of Monocytes)	CD14+ Monocytes (% of Live cells)	Intermediate Monocytes (% of Monocytes)	Lymphocytes (% of Live cells)	NK cells (% of Lymphocytes)	CD19+ B cells (% of Lymphocytes)	CD4 (% of CD56+CD16- NKT)	CD27+CD38- (%of CD56+CD16- NKT)	CD56-CD16+ NKT cells (% of CD3)	Naive CD4+ T cells (% of CD4)	CD4+ EM (% of CD4)	CD27+CD38+ (% of CD4)	Naive CD8+ T cells (% of CD8)	CD8+ TemRA (% of CD8)	CD27-CD38+ (% of CD8)	CD27+CD38- (% of DN T cells)
M4.3	No	myeloid cell enriched receptors and transporters (M4.3)	0.63 ***	0.31	0.63 ***	0	-0.45 **	-0.06	-0.19	0.1	-0.15	0.2	-0.17	0.22	-0.16	-0.14	0.21	0.16	-0.26
M4.13	No	cell junction (GO) (M4.13)	0.53 ***	0.46 **	0.64 ***	-0.07	-0.43 **	0.05	-0.1	0.18	-0.3	0.24	-0.15	0.2	-0.13	-0.23	0.39 *	0.27	-0.31
M4.14	No	Rho GTPase cycle (M4.14)	0.28	-0.02	0.26	-0.01	-0.2	0	-0.23	0.18	-0.2	0.1	-0.06	0.02	-0.13	-0.32	0.51 **	0.38	-0.5 **
M4.15	No	enriched in monocytes (I) (M4.15)	0.51 ***	0.36 **	0.58 ***	0.04	-0.37 **	0.12	-0.13	0.23	-0.38 *	0.24	-0.26	0.21	-0.21	-0.38 *	0.4 **	0.4 **	-0.42 **
M5.0	No	regulation of antigen presentation and immune response (M5.0)	0.44 **	0.43 **	0.55 ***	-0.18	-0.46 **	0.07	0.15	0.03	-0.22	0.22	-0.21	0.24	-0.08	-0.22	0.17	0.27	-0.34
M11.0	No	enriched in monocytes (II) (M11.0)	0.53 ***	0.36 **	0.59 ***	-0.04	-0.44 **	0	-0.15	0.05	-0.2	0.22	-0.08	0.17	-0.08	-0.09	0.23	0.25	-0.27
M11.1	No	blood coagulation (M11.1)	0.5 ***	0.43 **	0.6 ***	-0.02	-0.4 **	0.06	-0.12	0.08	-0.22	0.23	-0.04	0.16	-0.05	-0.06	0.17	0.23	-0.24
M14	No	T cell differentiation (M14)	-0.41 **	-0.44 **	-0.56 ***	-0.07	0.35 **	-0.12	-0.26	-0.35 *	0.55 ***	-0.18	0.52 ***	-0.55 ***	0.43 **	0.49 **	-0.31	-0.38 *	0.4 **
M23	No	RA, WNT, CSF receptors network (monocyte) (M23)	0.44 **	0.4 **	0.54 ***	0.07	-0.41 **	-0.12	-0.21	0.07	-0.15	0.23	-0.06	0.14	-0.1	-0.09	0.23	0.21	-0.21
M33	No	inflammatory response (M33)	0.55 ***	0.17	0.51 ***	0.07	-0.34	0	-0.2	0.05	-0.08	0.12	-0.02	0.04	0	-0.04	0.15	0.09	-0.17
M35.0	No	signaling in T cells (I) (M35.0)	0.1	0.27	0.23	0.17	0.01	0.21	0.09	0.53 **	-0.4 **	0.05	-0.41 **	0.33	-0.44 **	-0.45 **	0.26	0.36	-0.34
M35.1	No	signaling in T cells (II) (M35.1)	-0.02	-0.06	0.02	0.08	0.07	0.45 **	-0.12	0.4	-0.2	0.01	-0.49 **	0.26	-0.54 **	-0.34	0.16	0.34	-0.16
M40	No	complement and other receptors in DCs (M40)	0.47 **	0.3	0.54 ***	0.08	-0.26	0.09	0.08	0.18	-0.29	0.05	-0.24	0.23	-0.17	-0.16	0.12	0.2	-0.29
M42	No	platelet activation (III) (M42)	0.38 **	0.47 **	0.55 ***	-0.04	-0.29	0.07	-0.15	0.03	-0.2	0.2	0.02	0.11	-0.02	0.02	0.16	0.24	-0.2
M47.0	No	enriched in B cells (I) (M47.0)	-0.03	-0.08	-0.09	-0.03	0.07	0.1	0.77 ***	0.11	-0.03	-0.2	-0.11	0	0.07	0.02	-0.21	-0.33	0.22
M47.1	No	enriched in B cells (II) (M47.1)	-0.01	-0.06	-0.07	-0.02	0.09	0.11	0.77 ***	0.15	-0.07	-0.19	-0.12	0.01	0.04	0	-0.17	-0.31	0.18
M47.2	No	enriched in B cells (III) (M47.2)	0.06	-0.03	0.01	-0.07	0.02	0.1	0.77 ***	0.17	-0.12	-0.16	-0.15	0.05	0.01	-0.04	-0.13	-0.28	0.14
M47.3	No	enriched in B cells (IV) (M47.3)	0.08	-0.06	0	-0.08	0.03	0.08	0.74 ***	0.11	-0.14	-0.17	-0.15	0.05	0.04	-0.03	-0.15	-0.27	0.08
M47.4	No	enriched in B cells (V) (M47.4)	-0.12	-0.18	-0.23	-0.11	0.14	-0.06	0.67 ***	0.05	0.09	-0.17	0.03	-0.07	0.11	0.13	-0.26	-0.38 **	0.25
M53	No	inflammasome receptors and signaling (M53)	0.5 ***	0.3	0.55 ***	0.02	-0.45 **	0.09	0.01	0.03	-0.19	0.29	-0.14	0.23	-0.07	-0.11	0.21	0.24	-0.38 *
M54	Yes, decreased in convalescents	BCR signaling (M54)	0.36 *	0.51 ***	0.53 ***	-0.06	-0.4 **	0.15	0.15	0.07	-0.33 **	0.26	-0.13	0.24	-0.05	-0.11	0.22	0.22	-0.3
M57	No	immuregulation - monocytes, T and B cells (M57)	-0.06	-0.07	-0.11	-0.08	0.07	0.15	0.7 ***	0.16	-0.01	-0.17	-0.06	-0.05	0.05	0.09	-0.31	-0.29	0.17
M58	No	B cell development/activation (M58)	0.22	0.13	0.2	-0.06	-0.08	0.01	0.53 ***	0.17	-0.12	-0.15	0	-0.11	0.16	0.08	-0.07	-0.19	0.01
M61.0	No	enriched in NK cells (II) (M61.0)	-0.25	-0.02	-0.17	-0.03	0.12	0.62 ***	-0.11	0.14	-0.03	0.14	-0.18	0.08	-0.21	-0.08	-0.01	0.22	-0.03
M61.1	No	enriched in NK cells (KIR cluster) (M61.1)	-0.04	0.01	0	-0.06	-0.02	0.52 **	0.05	0.18	-0.2	0.04	-0.25	0.02	-0.1	-0.17	0.08	0.28	-0.21
M61.2	No	enriched in NK cells (receptor activation) (M61.2)	-0.31	-0.07	-0.25	-0.07	0.22	0.53 **	-0.14	0.05	-0.03	0.12	-0.12	0.04	-0.15	-0.11	-0.03	0.22	-0.02
M69	No	enriched in B cells (VI) (M69)	-0.03	-0.09	-0.11	-0.05	0.05	0.09	0.75 ***	0.05	-0.01	-0.18	-0.09	-0.02	0.09	0.04	-0.23	-0.35	0.22
M71	No	enriched in antigen presentation (I) (M71)	0.53 ***	0.3	0.58 ***	0.01	-0.43 **	0.11	0.2	0.24	-0.21	0.03	-0.34	0.31	-0.19	-0.33	0.16	0.09	-0.19
M73	No	enriched in monocytes (III) (M73)	0.48 **	0.38 *	0.55 ***	-0.05	-0.39 **	-0.04	-0.15	0.1	-0.19	0.15	-0.07	0.15	-0.07	-0.02	0.12	0.21	-0.21
M74	No	transcriptional targets of glucocorticoid receptor (M74)	0.14	-0.13	-0.02	0.18	-0.01	0.02	0.57 ***	0.02	-0.03	-0.19	-0.04	-0.13	0.17	-0.05	0.01	-0.33	0.05
M83	No	enriched in naive and memory B cells (M83)	0.03	-0.19	-0.12	0.06	0.06	0.01	0.67 ***	0.08	0	-0.22	-0.01	-0.14	0.16	0.12	-0.2	-0.43 **	0.17
M86.1	Yes, increased in convalescents	proinflammatory dendritic cell, myeloid cell response (M86.1)	0.09	0.12	0.15	0.1	-0.11	0.14	0.02	0.35	-0.48 **	0.31	-0.52 **	0.44 **	-0.51 **	-0.48 **	0.34	0.53 **	-0.56 **
M95.0	No	enriched in antigen presentation (II) (M95.0)	0.56 ***	0.49 **	0.68 ***	-0.12	-0.59 ***	0.1	0.07	0.1	-0.33	0.3	-0.37 *	0.47 **	-0.29	-0.38 *	0.23	0.29	-0.38 *
M95.1	No	enriched in antigen presentation (III) (M95.1)	0.53 ***	0.45 **	0.64 ***	-0.04	-0.53 ***	0.07	0.17	0.11	-0.27	0.2	-0.25	0.33	-0.17	-0.25	0.16	0.22	-0.32
M118.0	No	enriched in monocytes (IV) (M118.0)	0.5 ***	0.43 **	0.6 ***	-0.07	-0.46 **	0	-0.15	0.05	-0.22	0.26	-0.11	0.18	-0.12	-0.12	0.25	0.26	-0.27
M118.1	No	enriched in monocytes (surface) (M118.1)	0.56 ***	0.42 **	0.63 ***	-0.11	-0.44 **	0	-0.04	0.08	-0.21	0.15	-0.13	0.17	-0.07	-0.11	0.19	0.17	-0.24
M123	No	enriched in B cell differentiation (M123)	0.04	-0.26	-0.11	0.1	0.29	0.01	0.11	0.19	0.29	-0.52 **	0.12	-0.21	0.15	0.26	-0.29	-0.48	0.22
M126	No	double positive thymocytes (M126)	-0.35 **	-0.36 **	-0.46 **	0.06	0.32	0.06	-0.24	-0.17	0.54 ***	-0.09	0.59 ***	-0.57 ***	0.52 ***	0.43 **	-0.16	-0.33	0.35 **
M146	No	MHC-TLR7-TLR8 cluster (M146)	0.52 **	0.43 **	0.63 ***	-0.08	-0.48 **	0.13	0.14	0.22	-0.22	0.03	-0.3	0.33	-0.21	-0.32	0.17	0.11	-0.19
M155	No	G protein coupled receptors cluster (M155)	0.54 ***	0.43 **	0.66 ***	0.09	-0.42 **	0.08	-0.16	0.17	-0.38 *	0.24	-0.38 *	0.39 *	-0.32	-0.38 *	0.26	0.39 *	-0.44 **
M156.0	No	plasma cells & B cells, immunoglobulins (M156.0)	-0.02	-0.12	-0.1	-0.05	0.09	0.1	0.71 ***	0.15	-0.11	-0.2	-0.13	0.04	0.02	0	-0.2	-0.28	0.14
M156.1	No	plasma cells, immunoglobulins (M156.1)	-0.02	-0.11	-0.1	-0.09	0.08	0.12	0.63 ***	0.16	-0.09	-0.2	-0.14	0.05	0.01	0	-0.18	-0.25	0.12
M173	Yes, decreased in convalescents	erythrocyte differentiation (M173)	-0.03	-0.09	-0.09	0.54 **	0.18	-0.01	0	0.16	-0.04	0.03	0.14	-0.19	0.05	0.03	0.09	-0.13	0.05
M178	No	enriched for promoter motif NATCACGTGAY (putative SREBF1 targets) (M178)	-0.04	-0.23	-0.2	0.14	0.25	0.14	0.71 ***	0.17	0.12	-0.3	0.05	-0.27	0.22	0.11	-0.29	-0.41 **	0.24
M209	No	lysosome (M209)	0.55 ***	0.3	0.58 ***	0.05	-0.44 **	0.18	-0.1	0.15	-0.16	0.27	-0.16	0.22	-0.19	-0.22	0.24	0.12	-0.18
S1	No	NK cell surface signature (S1)	-0.13	0.12	-0.01	0.05	0.03	0.6 ***	-0.08	0.28	-0.29	0.19	-0.4	0.28	-0.39	-0.34	0.13	0.39	-0.24
S2	No	B cell surface signature (S2)	-0.05	-0.1	-0.13	0.03	0.11	0.04	0.64 ***	0.12	-0.04	-0.26	-0.01	-0.11	0.15	0.11	-0.24	-0.41 **	0.21
S4	No	Monocyte surface signature (S4)	0.53 ***	0.35 **	0.59 ***	-0.05	-0.42 **	-0.05	-0.19	0.04	-0.18	0.21	-0.07	0.17	-0.08	-0.07	0.19	0.25	-0.27
S6	No	CD4 T cell surface signature Th1-stimulated (S6)	-0.01	0.09	0.03	0.08	0.06	0.16	-0.11	0.15	-0.46 **	0.3	-0.3	0.17	-0.27	-0.51 **	0.47 **	0.26	-0.34
S8	No	Naive B cell surface signature (S8)	0.04	-0.08	-0.06	-0.06	-0.02	-0.02	0.6 ***	0.08	-0.03	-0.26	-0.02	-0.08	0.22	0.12	-0.29	-0.36	0.19
S10	No	Resting dendritic cell surface signature (S10)	0.51 ***	0.25	0.5 **	0.15	-0.29	0.01	-0.08	0.18	-0.22	0.13	-0.22	0.09	-0.19	-0.33	0.32	0.11	-0.18

## Sheet: 24 wpi BTM-Flow
Pearson Cor. FDR < 0.05
* = FDR < 0.05; ** = FDR < 0.01; *** = FDR < 0.001
BTM	Differentially expressed	Name	Monocytes (% of Live Cells)	Lymphocytes (% of Live cells)	CD19+ B cells (% of Lymphocytes)	CXCR3+HLA-DR+ (% of CD56+ NKT)	CD27+CD38- (% of CD56-CD16+ NKT)	CD27-CD38+ (% of CD56-CD16+ NKT)	CCR7-CD62L- Transitional Memory T cells (% of CD4)	CXCR3+HLA-DR+ (% of CD4)	Naive CD8+ T cells (% of CD8)	CD27+CD38- (% of CD8)	CD27-CD38+ (% of CD8)
M2.1	No	extracellular matrix (II) (M2.1)	0.43 **	-0.52 ***	-0.17	-0.16	0.21	-0.05	-0.02	-0.03	0	0.17	0.05
M4.0	No	cell cycle and transcription (M4.0)	0.4 **	-0.52 ***	-0.26	0.02	0.1	0	0.05	0.18	-0.09	-0.04	0.15
M4.3	No	myeloid cell enriched receptors and transporters (M4.3)	0.48 **	-0.57 ***	-0.18	-0.02	0.15	-0.05	-0.02	0	-0.03	0.07	0.11
M4.7	No	mitotic cell cycle (M4.7)	0.13	-0.15	-0.05	0.23	0.01	0.09	0.21	0.53 **	-0.31	-0.08	0.01
M4.13	No	cell junction (GO) (M4.13)	0.42 **	-0.57 ***	-0.14	-0.09	0.09	-0.09	-0.08	-0.06	-0.06	0.07	0.09
M4.15	No	enriched in monocytes (I) (M4.15)	0.45 **	-0.58 ***	-0.12	-0.2	-0.01	-0.02	0.05	-0.06	-0.14	0.02	0.15
M7.2	No	enriched in NK cells (I) (M7.2)	-0.31	0.1	-0.22	-0.11	-0.52 **	0.52 **	0.31	0.23	-0.31	-0.56 ***	0.52 **
M11.0	No	enriched in monocytes (II) (M11.0)	0.4 **	-0.55 ***	-0.25	-0.1	0.15	-0.06	-0.09	-0.1	0.07	0.04	0.1
M11.1	No	blood coagulation (M11.1)	0.38 **	-0.57 ***	-0.24	-0.23	0.13	-0.07	-0.02	-0.16	0.09	0.07	0.09
M17.1	No	Hox cluster II (M17.1)	-0.13	-0.04	-0.32	0.08	-0.11	0.28	0.54 **	-0.03	-0.14	-0.17	0.25
M23	No	RA, WNT, CSF receptors network (monocyte) (M23)	0.44 **	-0.54 ***	-0.24	-0.17	0.18	-0.09	0.03	-0.13	0.02	0.12	0.06
M25	No	TLR8-BAFF network (M25)	0.35 *	-0.55 ***	-0.31	-0.01	0.12	0.03	-0.06	-0.07	0.18	-0.06	0.18
M33	No	inflammatory response (M33)	0.39 **	-0.52 ***	-0.17	-0.2	0.14	-0.11	0	-0.12	-0.02	0.08	0.06
M37.2	No	endoplasmic reticulum (M37.2)	0.41 **	-0.6 ***	-0.34 **	-0.09	0.15	-0.03	0.02	-0.09	0.04	0.02	0.16
M42	No	platelet activation (III) (M42)	0.34 **	-0.52 ***	-0.32 **	-0.28	0.14	-0.09	0.05	-0.14	0.17	0.07	0.03
M47.0	No	enriched in B cells (I) (M47.0)	-0.21	0.41 **	0.68 ***	0.25	0.02	-0.22	-0.12	-0.04	-0.05	0.06	-0.36 **
M47.1	No	enriched in B cells (II) (M47.1)	-0.18	0.39 **	0.67 ***	0.26	0.01	-0.2	-0.11	0	-0.08	0.06	-0.35
M47.2	No	enriched in B cells (III) (M47.2)	-0.07	0.26	0.72 ***	0.27	0.07	-0.26	-0.22	0.03	-0.12	0.12	-0.38
M47.3	No	enriched in B cells (IV) (M47.3)	-0.08	0.3	0.71 ***	0.25	0.06	-0.24	-0.18	0.02	-0.08	0.09	-0.37
M47.4	No	enriched in B cells (V) (M47.4)	-0.26	0.44 **	0.57 ***	0.26	-0.1	-0.09	-0.1	0	-0.06	-0.05	-0.26
M53	No	inflammasome receptors and signaling (M53)	0.26	-0.53 ***	-0.25	-0.14	0.05	-0.01	0.02	-0.04	0.02	-0.13	0.18
M57	No	immuregulation - monocytes, T and B cells (M57)	-0.29	0.39 **	0.66 ***	0.2	-0.05	-0.18	-0.14	-0.1	-0.05	0.02	-0.3
M60	No	lymphocyte generic cluster (M60)	-0.19	0.32	0.56 ***	0.06	-0.1	-0.13	-0.05	0.05	-0.28	0.05	-0.18
M69	No	enriched in B cells (VI) (M69)	-0.26	0.45 **	0.67 ***	0.22	0.03	-0.24	-0.14	-0.08	0.02	0.05	-0.37 **
M73	No	enriched in monocytes (III) (M73)	0.41 **	-0.55 ***	-0.28	-0.14	0.24	-0.09	0.02	-0.16	0.09	0.12	0.08
M74	No	transcriptional targets of glucocorticoid receptor (M74)	0.04	0.02	0.56 ***	-0.07	0.03	-0.21	0.03	-0.1	-0.24	0.1	-0.25
M83	No	enriched in naive and memory B cells (M83)	-0.16	0.33	0.66 ***	0.24	0.11	-0.29	-0.19	-0.06	0.02	0.12	-0.41 **
M91	No	adhesion and migration, chemotaxis (M91)	-0.07	-0.16	-0.14	-0.13	-0.52 **	0.39 **	0.36	0.1	-0.39 **	-0.49 **	0.47 **
M113	No	golgi membrane (I) (M113)	0.28	-0.54 ***	-0.25	-0.13	0.11	-0.03	-0.07	-0.07	0.06	-0.11	0.17
M118.0	No	enriched in monocytes (IV) (M118.0)	0.37 **	-0.53 ***	-0.29	-0.07	0.17	-0.04	-0.08	-0.11	0.08	0.05	0.11
M118.1	No	enriched in monocytes (surface) (M118.1)	0.38 **	-0.52 ***	-0.2	-0.03	0.14	-0.08	-0.12	-0.09	0.07	0.1	0.06
M130	Yes, Increased in convalescents	enriched in G-protein coupled receptors (M130)	-0.31	0.16	0.12	-0.04	-0.56 ***	0.44 **	0.24	0.22	-0.51 **	-0.52 **	0.43 **
M139	No	lysosomal/endosomal proteins (M139)	0.39 **	-0.57 ***	-0.19	-0.06	0.1	-0.03	-0.01	-0.11	-0.04	0	0.17
M155	No	G protein coupled receptors cluster (M155)	0.38 **	-0.55 ***	-0.25	-0.35*	-0.01	0.05	0.05	-0.1	-0.07	-0.06	0.22
M156.0	No	plasma cells & B cells, immunoglobulins (M156.0)	-0.15	0.32	0.69 ***	0.2	-0.01	-0.15	-0.11	0.02	-0.07	0.01	-0.3
M156.1	No	plasma cells, immunoglobulins (M156.1)	-0.1	0.26	0.64 ***	0.24	0	-0.12	-0.12	0.08	-0.02	0.01	-0.27
M157	No	enriched in NK cells (III) (M157)	-0.34 *	0.22	-0.01	0.02	-0.5 **	0.41 **	0.25	0.21	-0.34 *	-0.52 ***	0.4 **
M167	Yes, decreased in convalescents	enriched in cell cycle (M167)	0.17	-0.31	-0.19	-0.51 ***	-0.11	0.02	0.22	-0.18	-0.14	-0.05	0.16
M168	No	enriched in dendritic cells (M168)	0.41 **	-0.51 ***	-0.25	-0.28	0.18	-0.09	-0.04	-0.09	-0.01	0.14	0.05
S2	No	B cell surface signature (S2)	-0.16	0.37 **	0.59 ***	0.12	0.03	-0.22	-0.05	-0.05	0.03	0.08	-0.41 **
S4	No	Monocyte surface signature (S4)	0.38 **	-0.55 ***	-0.27	-0.18	0.18	-0.06	-0.09	-0.16	0.13	0.07	0.09
S8	No	Naive B cell surface signature (S8)	-0.16	0.32	0.6 ***	0.14	0.12	-0.29	-0.18	-0.15	0.09	0.12	-0.44 **
S10	No	Resting dendritic cell surface signature (S10)	0.54 ***	-0.52 ***	-0.04	-0.11	0.13	-0.09	0.05	0.02	-0.19	0.16	0.03

## Sheet: Fig 5B Flow-Serology
Pearson Cor. FDR < 0.05
* = FDR < 0.05; ** = FDR < 0.01; *** = FDR < 0.001
		Spike.IgG	Spike.IgG1	Spike.IgG3	Spike.IgM	Spike.IgA		RBD.IgG	RBD.IgG1	RBD.IgG3	RBD IgM	RBD IgA
12 wpi Flow vs 12 wpi serology	Monocytes (% of Live Cells)	-0.43	-0.41	-0.42	-0.45	0.13		-0.52	-0.42	-0.6 **	-0.07	-0.35
	Classical Monocytes (% of Monocytes)	-0.58 **	-0.38	-0.42	-0.27	0.14		-0.55 **	-0.55 **	-0.39	-0.19	-0.13
	CD14+ Monocytes (% of Live cells)	-0.48	-0.4	-0.43	-0.41	0.17		-0.56 **	-0.43	-0.59 **	-0.09	-0.36
	CD56-CD16+ NKT cells (% of CD3)	0.57 **	0.42	0.59 **	0.42	0.03		0.55 **	0.27	0	0.33	0.14
	CD27+CD38+ (% of CD56-CD16+ NKT)	-0.17	-0.27	-0.17	0.27	-0.59 **		0.13	-0.08	0.13	-0.17	0.15
	CXCR3-HLA-DR+ (% of CD4)	0.6 **	0.32	0.24	0.23	0.05		0.48	0.27	-0.25	0.04	-0.23
	CD27+CD38+ (% of CD8)	-0.16	-0.09	-0.42	0.32	-0.63 **		0.18	0.11	0.06	-0.28	0.13
	CD27+CD38- (% of DN T cells)	-0.59 **	-0.46	-0.35	-0.62 **	0.02		-0.5	-0.32	-0.03	-0.12	0.24
	Th9 (% of CD4)	-0.25	-0.28	0	-0.16	-0.17		-0.35	-0.62 **	-0.23	0.36	-0.31
	ThNEG (% of CD4)	0.6 **	0.55 **	0.64 **	0.42	0.25		0.55 **	0.53 **	0.19	0.31	-0.06
		Spike.IgG	Spike.IgG1	Spike.IgG3	Spike.IgM	Spike.IgA		RBD.IgG	RBD.IgG1	RBD.IgG3	RBD IgM	RBD IgA
16 wpi Flow vs 16 wpi serology	Lymphocytes (% of Live cells)	-0.08	0.09	-0.03	-0.13	-0.51 **		-0.08	-0.37	-0.2	-0.1	-0.19
	CD27+ Memory B cells (% of B cells)	-0.37	0.1	0.28	-0.14	-0.08		-0.47 **	0.12	-0.08	-0.21	0.15
	CD4+ (% of CD3+ T cells)	-0.13	-0.09	-0.23	0.08	-0.43 **		-0.05	-0.01	-0.44 **	-0.03	-0.14
	CXCR3+HLA-DR+ (% of CD8)	0.3	0.07	0.26	0.48 **	0.03		-0.03	0.15	0.03	0.26	0.11
	CD27+CD38- (% of CD8)	-0.38	-0.33	-0.24	0.06	-0.51 **		-0.22	-0.09	-0.18	0.16	-0.16
	CD27+CD38- (% of DN T cells)	-0.47 **	-0.3	0.04	-0.07	-0.26		-0.36	-0.03	0.24	0.07	-0.11
	Tfh (% of CD4)	-0.35	-0.09	-0.17	0.38	-0.04		-0.49 **	-0.37	-0.23	0.15	-0.23
	Tfh22 (% of CD4)	-0.18	-0.21	0.03	-0.03	0.04		-0.52 **	-0.03	0.09	0.13	-0.03
		Spike IgG	Spike IgG1	Spike IgG3	Spike IgM	Spike IgA		RBD IgG	RBD IgG1	RBD IgG3	RBD IgM	RBD IgA
24 wpi Flow vs 24 wpi serology	Low Density Granulocytes (% of Live cells)	0.57 ***	0.03	0.21	-0.01	0.74 ***		0.57 ***	0.38	-0.06	0.73 ***	-0.05
	CD14+CD16- Low Density Neutrophils (% of Live cells)	-0.01	-0.11	0.26	-0.07	0.13		-0.02	0.03	0.49 **	0.08	0.32
	Lymphocytes (% of Live cells)	-0.3	0.04	-0.08	0.06	-0.43 **		-0.45 **	-0.27	-0.12	-0.52 **	-0.04
	CXCR3+ (% of CD56++ NK cells)	0.03	0.5 **	0	0.49 **	-0.23		-0.04	0.17	0.19	-0.2	0.02
	CD56-CD16+ NK cells (% of Lymphocytes)	0.47 **	-0.03	0.14	-0.08	0.47 **		0.52 **	0.33	-0.18	0.46 **	-0.12
	CXCR3-HLA-DR+ (% of CD56+ NKT)	0.45 **	-0.05	-0.04	-0.07	-0.02		0.29	0.09	-0.17	0.17	0.2
	Naive CD4+ T cells (% of CD4)	0.06	0.13	0.08	0.14	-0.42 **		-0.05	0.02	-0.18	-0.21	0.31
	CCR7-CD62L+ Transitional Memory T cells (% of CD4)	0.5 **	-0.03	0.34	-0.06	0.55 **		0.46 **	0.28	0.1	0.29	-0.07
	CCR7-CD62L- Transitional Memory T cells (% of CD4)	0.2	-0.12	0.27	-0.14	0.56 **		0.18	0.16	0.22	0.23	-0.12
	CCR7-CD62L+ Memory T cells (% of CD4)	0.3	-0.09	0.2	-0.11	0.59 ***		0.2	0.12	0.17	0.36	-0.11
	CXCR3+HLA-DR+ (% of CD4)	0.01	-0.1	0.43 **	-0.1	0.02		-0.1	-0.05	0.42 **	-0.02	-0.24
	CD27+CD38+ (% of CD4)	-0.14	0.12	-0.18	0.11	-0.45 **		-0.11	-0.19	-0.22	-0.21	-0.1
	CD27-CD38+ (% of CD4)	0.5 **	-0.04	0.29	-0.08	0.54 **		0.52 **	0.3	0.19	0.38	-0.1
	CD8+ (% of CD3+ T cells)	0.08	0.16	-0.03	0.14	0.46 **		0.04	0.26	-0.28	0.39	-0.06
	Naive CD8+ T cells (% of CD8)	-0.23	0.41	-0.18	0.42 **	-0.36		-0.24	0.09	-0.26	-0.34	0.08
	CD8+ Transitional Memory (% of CD8)	0.13	-0.34	0.3	-0.35	0.34		0.19	-0.26	0.49 **	0.26	-0.08
	CXCR3+HLA-DR+ (% of CD8)	0.23	-0.13	0.44 **	-0.12	-0.17		0.18	-0.25	0.26	-0.15	-0.05
	CD27+CD38- (% of CD8)	-0.21	0.1	-0.11	0.14	-0.35		-0.29	-0.05	-0.08	-0.44 **	0.2
	CD27-CD38+ (% of CD8)	0.31	-0.12	0.13	-0.15	0.33		0.5 **	0.03	0.11	0.28	-0.02
	CD27+CD38- (% of DN T cells)	-0.32	0.32	-0.11	0.34	-0.4		-0.42 **	-0.05	0.01	-0.5 **	0.05
	CD27+CD38+ (% of DN T cells)	0.2	-0.15	-0.21	-0.18	0.13		0	0.06	-0.15	0.45 **	-0.2
	Tfh (% of CD4)	-0.17	0.02	-0.17	0.04	-0.51 **		-0.29	-0.11	-0.12	-0.26	-0.01
	Tfh17 (% of CD4)	-0.14	0.11	-0.19	0.11	-0.42 **		0	-0.28	-0.1	-0.24	-0.07
	ThNEG (% of CD4)	0.49 **	-0.08	0.37	-0.1	0.44 **		0.29	0.08	0.19	0.16	-0.11
	Th1/17 CM (% of Th1/17)	0.29	-0.09	0.1	-0.12	0.5 **		0.18	0.11	-0.31	0.33	-0.1
	Th9 CM (% of Th9)	0.16	-0.07	-0.01	-0.09	0.3		0.25	-0.09	0.04	0.51 **	-0.07
	TfhR9 (% of Treg)	0.11	-0.05	-0.09	-0.08	-0.14		0.53 **	-0.19	-0.04	0.25	0.04
	ThR1 (% of Treg)	0.14	-0.04	0.62 ***	-0.01	0.14		0.02	-0.1	0.58 ***	-0.05	0.14
	ThR2 (% of Treg)	0.29	0.24	0.26	0.24	0.47 **		0.1	0.44 **	0.07	0.31	0.08
