# Supplementary material for: Long-term perturbation of the peripheral immune system months after SARS-CoV-2 infection
Source: BMC Med. 2022 Jan 14;20:26. doi: 10.1186/s12916-021-02228-6 (PMC8758383; doi:10.1186/s12916-021-02228-6)
Supplement: Supplementary file 13 — Additional file 13. Correlation network at 16-weeks post infection in Simple Interaction Format. The first column is a source node, second the spearman correlation coefficient and third the target node. File related to Fig. 6B. [file 12916_2021_2228_MOESM13_ESM.sif]

RBD.IgM
RBD.IgA
Spike.IgG	interacts with	RBD.IgG
flow_feature_1	interacts with	flow_feature_23
flow_feature_1	interacts with	flow_feature_39
flow_feature_3	interacts with	flow_feature_4
flow_feature_3	interacts with	flow_feature_18
flow_feature_3	interacts with	flow_feature_34
flow_feature_3	interacts with	Treg_pop24
flow_feature_4	interacts with	flow_feature_12
flow_feature_4	interacts with	flow_feature_18
flow_feature_4	interacts with	flow_feature_34
flow_feature_4	interacts with	Treg_pop24
flow_feature_18	interacts with	flow_feature_34
flow_feature_34	interacts with	flow_feature_75
flow_feature_12	interacts with	flow_feature_34
flow_feature_6	interacts with	flow_feature_18
flow_feature_6	interacts with	flow_feature_34
flow_feature_6	interacts with	flow_feature_39
flow_feature_6	interacts with	flow_feature_75
flow_feature_75	interacts with	Spike.IgM
flow_feature_8	interacts with	flow_feature_10
flow_feature_25	interacts with	Treg_pop11
flow_feature_38	interacts with	flow_feature_44
flow_feature_38	interacts with	flow_feature_77
flow_feature_44	interacts with	flow_feature_46
flow_feature_44	interacts with	flow_feature_77
flow_feature_44	interacts with	flow_feature_79
flow_feature_77	interacts with	flow_feature_79
flow_feature_77	interacts with	Spike.IgA
flow_feature_46	interacts with	flow_feature_62
flow_feature_46	interacts with	flow_feature_79
flow_feature_45	interacts with	flow_feature_78
flow_feature_62	interacts with	flow_feature_79
flow_feature_47	interacts with	flow_feature_63
flow_feature_47	interacts with	Spike.IgA
flow_feature_47	interacts with	RBD.IgG3
flow_feature_48	interacts with	flow_feature_56
flow_feature_48	interacts with	flow_feature_60
flow_feature_48	interacts with	flow_feature_61
flow_feature_48	interacts with	Treg_pop2
flow_feature_56	interacts with	flow_feature_59
flow_feature_56	interacts with	flow_feature_61
flow_feature_56	interacts with	Tfh_1
flow_feature_56	interacts with	Treg_pop2
flow_feature_60	interacts with	flow_feature_61
flow_feature_61	interacts with	Treg_pop2
flow_feature_52	interacts with	flow_feature_53
flow_feature_52	interacts with	flow_feature_62
flow_feature_53	interacts with	flow_feature_62
Tfh_1	interacts with	Tfh_2
Tfh_1	interacts with	RBD.IgG
flow_feature_64	interacts with	flow_feature_67
flow_feature_64	interacts with	flow_feature_78
flow_feature_64	interacts with	Treg_pop2
flow_feature_67	interacts with	flow_feature_78
flow_feature_65	interacts with	flow_feature_79
Tfh_2	interacts with	Tfh_4
Tfh_4	interacts with	Tfh_15
Tfh_4	interacts with	Tfh_17
Tfh_4	interacts with	Tfh_19
Tfh_4	interacts with	Tfh_20
Tfh_4	interacts with	Tfh_21
Tfh_4	interacts with	Tfh_24
Tfh_4	interacts with	Treg_pop24
Tfh_15	interacts with	Tfh_20
Tfh_15	interacts with	Tfh_21
Tfh_15	interacts with	Tfh_24
Tfh_15	interacts with	Treg_pop24
Tfh_17	interacts with	Tfh_19
Tfh_17	interacts with	Tfh_20
Tfh_17	interacts with	Tfh_21
Tfh_17	interacts with	Tfh_24
Tfh_19	interacts with	Tfh_20
Tfh_19	interacts with	Tfh_21
Tfh_19	interacts with	Tfh_24
Tfh_19	interacts with	Treg_pop27
Tfh_20	interacts with	Tfh_21
Tfh_20	interacts with	Tfh_24
Tfh_20	interacts with	Treg_pop24
Tfh_20	interacts with	Treg_pop27
Tfh_21	interacts with	Tfh_24
Tfh_21	interacts with	Treg_pop24
Tfh_21	interacts with	Treg_pop27
Tfh_24	interacts with	Treg_pop24
Tfh_24	interacts with	Treg_pop27
Tfh_12	interacts with	Tfh_17
Treg_pop9	interacts with	Treg_pop24
flow_feature_16	interacts with	Spike.IgA
flow_feature_27	interacts with	RBD.IgG
Tfh_6	interacts with	RBD.IgG
M84	interacts with	Spike.IgG
M1.1	interacts with	Spike.IgG1
M1.1	interacts with	M2.0
M1.1	interacts with	M2.2
M1.1	interacts with	M210
M1.1	interacts with	M82
M210	interacts with	Spike.IgG1
M111.1	interacts with	Spike.IgG3
M111.1	interacts with	M127
M111.1	interacts with	M150
M112.0	interacts with	Spike.IgG3
M32.0	interacts with	Spike.IgM
M32.0	interacts with	M100
M32.0	interacts with	M32.1
M32.0	interacts with	M32.2
M32.0	interacts with	M32.3
M32.0	interacts with	M32.4
M32.0	interacts with	M32.8
M32.0	interacts with	M63
M32.1	interacts with	Spike.IgM
M32.1	interacts with	M100
M32.1	interacts with	M179
M32.1	interacts with	M215
M32.1	interacts with	M32.2
M32.1	interacts with	M32.3
M32.1	interacts with	M32.4
M32.1	interacts with	M32.8
M32.1	interacts with	M63
M32.1	interacts with	M81
M63	interacts with	RBD.IgG1
M63	interacts with	M100
M63	interacts with	M167
M163	interacts with	RBD.IgG1
M163	interacts with	M215
M163	interacts with	M235
M163	interacts with	S4
M230	interacts with	RBD.IgG1
M78	interacts with	RBD.IgG3
M157	interacts with	RBD.IgG3
M196	interacts with	RBD.IgG3
M196	interacts with	M199
M204.0	interacts with	RBD.IgG3
M204.0	interacts with	M204.1
M204.0	interacts with	M212
M204.0	interacts with	M227
M204.0	interacts with	M250
M204.1	interacts with	RBD.IgG3
M204.1	interacts with	M216
M204.1	interacts with	M226
M204.1	interacts with	M227
M204.1	interacts with	M231
M204.1	interacts with	M245
M204.1	interacts with	M250
M4.3	interacts with	flow_feature_8
M4.3	interacts with	flow_feature_10
M4.3	interacts with	flow_feature_16
M4.3	interacts with	M11.0
M4.3	interacts with	M11.1
M4.3	interacts with	M118.0
M4.3	interacts with	M118.1
M4.3	interacts with	M139
M4.3	interacts with	M209
M4.3	interacts with	M23
M4.3	interacts with	M25
M4.3	interacts with	M33
M4.3	interacts with	M37.0
M4.3	interacts with	M4.13
M4.3	interacts with	M4.15
M4.3	interacts with	M53
M4.3	interacts with	M56
M4.3	interacts with	M73
M4.3	interacts with	S10
M4.3	interacts with	S4
M4.13	interacts with	flow_feature_8
M4.13	interacts with	flow_feature_9
M4.13	interacts with	flow_feature_10
M4.13	interacts with	flow_feature_16
M4.13	interacts with	flow_feature_65
M4.13	interacts with	M11.0
M4.13	interacts with	M11.1
M4.13	interacts with	M118.0
M4.13	interacts with	M118.1
M4.13	interacts with	M139
M4.13	interacts with	M168
M4.13	interacts with	M209
M4.13	interacts with	M23
M4.13	interacts with	M33
M4.13	interacts with	M37.0
M4.13	interacts with	M37.2
M4.13	interacts with	M4.15
M4.13	interacts with	M42
M4.13	interacts with	M54
M4.13	interacts with	M56
M4.13	interacts with	M73
M4.13	interacts with	S10
M4.13	interacts with	S4
M4.13	interacts with	S5
M4.15	interacts with	flow_feature_8
M4.15	interacts with	flow_feature_9
M4.15	interacts with	flow_feature_10
M4.15	interacts with	flow_feature_16
M4.15	interacts with	flow_feature_38
M4.15	interacts with	flow_feature_64
M4.15	interacts with	flow_feature_65
M4.15	interacts with	flow_feature_79
M4.15	interacts with	M11.0
M4.15	interacts with	M11.1
M4.15	interacts with	M118.0
M4.15	interacts with	M118.1
M4.15	interacts with	M139
M4.15	interacts with	M168
M4.15	interacts with	M209
M4.15	interacts with	M23
M4.15	interacts with	M33
M4.15	interacts with	M56
M4.15	interacts with	M73
M4.15	interacts with	S10
M4.15	interacts with	S4
M4.15	interacts with	S5
M5.0	interacts with	flow_feature_8
M5.0	interacts with	flow_feature_9
M5.0	interacts with	flow_feature_10
M5.0	interacts with	flow_feature_16
M5.0	interacts with	M95.0
M5.0	interacts with	M95.1
M11.0	interacts with	flow_feature_8
M11.0	interacts with	flow_feature_9
M11.0	interacts with	flow_feature_10
M11.0	interacts with	flow_feature_16
M11.0	interacts with	M11.1
M11.0	interacts with	M11.2
M11.0	interacts with	M113
M11.0	interacts with	M114.1
M11.0	interacts with	M118.0
M11.0	interacts with	M118.1
M11.0	interacts with	M139
M11.0	interacts with	M16
M11.0	interacts with	M163
M11.0	interacts with	M168
M11.0	interacts with	M209
M11.0	interacts with	M23
M11.0	interacts with	M25
M11.0	interacts with	M33
M11.0	interacts with	M37.0
M11.0	interacts with	M37.1
M11.0	interacts with	M37.2
M11.0	interacts with	M42
M11.0	interacts with	M53
M11.0	interacts with	M56
M11.0	interacts with	M64
M11.0	interacts with	M73
M11.0	interacts with	M87
M11.0	interacts with	M92
M11.0	interacts with	M95.1
M11.0	interacts with	S4
M11.1	interacts with	flow_feature_8
M11.1	interacts with	flow_feature_9
M11.1	interacts with	flow_feature_10
M11.1	interacts with	flow_feature_16
M11.1	interacts with	M11.2
M11.1	interacts with	M113
M11.1	interacts with	M118.0
M11.1	interacts with	M118.1
M11.1	interacts with	M132
M11.1	interacts with	M139
M11.1	interacts with	M155
M11.1	interacts with	M16
M11.1	interacts with	M163
M11.1	interacts with	M168
M11.1	interacts with	M215
M11.1	interacts with	M23
M11.1	interacts with	M25
M11.1	interacts with	M31
M11.1	interacts with	M33
M11.1	interacts with	M37.0
M11.1	interacts with	M37.1
M11.1	interacts with	M37.2
M11.1	interacts with	M42
M11.1	interacts with	M53
M11.1	interacts with	M54
M11.1	interacts with	M56
M11.1	interacts with	M64
M11.1	interacts with	M73
M11.1	interacts with	M81
M11.1	interacts with	M87
M11.1	interacts with	S11
M11.1	interacts with	S4
M14	interacts with	flow_feature_8
M14	interacts with	flow_feature_9
M14	interacts with	flow_feature_10
M14	interacts with	flow_feature_16
M14	interacts with	flow_feature_36
M14	interacts with	flow_feature_38
M14	interacts with	flow_feature_48
M14	interacts with	flow_feature_56
M14	interacts with	flow_feature_61
M14	interacts with	flow_feature_64
M14	interacts with	flow_feature_79
M14	interacts with	M126
M14	interacts with	M18
M14	interacts with	M19
M14	interacts with	M65
M14	interacts with	S0
M23	interacts with	flow_feature_8
M23	interacts with	flow_feature_9
M23	interacts with	flow_feature_10
M23	interacts with	flow_feature_16
M23	interacts with	M118.0
M23	interacts with	M118.1
M23	interacts with	M139
M23	interacts with	M163
M23	interacts with	M168
M23	interacts with	M25
M23	interacts with	M33
M23	interacts with	M37.0
M23	interacts with	M37.2
M23	interacts with	M42
M23	interacts with	M56
M23	interacts with	M64
M23	interacts with	M73
M23	interacts with	M87
M23	interacts with	M92
M23	interacts with	S4
M33	interacts with	flow_feature_8
M33	interacts with	flow_feature_10
M33	interacts with	M118.0
M33	interacts with	M118.1
M33	interacts with	M139
M33	interacts with	M209
M33	interacts with	M37.0
M33	interacts with	M56
M33	interacts with	M73
M33	interacts with	M87
M33	interacts with	S4
M40	interacts with	flow_feature_8
M40	interacts with	flow_feature_10
M40	interacts with	M95.1
M42	interacts with	flow_feature_8
M42	interacts with	flow_feature_9
M42	interacts with	flow_feature_10
M42	interacts with	M118.0
M42	interacts with	M118.1
M42	interacts with	M132
M42	interacts with	M163
M42	interacts with	M215
M42	interacts with	M235
M42	interacts with	M54
M42	interacts with	M56
M42	interacts with	M64
M42	interacts with	M73
M42	interacts with	M81
M42	interacts with	S11
M42	interacts with	S4
M53	interacts with	flow_feature_8
M53	interacts with	flow_feature_10
M53	interacts with	flow_feature_16
M53	interacts with	M113
M53	interacts with	M118.0
M53	interacts with	M118.1
M53	interacts with	M56
M53	interacts with	M73
M53	interacts with	S4
M54	interacts with	flow_feature_8
M54	interacts with	flow_feature_9
M54	interacts with	flow_feature_10
M54	interacts with	flow_feature_16
M54	interacts with	flow_feature_38
M54	interacts with	M160
M71	interacts with	flow_feature_8
M71	interacts with	flow_feature_10
M71	interacts with	flow_feature_16
M71	interacts with	M146
M73	interacts with	flow_feature_8
M73	interacts with	flow_feature_9
M73	interacts with	flow_feature_10
M73	interacts with	flow_feature_16
M73	interacts with	M113
M73	interacts with	M118.0
M73	interacts with	M118.1
M73	interacts with	M139
M73	interacts with	M163
M73	interacts with	M168
M73	interacts with	M92
M73	interacts with	S11
M73	interacts with	S4
M95.0	interacts with	flow_feature_8
M95.0	interacts with	flow_feature_9
M95.0	interacts with	flow_feature_10
M95.0	interacts with	flow_feature_16
M95.0	interacts with	flow_feature_48
M95.0	interacts with	flow_feature_56
M95.0	interacts with	flow_feature_64
M95.0	interacts with	M95.1
M95.1	interacts with	flow_feature_8
M95.1	interacts with	flow_feature_9
M95.1	interacts with	flow_feature_10
M95.1	interacts with	flow_feature_16
M95.1	interacts with	M118.1
M118.0	interacts with	flow_feature_8
M118.0	interacts with	flow_feature_9
M118.0	interacts with	flow_feature_10
M118.0	interacts with	flow_feature_16
M118.0	interacts with	M118.1
M118.0	interacts with	M139
M118.0	interacts with	M163
M118.0	interacts with	M168
M118.0	interacts with	S4
M118.1	interacts with	flow_feature_8
M118.1	interacts with	flow_feature_9
M118.1	interacts with	flow_feature_10
M118.1	interacts with	flow_feature_16
M118.1	interacts with	M139
M118.1	interacts with	M209
M118.1	interacts with	S4
M126	interacts with	flow_feature_8
M126	interacts with	flow_feature_9
M126	interacts with	flow_feature_10
M126	interacts with	flow_feature_38
M126	interacts with	flow_feature_48
M126	interacts with	flow_feature_56
M126	interacts with	flow_feature_61
M126	interacts with	flow_feature_64
M146	interacts with	flow_feature_8
M146	interacts with	flow_feature_9
M146	interacts with	flow_feature_10
M146	interacts with	flow_feature_16
M155	interacts with	flow_feature_8
M155	interacts with	flow_feature_9
M155	interacts with	flow_feature_10
M155	interacts with	flow_feature_16
M155	interacts with	flow_feature_38
M155	interacts with	flow_feature_48
M155	interacts with	flow_feature_56
M155	interacts with	flow_feature_64
M155	interacts with	flow_feature_79
M155	interacts with	S4
M209	interacts with	flow_feature_8
M209	interacts with	flow_feature_10
M209	interacts with	flow_feature_16
S4	interacts with	flow_feature_8
S4	interacts with	flow_feature_9
S4	interacts with	flow_feature_10
S4	interacts with	flow_feature_16
S4	interacts with	S11
S10	interacts with	flow_feature_8
S10	interacts with	flow_feature_10
M173	interacts with	flow_feature_14
M173	interacts with	M222
M35.1	interacts with	flow_feature_20
M35.1	interacts with	flow_feature_48
M35.1	interacts with	flow_feature_61
M61.0	interacts with	flow_feature_20
M61.0	interacts with	M61.2
M61.0	interacts with	S1
M61.1	interacts with	flow_feature_20
M61.2	interacts with	flow_feature_20
S1	interacts with	flow_feature_20
M47.0	interacts with	flow_feature_26
M47.0	interacts with	M156.0
M47.0	interacts with	M156.1
M47.0	interacts with	M47.1
M47.0	interacts with	M47.2
M47.0	interacts with	M47.3
M47.0	interacts with	M47.4
M47.0	interacts with	M57
M47.0	interacts with	M69
M47.0	interacts with	M83
M47.0	interacts with	S2
M47.1	interacts with	flow_feature_26
M47.1	interacts with	M156.0
M47.1	interacts with	M156.1
M47.1	interacts with	M47.2
M47.1	interacts with	M47.3
M47.1	interacts with	M47.4
M47.1	interacts with	M57
M47.1	interacts with	M69
M47.1	interacts with	M83
M47.1	interacts with	S2
M47.2	interacts with	flow_feature_26
M47.2	interacts with	M156.0
M47.2	interacts with	M156.1
M47.2	interacts with	M47.3
M47.2	interacts with	M47.4
M47.2	interacts with	M57
M47.2	interacts with	M69
M47.2	interacts with	M83
M47.2	interacts with	S2
M47.3	interacts with	flow_feature_26
M47.3	interacts with	M156.0
M47.3	interacts with	M156.1
M47.3	interacts with	M69
M47.3	interacts with	M83
M47.3	interacts with	S2
M47.4	interacts with	flow_feature_26
M47.4	interacts with	flow_feature_79
M47.4	interacts with	M156.0
M47.4	interacts with	M57
M47.4	interacts with	M69
M57	interacts with	flow_feature_26
M57	interacts with	M156.0
M57	interacts with	M69
M57	interacts with	M83
M58	interacts with	flow_feature_26
M69	interacts with	flow_feature_26
M69	interacts with	M156.0
M69	interacts with	M156.1
M69	interacts with	M83
M69	interacts with	S2
M74	interacts with	flow_feature_26
M83	interacts with	flow_feature_26
M83	interacts with	flow_feature_79
M83	interacts with	M156.0
M83	interacts with	S2
M83	interacts with	S8
M156.0	interacts with	flow_feature_26
M156.0	interacts with	M156.1
M156.0	interacts with	S2
M156.1	interacts with	flow_feature_26
M178	interacts with	flow_feature_26
M178	interacts with	flow_feature_79
S2	interacts with	flow_feature_26
S2	interacts with	flow_feature_79
S2	interacts with	S8
S8	interacts with	flow_feature_26
M35.0	interacts with	flow_feature_36
M35.0	interacts with	flow_feature_38
M35.0	interacts with	flow_feature_48
M35.0	interacts with	flow_feature_61
M35.0	interacts with	flow_feature_64
M86.1	interacts with	flow_feature_38
M86.1	interacts with	flow_feature_48
M86.1	interacts with	flow_feature_56
M86.1	interacts with	flow_feature_61
M86.1	interacts with	flow_feature_64
M86.1	interacts with	flow_feature_79
S6	interacts with	flow_feature_38
S6	interacts with	flow_feature_64
S6	interacts with	flow_feature_65
M123	interacts with	flow_feature_39
M4.14	interacts with	flow_feature_65
M1.0	interacts with	M1.1
M1.0	interacts with	M2.0
M1.0	interacts with	M210
M1.0	interacts with	M51
M1.0	interacts with	M77
M1.0	interacts with	M82
M1.0	interacts with	M85
M10.0	interacts with	M10.1
M10.0	interacts with	M103
M4.4	interacts with	M10.0
M4.4	interacts with	M10.1
M4.4	interacts with	M103
M4.4	interacts with	M4.8
M4.8	interacts with	M10.0
M10.1	interacts with	M103
M100	interacts with	M169
M100	interacts with	M179
M100	interacts with	M215
M32.2	interacts with	M100
M32.2	interacts with	M32.3
M32.2	interacts with	M32.4
M32.2	interacts with	M32.8
M32.2	interacts with	M63
M32.3	interacts with	M100
M32.3	interacts with	M179
M32.3	interacts with	M215
M32.3	interacts with	M32.4
M32.3	interacts with	M32.8
M32.3	interacts with	M63
M32.4	interacts with	M100
M32.4	interacts with	M215
M32.4	interacts with	M32.8
M32.4	interacts with	M63
M32.8	interacts with	M100
M32.8	interacts with	M34
M32.8	interacts with	M63
M32.8	interacts with	M81
M81	interacts with	M100
M81	interacts with	M168
M81	interacts with	M87
M101	interacts with	M129
M101	interacts with	M144
M101	interacts with	M147
M101	interacts with	M213
M101	interacts with	M237
M4.1	interacts with	M103
M4.1	interacts with	M15
M4.1	interacts with	M4.10
M4.1	interacts with	M4.12
M4.1	interacts with	M4.2
M4.1	interacts with	M4.5
M4.1	interacts with	M4.6
M4.1	interacts with	M4.7
M4.1	interacts with	M4.9
M4.1	interacts with	M6
M4.12	interacts with	M103
M4.12	interacts with	M6
M4.5	interacts with	M103
M4.5	interacts with	M6
M6	interacts with	M103
M106.0	interacts with	M106.1
M106.0	interacts with	M143
M106.0	interacts with	M169
M106.0	interacts with	M204.0
M106.0	interacts with	M232
M106.0	interacts with	M235
M106.1	interacts with	M138
M106.1	interacts with	M143
M106.1	interacts with	M169
M106.1	interacts with	M230
M109
M3	interacts with	M11.0
M3	interacts with	M11.1
M3	interacts with	M11.2
M3	interacts with	M118.0
M3	interacts with	M118.1
M3	interacts with	M16
M3	interacts with	M23
M3	interacts with	M4.13
M3	interacts with	M42
M3	interacts with	M56
M3	interacts with	M73
M3	interacts with	M81
M3	interacts with	S4
M11.2	interacts with	M113
M11.2	interacts with	M118.0
M11.2	interacts with	M118.1
M11.2	interacts with	M132
M11.2	interacts with	M16
M11.2	interacts with	M163
M11.2	interacts with	M215
M11.2	interacts with	M23
M11.2	interacts with	M25
M11.2	interacts with	M31
M11.2	interacts with	M37.0
M11.2	interacts with	M37.1
M11.2	interacts with	M37.2
M11.2	interacts with	M42
M11.2	interacts with	M56
M11.2	interacts with	M64
M11.2	interacts with	M73
M11.2	interacts with	S11
M11.2	interacts with	S4
M110
M111.0	interacts with	M111.1
M111.0	interacts with	M150
M111.0	interacts with	M165
M68	interacts with	M111.0
M68	interacts with	M111.1
M68	interacts with	M127
M68	interacts with	M150
M68	interacts with	M165
M68	interacts with	M75
M75	interacts with	M111.0
M75	interacts with	M111.1
M75	interacts with	M127
M75	interacts with	M150
M75	interacts with	M165
M13	interacts with	M111.1
M13	interacts with	M68
M67	interacts with	M111.1
M67	interacts with	M127
M67	interacts with	M75
M113	interacts with	M114.1
M113	interacts with	M118.0
M113	interacts with	M118.1
M113	interacts with	S4
M16	interacts with	M113
M16	interacts with	M118.0
M16	interacts with	M118.1
M16	interacts with	M132
M16	interacts with	M163
M16	interacts with	M215
M16	interacts with	M23
M16	interacts with	M25
M16	interacts with	M31
M16	interacts with	M37.0
M16	interacts with	M37.1
M16	interacts with	M37.2
M16	interacts with	M42
M16	interacts with	M53
M16	interacts with	M56
M16	interacts with	M64
M16	interacts with	M73
M16	interacts with	S11
M16	interacts with	S4
M25	interacts with	M113
M25	interacts with	M114.1
M25	interacts with	M118.0
M25	interacts with	M118.1
M25	interacts with	M139
M25	interacts with	M163
M25	interacts with	M37.0
M25	interacts with	M37.1
M25	interacts with	M53
M25	interacts with	M56
M25	interacts with	M64
M25	interacts with	M73
M25	interacts with	S4
M37.0	interacts with	M113
M37.0	interacts with	M114.1
M37.0	interacts with	M118.0
M37.0	interacts with	M118.1
M37.0	interacts with	M139
M37.0	interacts with	M140
M37.0	interacts with	M163
M37.0	interacts with	M168
M37.0	interacts with	M37.1
M37.0	interacts with	M37.2
M37.0	interacts with	M42
M37.0	interacts with	M53
M37.0	interacts with	M56
M37.0	interacts with	M64
M37.0	interacts with	M73
M37.0	interacts with	M92
M37.0	interacts with	S4
M37.2	interacts with	M113
M37.2	interacts with	M118.0
M37.2	interacts with	M118.1
M37.2	interacts with	M42
M37.2	interacts with	M56
M37.2	interacts with	M73
M37.2	interacts with	S4
M56	interacts with	M113
M56	interacts with	M118.0
M56	interacts with	M118.1
M56	interacts with	M132
M56	interacts with	M139
M56	interacts with	M163
M56	interacts with	M64
M56	interacts with	M73
M56	interacts with	M87
M56	interacts with	S11
M56	interacts with	S4
M64	interacts with	M113
M64	interacts with	M118.0
M64	interacts with	M132
M64	interacts with	M163
M64	interacts with	M215
M64	interacts with	M73
M64	interacts with	S11
M64	interacts with	S4
M114.1	interacts with	M118.0
M114.1	interacts with	S4
M37.1	interacts with	M118.0
M37.1	interacts with	M132
M37.1	interacts with	M163
M37.1	interacts with	M215
M37.1	interacts with	M42
M37.1	interacts with	M56
M37.1	interacts with	M64
M37.1	interacts with	S4
M92	interacts with	M118.0
M92	interacts with	S4
M119
M12	interacts with	M19
M12	interacts with	S0
M124	interacts with	M171
M49	interacts with	M124
M49	interacts with	M87
M127	interacts with	M150
M129	interacts with	M213
M130	interacts with	M157
M7.2	interacts with	M130
M7.2	interacts with	M157
M7.2	interacts with	M61.0
M7.2	interacts with	M61.2
M132	interacts with	M163
M132	interacts with	M215
M132	interacts with	S11
M132	interacts with	S4
M31	interacts with	M132
M31	interacts with	M215
M31	interacts with	M37.1
M31	interacts with	M42
M31	interacts with	M64
M133.0
M133.1
M134
M135.0	interacts with	M135.1
M135.0	interacts with	M142
M138	interacts with	M169
M138	interacts with	M179
M138	interacts with	M226
M138	interacts with	M227
M139	interacts with	M168
M139	interacts with	M209
M139	interacts with	S4
M7.4	interacts with	M14
M7.4	interacts with	M18
M7.4	interacts with	M19
M7.4	interacts with	M223
M7.4	interacts with	S0
M143	interacts with	M169
M143	interacts with	M204.0
M143	interacts with	M230
M143	interacts with	M235
M144	interacts with	M147
M144	interacts with	M213
M144	interacts with	M237
M145.0	interacts with	M145.1
M34	interacts with	M145.0
M34	interacts with	M145.1
M34	interacts with	M196
M34	interacts with	M199
M34	interacts with	M51
M34	interacts with	M81
M145.1	interacts with	M196
M145.1	interacts with	M199
M30	interacts with	M145.1
M30	interacts with	M196
M30	interacts with	M199
M30	interacts with	M34
M30	interacts with	M51
M30	interacts with	M81
M30	interacts with	M85
M51	interacts with	M145.1
M51	interacts with	M196
M51	interacts with	M199
M51	interacts with	M85
M147	interacts with	M213
M147	interacts with	M237
M4.2	interacts with	M15
M4.2	interacts with	M4.10
M4.2	interacts with	M46
M4.2	interacts with	M6
M150	interacts with	M165
M7.3	interacts with	M157
M7.3	interacts with	M223
M158.0
M165	interacts with	S11
M168	interacts with	S4
M168	interacts with	S5
M87	interacts with	M168
M87	interacts with	S4
M169	interacts with	M179
M169	interacts with	M204.0
M169	interacts with	M204.1
M169	interacts with	M226
M169	interacts with	M227
M169	interacts with	M250
M22.0	interacts with	M169
M22.0	interacts with	M22.1
M22.0	interacts with	M76
M17.1
M171	interacts with	M173
M171	interacts with	M222
M179	interacts with	M204.0
M179	interacts with	M204.1
M179	interacts with	M226
M179	interacts with	M227
M179	interacts with	M250
M18	interacts with	M19
M18	interacts with	M223
M18	interacts with	S0
M5.1	interacts with	M18
M5.1	interacts with	M19
M5.1	interacts with	M223
M5.1	interacts with	M7.0
M5.1	interacts with	M7.1
M5.1	interacts with	M7.3
M5.1	interacts with	M7.4
M5.1	interacts with	S0
M7.0	interacts with	M18
M7.0	interacts with	M19
M7.0	interacts with	M223
M7.0	interacts with	M7.1
M7.0	interacts with	M7.3
M7.0	interacts with	M7.4
M7.0	interacts with	S0
M7.1	interacts with	M18
M7.1	interacts with	M19
M7.1	interacts with	M223
M7.1	interacts with	M7.3
M7.1	interacts with	M7.4
M7.1	interacts with	S0
M181	interacts with	M212
M182
M189
M19	interacts with	M223
M19	interacts with	S0
M19	interacts with	S7
M2.0	interacts with	M2.2
M2.0	interacts with	M210
M2.0	interacts with	M82
M200
M206
M82	interacts with	M210
M82	interacts with	M85
M85	interacts with	M210
M212	interacts with	M235
M213	interacts with	M237
M216	interacts with	M219
M216	interacts with	M231
M216	interacts with	M238
M216	interacts with	M245
M216	interacts with	M250
M219	interacts with	M231
M219	interacts with	M238
M22.1	interacts with	M76
M223	interacts with	S0
M226	interacts with	M227
M226	interacts with	M231
M226	interacts with	M250
M227	interacts with	M231
M227	interacts with	M250
M231	interacts with	M238
M231	interacts with	M245
M231	interacts with	M250
M232	interacts with	M235
M238	interacts with	M245
M245	interacts with	M250
M27.0	interacts with	M27.1
M29
M4.0	interacts with	M37.0
M38
M39	interacts with	M84
M4.10	interacts with	M46
M4.7	interacts with	M4.10
M4.7	interacts with	M6
M4.6	interacts with	M6
M43.0	interacts with	M43.1
M45
M50
M52
M59
M60
M86.0
M88.2
M91
M96
S0	interacts with	S7
S5	interacts with	S10
S3
S9
flow_feature_19
flow_feature_32
flow_feature_33
flow_feature_35
flow_feature_55
flow_feature_58
flow_feature_7
Tfh_14
Treg_pop17
Treg_pop18
Treg_pop22
