# Supplementary material for: Long-term perturbation of the peripheral immune system months after SARS-CoV-2 infection
Source: BMC Med. 2022 Jan 14;20:26. doi: 10.1186/s12916-021-02228-6 (PMC8758383; doi:10.1186/s12916-021-02228-6)
Supplement: Supplementary file 14 — Additional file 14. Correlation network at 24-weeks post infection in Simple Interaction Format. The first column is a source node, second the spearman correlation coefficient and third the target node. File related to Fig. 6B. [file 12916_2021_2228_MOESM14_ESM.sif]

Spike.IgG	interacts with	Spike.IgG1
Spike.IgG	interacts with	Spike.IgG3
Spike.IgG	interacts with	RBD.IgG
Spike.IgG1	interacts with	RBD.IgG
Spike.IgG1	interacts with	RBD.IgM
Spike.IgG3	interacts with	RBD.IgG
Spike.IgM	interacts with	RBD.IgA
Spike.IgA	interacts with	RBD.IgG
flow_feature_1	interacts with	flow_feature_16
flow_feature_1	interacts with	flow_feature_23
flow_feature_1	interacts with	flow_feature_62
flow_feature_1	interacts with	Spike.IgG
flow_feature_1	interacts with	Spike.IgA
flow_feature_1	interacts with	RBD.IgG
flow_feature_1	interacts with	RBD.IgM
flow_feature_16	interacts with	flow_feature_23
flow_feature_16	interacts with	Spike.IgA
flow_feature_16	interacts with	RBD.IgG
flow_feature_16	interacts with	RBD.IgM
flow_feature_23	interacts with	Spike.IgG
flow_feature_23	interacts with	Spike.IgA
flow_feature_23	interacts with	RBD.IgG
flow_feature_23	interacts with	RBD.IgM
flow_feature_62	interacts with	flow_feature_79
flow_feature_62	interacts with	Tfh_15
flow_feature_62	interacts with	Spike.IgG
flow_feature_62	interacts with	Spike.IgA
flow_feature_62	interacts with	RBD.IgG
flow_feature_3	interacts with	flow_feature_4
flow_feature_6	interacts with	flow_feature_8
flow_feature_6	interacts with	flow_feature_10
flow_feature_6	interacts with	RBD.IgG3
flow_feature_8	interacts with	flow_feature_10
flow_feature_8	interacts with	flow_feature_16
flow_feature_10	interacts with	flow_feature_16
flow_feature_9	interacts with	flow_feature_10
flow_feature_20	interacts with	flow_feature_59
flow_feature_33	interacts with	flow_feature_47
flow_feature_47	interacts with	flow_feature_63
flow_feature_34	interacts with	flow_feature_35
flow_feature_35	interacts with	Spike.IgG
flow_feature_44	interacts with	flow_feature_46
flow_feature_44	interacts with	flow_feature_77
flow_feature_44	interacts with	flow_feature_79
flow_feature_46	interacts with	flow_feature_79
flow_feature_77	interacts with	RBD.IgM
flow_feature_79	interacts with	RBD.IgG
flow_feature_63	interacts with	Spike.IgA
flow_feature_48	interacts with	flow_feature_55
flow_feature_48	interacts with	flow_feature_56
flow_feature_48	interacts with	flow_feature_61
flow_feature_48	interacts with	Tfh_1
flow_feature_48	interacts with	Spike.IgA
flow_feature_55	interacts with	flow_feature_61
flow_feature_55	interacts with	Tfh_1
flow_feature_55	interacts with	Spike.IgA
flow_feature_61	interacts with	Tfh_1
flow_feature_61	interacts with	Treg_pop2
flow_feature_61	interacts with	Spike.IgA
Tfh_1	interacts with	Tfh_2
Tfh_1	interacts with	Spike.IgA
flow_feature_52	interacts with	flow_feature_53
flow_feature_52	interacts with	flow_feature_62
flow_feature_52	interacts with	Tfh_15
flow_feature_52	interacts with	Spike.IgG
flow_feature_52	interacts with	Spike.IgA
flow_feature_52	interacts with	RBD.IgG
flow_feature_53	interacts with	Spike.IgA
Tfh_15	interacts with	Spike.IgG
Tfh_15	interacts with	Spike.IgA
flow_feature_60	interacts with	flow_feature_61
flow_feature_64	interacts with	flow_feature_67
flow_feature_64	interacts with	flow_feature_78
flow_feature_64	interacts with	Spike.IgM
flow_feature_67	interacts with	RBD.IgG3
Tfh_19	interacts with	Tfh_21
Tfh_19	interacts with	Spike.IgA
flow_feature_18	interacts with	Spike.IgG1
flow_feature_18	interacts with	Spike.IgM
flow_feature_58	interacts with	Spike.IgG3
flow_feature_58	interacts with	RBD.IgG3
flow_feature_75	interacts with	Spike.IgG3
Treg_pop18	interacts with	Spike.IgG3
Treg_pop18	interacts with	RBD.IgG3
Tfh_4	interacts with	Spike.IgA
Treg_pop24	interacts with	Spike.IgA
Treg_pop24	interacts with	RBD.IgG1
Treg_pop9	interacts with	RBD.IgG
Tfh_20	interacts with	RBD.IgM
M1.0	interacts with	Spike.IgG
M1.0	interacts with	M1.1
M1.0	interacts with	M2.0
M1.0	interacts with	M210
M1.0	interacts with	M51
M1.0	interacts with	M77
M1.0	interacts with	M82
M1.0	interacts with	M85
M1.1	interacts with	Spike.IgG
M1.1	interacts with	Spike.IgG3
M1.1	interacts with	M2.0
M1.1	interacts with	M2.2
M1.1	interacts with	M210
M1.1	interacts with	M82
M30	interacts with	Spike.IgG
M30	interacts with	M145.1
M30	interacts with	M196
M30	interacts with	M199
M30	interacts with	M34
M30	interacts with	M51
M30	interacts with	M81
M30	interacts with	M85
M88.2	interacts with	Spike.IgG
M88.2	interacts with	Spike.IgG3
M110	interacts with	Spike.IgG
M133.0	interacts with	Spike.IgG
M133.0	interacts with	Spike.IgG3
M133.0	interacts with	RBD.IgG
M199	interacts with	Spike.IgG
M206	interacts with	Spike.IgG
M210	interacts with	Spike.IgG
M2.2	interacts with	Spike.IgG3
M86.1	interacts with	Spike.IgG3
M133.1	interacts with	Spike.IgG3
M158.0	interacts with	Spike.IgG3
M189	interacts with	Spike.IgG3
M4.14	interacts with	Spike.IgA
M38	interacts with	Spike.IgA
M84	interacts with	Spike.IgA
M58	interacts with	RBD.IgG
M78	interacts with	RBD.IgG1
M160	interacts with	RBD.IgG1
M4.0	interacts with	flow_feature_8
M4.0	interacts with	flow_feature_16
M4.0	interacts with	M37.0
M4.3	interacts with	flow_feature_8
M4.3	interacts with	flow_feature_16
M4.3	interacts with	M11.0
M4.3	interacts with	M11.1
M4.3	interacts with	M118.0
M4.3	interacts with	M118.1
M4.3	interacts with	M139
M4.3	interacts with	M209
M4.3	interacts with	M23
M4.3	interacts with	M25
M4.3	interacts with	M33
M4.3	interacts with	M37.0
M4.3	interacts with	M4.13
M4.3	interacts with	M4.15
M4.3	interacts with	M53
M4.3	interacts with	M56
M4.3	interacts with	M73
M4.3	interacts with	S10
M4.3	interacts with	S4
M4.13	interacts with	flow_feature_8
M4.13	interacts with	flow_feature_16
M4.13	interacts with	M11.0
M4.13	interacts with	M11.1
M4.13	interacts with	M118.0
M4.13	interacts with	M118.1
M4.13	interacts with	M139
M4.13	interacts with	M168
M4.13	interacts with	M209
M4.13	interacts with	M23
M4.13	interacts with	M33
M4.13	interacts with	M37.0
M4.13	interacts with	M37.2
M4.13	interacts with	M4.15
M4.13	interacts with	M42
M4.13	interacts with	M54
M4.13	interacts with	M56
M4.13	interacts with	M73
M4.13	interacts with	S10
M4.13	interacts with	S4
M4.13	interacts with	S5
M4.15	interacts with	flow_feature_8
M4.15	interacts with	flow_feature_16
M4.15	interacts with	M11.0
M4.15	interacts with	M11.1
M4.15	interacts with	M118.0
M4.15	interacts with	M118.1
M4.15	interacts with	M139
M4.15	interacts with	M168
M4.15	interacts with	M209
M4.15	interacts with	M23
M4.15	interacts with	M33
M4.15	interacts with	M56
M4.15	interacts with	M73
M4.15	interacts with	S10
M4.15	interacts with	S4
M4.15	interacts with	S5
M11.0	interacts with	flow_feature_8
M11.0	interacts with	flow_feature_16
M11.0	interacts with	M11.1
M11.0	interacts with	M11.2
M11.0	interacts with	M113
M11.0	interacts with	M114.1
M11.0	interacts with	M118.0
M11.0	interacts with	M118.1
M11.0	interacts with	M139
M11.0	interacts with	M16
M11.0	interacts with	M163
M11.0	interacts with	M168
M11.0	interacts with	M209
M11.0	interacts with	M23
M11.0	interacts with	M25
M11.0	interacts with	M33
M11.0	interacts with	M37.0
M11.0	interacts with	M37.1
M11.0	interacts with	M37.2
M11.0	interacts with	M42
M11.0	interacts with	M53
M11.0	interacts with	M56
M11.0	interacts with	M64
M11.0	interacts with	M73
M11.0	interacts with	M87
M11.0	interacts with	M92
M11.0	interacts with	M95.1
M11.0	interacts with	S4
M11.1	interacts with	flow_feature_8
M11.1	interacts with	flow_feature_16
M11.1	interacts with	M11.2
M11.1	interacts with	M113
M11.1	interacts with	M118.0
M11.1	interacts with	M118.1
M11.1	interacts with	M132
M11.1	interacts with	M139
M11.1	interacts with	M155
M11.1	interacts with	M16
M11.1	interacts with	M163
M11.1	interacts with	M168
M11.1	interacts with	M215
M11.1	interacts with	M23
M11.1	interacts with	M25
M11.1	interacts with	M31
M11.1	interacts with	M33
M11.1	interacts with	M37.0
M11.1	interacts with	M37.1
M11.1	interacts with	M37.2
M11.1	interacts with	M42
M11.1	interacts with	M53
M11.1	interacts with	M54
M11.1	interacts with	M56
M11.1	interacts with	M64
M11.1	interacts with	M73
M11.1	interacts with	M81
M11.1	interacts with	M87
M11.1	interacts with	S11
M11.1	interacts with	S4
M23	interacts with	flow_feature_8
M23	interacts with	flow_feature_16
M23	interacts with	M118.0
M23	interacts with	M118.1
M23	interacts with	M139
M23	interacts with	M163
M23	interacts with	M168
M23	interacts with	M25
M23	interacts with	M33
M23	interacts with	M37.0
M23	interacts with	M37.2
M23	interacts with	M42
M23	interacts with	M56
M23	interacts with	M64
M23	interacts with	M73
M23	interacts with	M87
M23	interacts with	M92
M23	interacts with	S4
M25	interacts with	flow_feature_8
M25	interacts with	flow_feature_16
M25	interacts with	M113
M25	interacts with	M114.1
M25	interacts with	M118.0
M25	interacts with	M118.1
M25	interacts with	M139
M25	interacts with	M163
M25	interacts with	M37.0
M25	interacts with	M37.1
M25	interacts with	M53
M25	interacts with	M56
M25	interacts with	M64
M25	interacts with	M73
M25	interacts with	S4
M33	interacts with	flow_feature_8
M33	interacts with	flow_feature_16
M33	interacts with	M118.0
M33	interacts with	M118.1
M33	interacts with	M139
M33	interacts with	M209
M33	interacts with	M37.0
M33	interacts with	M56
M33	interacts with	M73
M33	interacts with	M87
M33	interacts with	S4
M37.2	interacts with	flow_feature_8
M37.2	interacts with	flow_feature_16
M37.2	interacts with	flow_feature_26
M37.2	interacts with	M113
M37.2	interacts with	M118.0
M37.2	interacts with	M118.1
M37.2	interacts with	M42
M37.2	interacts with	M56
M37.2	interacts with	M73
M37.2	interacts with	S4
M42	interacts with	flow_feature_8
M42	interacts with	flow_feature_16
M42	interacts with	flow_feature_26
M42	interacts with	M118.0
M42	interacts with	M118.1
M42	interacts with	M132
M42	interacts with	M163
M42	interacts with	M215
M42	interacts with	M235
M42	interacts with	M54
M42	interacts with	M56
M42	interacts with	M64
M42	interacts with	M73
M42	interacts with	M81
M42	interacts with	S11
M42	interacts with	S4
M73	interacts with	flow_feature_8
M73	interacts with	flow_feature_16
M73	interacts with	M113
M73	interacts with	M118.0
M73	interacts with	M118.1
M73	interacts with	M139
M73	interacts with	M163
M73	interacts with	M168
M73	interacts with	M92
M73	interacts with	S11
M73	interacts with	S4
M118.0	interacts with	flow_feature_8
M118.0	interacts with	flow_feature_16
M118.0	interacts with	M118.1
M118.0	interacts with	M139
M118.0	interacts with	M163
M118.0	interacts with	M168
M118.0	interacts with	S4
M118.1	interacts with	flow_feature_8
M118.1	interacts with	flow_feature_16
M118.1	interacts with	M139
M118.1	interacts with	M209
M118.1	interacts with	S4
M139	interacts with	flow_feature_8
M139	interacts with	flow_feature_16
M139	interacts with	M168
M139	interacts with	M209
M139	interacts with	S4
M155	interacts with	flow_feature_8
M155	interacts with	flow_feature_16
M155	interacts with	flow_feature_34
M155	interacts with	S4
M157	interacts with	flow_feature_8
M157	interacts with	flow_feature_44
M157	interacts with	flow_feature_46
M157	interacts with	flow_feature_64
M157	interacts with	flow_feature_77
M157	interacts with	flow_feature_79
M168	interacts with	flow_feature_8
M168	interacts with	flow_feature_16
M168	interacts with	S4
M168	interacts with	S5
S4	interacts with	flow_feature_8
S4	interacts with	flow_feature_16
S4	interacts with	S11
S10	interacts with	flow_feature_8
S10	interacts with	flow_feature_16
M47.0	interacts with	flow_feature_16
M47.0	interacts with	flow_feature_26
M47.0	interacts with	flow_feature_79
M47.0	interacts with	M156.0
M47.0	interacts with	M156.1
M47.0	interacts with	M47.1
M47.0	interacts with	M47.2
M47.0	interacts with	M47.3
M47.0	interacts with	M47.4
M47.0	interacts with	M57
M47.0	interacts with	M69
M47.0	interacts with	M83
M47.0	interacts with	S2
M47.1	interacts with	flow_feature_16
M47.1	interacts with	flow_feature_26
M47.1	interacts with	M156.0
M47.1	interacts with	M156.1
M47.1	interacts with	M47.2
M47.1	interacts with	M47.3
M47.1	interacts with	M47.4
M47.1	interacts with	M57
M47.1	interacts with	M69
M47.1	interacts with	M83
M47.1	interacts with	S2
M47.4	interacts with	flow_feature_16
M47.4	interacts with	flow_feature_26
M47.4	interacts with	M156.0
M47.4	interacts with	M57
M47.4	interacts with	M69
M53	interacts with	flow_feature_16
M53	interacts with	M113
M53	interacts with	M118.0
M53	interacts with	M118.1
M53	interacts with	M56
M53	interacts with	M73
M53	interacts with	S4
M57	interacts with	flow_feature_16
M57	interacts with	flow_feature_26
M57	interacts with	M156.0
M57	interacts with	M69
M57	interacts with	M83
M69	interacts with	flow_feature_16
M69	interacts with	flow_feature_26
M69	interacts with	flow_feature_79
M69	interacts with	M156.0
M69	interacts with	M156.1
M69	interacts with	M83
M69	interacts with	S2
M113	interacts with	flow_feature_16
M113	interacts with	M114.1
M113	interacts with	M118.0
M113	interacts with	M118.1
M113	interacts with	S4
S2	interacts with	flow_feature_16
S2	interacts with	flow_feature_26
S2	interacts with	flow_feature_79
S2	interacts with	S8
M47.2	interacts with	flow_feature_26
M47.2	interacts with	M156.0
M47.2	interacts with	M156.1
M47.2	interacts with	M47.3
M47.2	interacts with	M47.4
M47.2	interacts with	M57
M47.2	interacts with	M69
M47.2	interacts with	M83
M47.2	interacts with	S2
M47.3	interacts with	flow_feature_26
M47.3	interacts with	M156.0
M47.3	interacts with	M156.1
M47.3	interacts with	M69
M47.3	interacts with	M83
M47.3	interacts with	S2
M60	interacts with	flow_feature_26
M74	interacts with	flow_feature_26
M83	interacts with	flow_feature_26
M83	interacts with	flow_feature_79
M83	interacts with	M156.0
M83	interacts with	S2
M83	interacts with	S8
M156.0	interacts with	flow_feature_26
M156.0	interacts with	M156.1
M156.0	interacts with	S2
M156.1	interacts with	flow_feature_26
S8	interacts with	flow_feature_26
S8	interacts with	flow_feature_79
M167	interacts with	flow_feature_34
M7.2	interacts with	flow_feature_44
M7.2	interacts with	flow_feature_46
M7.2	interacts with	flow_feature_77
M7.2	interacts with	flow_feature_79
M7.2	interacts with	M130
M7.2	interacts with	M157
M7.2	interacts with	M61.0
M7.2	interacts with	M61.2
M91	interacts with	flow_feature_44
M91	interacts with	flow_feature_46
M91	interacts with	flow_feature_64
M91	interacts with	flow_feature_77
M91	interacts with	flow_feature_79
M130	interacts with	flow_feature_44
M130	interacts with	flow_feature_46
M130	interacts with	flow_feature_64
M130	interacts with	flow_feature_77
M130	interacts with	flow_feature_79
M130	interacts with	M157
M17.1	interacts with	flow_feature_53
M4.7	interacts with	flow_feature_58
M4.7	interacts with	M4.10
M4.7	interacts with	M6
M10.0	interacts with	M10.1
M10.0	interacts with	M103
M4.4	interacts with	M10.0
M4.4	interacts with	M10.1
M4.4	interacts with	M103
M4.4	interacts with	M4.8
M4.8	interacts with	M10.0
M10.1	interacts with	M103
M100	interacts with	M169
M100	interacts with	M179
M100	interacts with	M215
M32.0	interacts with	M100
M32.0	interacts with	M32.1
M32.0	interacts with	M32.2
M32.0	interacts with	M32.3
M32.0	interacts with	M32.4
M32.0	interacts with	M32.8
M32.0	interacts with	M63
M32.1	interacts with	M100
M32.1	interacts with	M179
M32.1	interacts with	M215
M32.1	interacts with	M32.2
M32.1	interacts with	M32.3
M32.1	interacts with	M32.4
M32.1	interacts with	M32.8
M32.1	interacts with	M63
M32.1	interacts with	M81
M32.2	interacts with	M100
M32.2	interacts with	M32.3
M32.2	interacts with	M32.4
M32.2	interacts with	M32.8
M32.2	interacts with	M63
M32.3	interacts with	M100
M32.3	interacts with	M179
M32.3	interacts with	M215
M32.3	interacts with	M32.4
M32.3	interacts with	M32.8
M32.3	interacts with	M63
M32.4	interacts with	M100
M32.4	interacts with	M215
M32.4	interacts with	M32.8
M32.4	interacts with	M63
M32.8	interacts with	M100
M32.8	interacts with	M34
M32.8	interacts with	M63
M32.8	interacts with	M81
M63	interacts with	M100
M63	interacts with	M167
M81	interacts with	M100
M81	interacts with	M168
M81	interacts with	M87
M101	interacts with	M129
M101	interacts with	M144
M101	interacts with	M147
M101	interacts with	M213
M101	interacts with	M237
M4.1	interacts with	M103
M4.1	interacts with	M15
M4.1	interacts with	M4.10
M4.1	interacts with	M4.12
M4.1	interacts with	M4.2
M4.1	interacts with	M4.5
M4.1	interacts with	M4.6
M4.1	interacts with	M4.7
M4.1	interacts with	M4.9
M4.1	interacts with	M6
M4.12	interacts with	M103
M4.12	interacts with	M6
M4.5	interacts with	M103
M4.5	interacts with	M6
M6	interacts with	M103
M106.0	interacts with	M106.1
M106.0	interacts with	M143
M106.0	interacts with	M169
M106.0	interacts with	M204.0
M106.0	interacts with	M232
M106.0	interacts with	M235
M106.1	interacts with	M138
M106.1	interacts with	M143
M106.1	interacts with	M169
M106.1	interacts with	M230
M109
M3	interacts with	M11.0
M3	interacts with	M11.1
M3	interacts with	M11.2
M3	interacts with	M118.0
M3	interacts with	M118.1
M3	interacts with	M16
M3	interacts with	M23
M3	interacts with	M4.13
M3	interacts with	M42
M3	interacts with	M56
M3	interacts with	M73
M3	interacts with	M81
M3	interacts with	S4
M11.2	interacts with	M113
M11.2	interacts with	M118.0
M11.2	interacts with	M118.1
M11.2	interacts with	M132
M11.2	interacts with	M16
M11.2	interacts with	M163
M11.2	interacts with	M215
M11.2	interacts with	M23
M11.2	interacts with	M25
M11.2	interacts with	M31
M11.2	interacts with	M37.0
M11.2	interacts with	M37.1
M11.2	interacts with	M37.2
M11.2	interacts with	M42
M11.2	interacts with	M56
M11.2	interacts with	M64
M11.2	interacts with	M73
M11.2	interacts with	S11
M11.2	interacts with	S4
M111.0	interacts with	M111.1
M111.0	interacts with	M150
M111.0	interacts with	M165
M68	interacts with	M111.0
M68	interacts with	M111.1
M68	interacts with	M127
M68	interacts with	M150
M68	interacts with	M165
M68	interacts with	M75
M75	interacts with	M111.0
M75	interacts with	M111.1
M75	interacts with	M127
M75	interacts with	M150
M75	interacts with	M165
M111.1	interacts with	M127
M111.1	interacts with	M150
M13	interacts with	M111.1
M13	interacts with	M68
M67	interacts with	M111.1
M67	interacts with	M127
M67	interacts with	M75
M112.0
M16	interacts with	M113
M16	interacts with	M118.0
M16	interacts with	M118.1
M16	interacts with	M132
M16	interacts with	M163
M16	interacts with	M215
M16	interacts with	M23
M16	interacts with	M25
M16	interacts with	M31
M16	interacts with	M37.0
M16	interacts with	M37.1
M16	interacts with	M37.2
M16	interacts with	M42
M16	interacts with	M53
M16	interacts with	M56
M16	interacts with	M64
M16	interacts with	M73
M16	interacts with	S11
M16	interacts with	S4
M37.0	interacts with	M113
M37.0	interacts with	M114.1
M37.0	interacts with	M118.0
M37.0	interacts with	M118.1
M37.0	interacts with	M139
M37.0	interacts with	M140
M37.0	interacts with	M163
M37.0	interacts with	M168
M37.0	interacts with	M37.1
M37.0	interacts with	M37.2
M37.0	interacts with	M42
M37.0	interacts with	M53
M37.0	interacts with	M56
M37.0	interacts with	M64
M37.0	interacts with	M73
M37.0	interacts with	M92
M37.0	interacts with	S4
M56	interacts with	M113
M56	interacts with	M118.0
M56	interacts with	M118.1
M56	interacts with	M132
M56	interacts with	M139
M56	interacts with	M163
M56	interacts with	M64
M56	interacts with	M73
M56	interacts with	M87
M56	interacts with	S11
M56	interacts with	S4
M64	interacts with	M113
M64	interacts with	M118.0
M64	interacts with	M132
M64	interacts with	M163
M64	interacts with	M215
M64	interacts with	M73
M64	interacts with	S11
M64	interacts with	S4
M114.1	interacts with	M118.0
M114.1	interacts with	S4
M37.1	interacts with	M118.0
M37.1	interacts with	M132
M37.1	interacts with	M163
M37.1	interacts with	M215
M37.1	interacts with	M42
M37.1	interacts with	M56
M37.1	interacts with	M64
M37.1	interacts with	S4
M92	interacts with	M118.0
M92	interacts with	S4
M95.1	interacts with	M118.1
M119
M12	interacts with	M19
M12	interacts with	S0
M123
M124	interacts with	M171
M49	interacts with	M124
M49	interacts with	M87
M14	interacts with	M126
M14	interacts with	M18
M14	interacts with	M19
M14	interacts with	M65
M14	interacts with	S0
M127	interacts with	M150
M129	interacts with	M213
M132	interacts with	M163
M132	interacts with	M215
M132	interacts with	S11
M132	interacts with	S4
M31	interacts with	M132
M31	interacts with	M215
M31	interacts with	M37.1
M31	interacts with	M42
M31	interacts with	M64
M134
M135.0	interacts with	M135.1
M135.0	interacts with	M142
M138	interacts with	M169
M138	interacts with	M179
M138	interacts with	M226
M138	interacts with	M227
M7.4	interacts with	M14
M7.4	interacts with	M18
M7.4	interacts with	M19
M7.4	interacts with	M223
M7.4	interacts with	S0
M143	interacts with	M169
M143	interacts with	M204.0
M143	interacts with	M230
M143	interacts with	M235
M144	interacts with	M147
M144	interacts with	M213
M144	interacts with	M237
M145.0	interacts with	M145.1
M34	interacts with	M145.0
M34	interacts with	M145.1
M34	interacts with	M196
M34	interacts with	M199
M34	interacts with	M51
M34	interacts with	M81
M145.1	interacts with	M196
M145.1	interacts with	M199
M51	interacts with	M145.1
M51	interacts with	M196
M51	interacts with	M199
M51	interacts with	M85
M71	interacts with	M146
M147	interacts with	M213
M147	interacts with	M237
M4.2	interacts with	M15
M4.2	interacts with	M4.10
M4.2	interacts with	M46
M4.2	interacts with	M6
M150	interacts with	M165
M7.3	interacts with	M157
M7.3	interacts with	M223
M54	interacts with	M160
M163	interacts with	M215
M163	interacts with	M235
M163	interacts with	S4
M165	interacts with	S11
M87	interacts with	M168
M87	interacts with	S4
M169	interacts with	M179
M169	interacts with	M204.0
M169	interacts with	M204.1
M169	interacts with	M226
M169	interacts with	M227
M169	interacts with	M250
M22.0	interacts with	M169
M22.0	interacts with	M22.1
M22.0	interacts with	M76
M171	interacts with	M173
M171	interacts with	M222
M173	interacts with	M222
M178
M179	interacts with	M204.0
M179	interacts with	M204.1
M179	interacts with	M226
M179	interacts with	M227
M179	interacts with	M250
M18	interacts with	M19
M18	interacts with	M223
M18	interacts with	S0
M5.1	interacts with	M18
M5.1	interacts with	M19
M5.1	interacts with	M223
M5.1	interacts with	M7.0
M5.1	interacts with	M7.1
M5.1	interacts with	M7.3
M5.1	interacts with	M7.4
M5.1	interacts with	S0
M7.0	interacts with	M18
M7.0	interacts with	M19
M7.0	interacts with	M223
M7.0	interacts with	M7.1
M7.0	interacts with	M7.3
M7.0	interacts with	M7.4
M7.0	interacts with	S0
M7.1	interacts with	M18
M7.1	interacts with	M19
M7.1	interacts with	M223
M7.1	interacts with	M7.3
M7.1	interacts with	M7.4
M7.1	interacts with	S0
M181	interacts with	M212
M182
M19	interacts with	M223
M19	interacts with	S0
M19	interacts with	S7
M196	interacts with	M199
M2.0	interacts with	M2.2
M2.0	interacts with	M210
M2.0	interacts with	M82
M200
M204.0	interacts with	M204.1
M204.0	interacts with	M212
M204.0	interacts with	M227
M204.0	interacts with	M250
M204.1	interacts with	M216
M204.1	interacts with	M226
M204.1	interacts with	M227
M204.1	interacts with	M231
M204.1	interacts with	M245
M204.1	interacts with	M250
M82	interacts with	M210
M82	interacts with	M85
M85	interacts with	M210
M212	interacts with	M235
M213	interacts with	M237
M216	interacts with	M219
M216	interacts with	M231
M216	interacts with	M238
M216	interacts with	M245
M216	interacts with	M250
M219	interacts with	M231
M219	interacts with	M238
M22.1	interacts with	M76
M223	interacts with	S0
M226	interacts with	M227
M226	interacts with	M231
M226	interacts with	M250
M227	interacts with	M231
M227	interacts with	M250
M231	interacts with	M238
M231	interacts with	M245
M231	interacts with	M250
M232	interacts with	M235
M238	interacts with	M245
M245	interacts with	M250
M27.0	interacts with	M27.1
M29
M35.0
M35.1
M39	interacts with	M84
M4.10	interacts with	M46
M4.6	interacts with	M6
M40	interacts with	M95.1
M43.0	interacts with	M43.1
M45
M5.0	interacts with	M95.0
M5.0	interacts with	M95.1
M50
M52
M59
M61.0	interacts with	M61.2
M61.0	interacts with	S1
M61.1
M86.0
M95.0	interacts with	M95.1
M96
S0	interacts with	S7
S5	interacts with	S10
S3
S6
S9
flow_feature_12
flow_feature_14
flow_feature_19
flow_feature_25
flow_feature_27
flow_feature_32
flow_feature_36
flow_feature_38
flow_feature_39
flow_feature_45
flow_feature_65
flow_feature_7
Tfh_12
Tfh_14
Tfh_17
Tfh_24
Tfh_6
Treg_pop11
Treg_pop17
Treg_pop22
Treg_pop27
